# Supplementary material for: Saccharomyces boulardii (CNCM I-745) improves intestinal damage in sepsis by remodeling intestinal flora structure
Source: Front Cell Infect Microbiol. 2025 Jul 31;15:1602792. doi: 10.3389/fcimb.2025.1602792 (PMC12350329; doi:10.3389/fcimb.2025.1602792)
Supplement: Supplementary file 1 [file DataSheet1.zip]

Archive with 2,338 entries (1,984 files):
- summary/
- summary/summary/
- summary/summary/5_Beta_diversity/
- summary/summary/5_Beta_diversity/2_PCA_result/
- summary/summary/5_Beta_diversity/2_PCA_result/Beta_Diversity.PCA.no_label.png
- summary/summary/5_Beta_diversity/2_PCA_result/Beta_Diversity.PCA.with_label.pdf
- summary/summary/5_Beta_diversity/2_PCA_result/Beta_Diversity.PCA.with_label.png
- summary/summary/5_Beta_diversity/2_PCA_result/Beta_Diversity.PCA.no_label.pdf
- summary/summary/5_Beta_diversity/2_PCA_result/ASV_table_format.xlsx
- summary/summary/5_Beta_diversity/1_distance_matrices/
- summary/summary/5_Beta_diversity/1_distance_matrices/weighted_unifrac_distance_matrix.xlsx
- summary/summary/5_Beta_diversity/1_distance_matrices/bray_curtis_distance_matrix.xlsx
- summary/summary/5_Beta_diversity/1_distance_matrices/unweighted_unifrac_distance_matrix.xlsx
- summary/summary/5_Beta_diversity/1_distance_matrices/jaccard_distance_matrix.xlsx
- summary/summary/5_Beta_diversity/3_PCoA_result/
- summary/summary/5_Beta_diversity/3_PCoA_result/PCoA_2D/
- summary/summary/5_Beta_diversity/3_PCoA_result/PCoA_2D/Beta_Diversity.weighted_unifrac.PCoA.with_label.png
- summary/summary/5_Beta_diversity/3_PCoA_result/PCoA_2D/Beta_Diversity.bray_curtis.PCoA.with_label.pdf
- summary/summary/5_Beta_diversity/3_PCoA_result/PCoA_2D/Beta_Diversity.weighted_unifrac.PCoA.no_label.pdf
- summary/summary/5_Beta_diversity/3_PCoA_result/PCoA_2D/Beta_Diversity.weighted_unifrac.PCoA.no_label.png
- summary/summary/5_Beta_diversity/3_PCoA_result/PCoA_2D/Beta_Diversity.unweighted_unifrac.PCoA.no_label.pdf
- summary/summary/5_Beta_diversity/3_PCoA_result/PCoA_2D/Beta_Diversity.bray_curtis.PCoA.no_label.pdf
- summary/summary/5_Beta_diversity/3_PCoA_result/PCoA_2D/Beta_Diversity.weighted_unifrac.PCoA.with_label.pdf
- summary/summary/5_Beta_diversity/3_PCoA_result/PCoA_2D/Beta_Diversity.jaccard.PCoA.no_label.png
- summary/summary/5_Beta_diversity/3_PCoA_result/PCoA_2D/Beta_Diversity.jaccard.PCoA.with_label.pdf
- summary/summary/5_Beta_diversity/3_PCoA_result/PCoA_2D/Beta_Diversity.unweighted_unifrac.PCoA.no_label.png
- summary/summary/5_Beta_diversity/3_PCoA_result/PCoA_2D/Beta_Diversity.unweighted_unifrac.PCoA.with_label.pdf
- summary/summary/5_Beta_diversity/3_PCoA_result/PCoA_2D/Beta_Diversity.bray_curtis.PCoA.with_label.png
- summary/summary/5_Beta_diversity/3_PCoA_result/PCoA_2D/Beta_Diversity.unweighted_unifrac.PCoA.with_label.png
- summary/summary/5_Beta_diversity/3_PCoA_result/PCoA_2D/Beta_Diversity.jaccard.PCoA.with_label.png
- summary/summary/5_Beta_diversity/3_PCoA_result/PCoA_2D/Beta_Diversity.jaccard.PCoA.no_label.pdf
- summary/summary/5_Beta_diversity/3_PCoA_result/PCoA_2D/Beta_Diversity.bray_curtis.PCoA.no_label.png
- summary/summary/5_Beta_diversity/3_PCoA_result/PCoA_3D/
- summary/summary/5_Beta_diversity/3_PCoA_result/PCoA_3D/weighted_unifrac_pcoa_html/
- summary/summary/5_Beta_diversity/3_PCoA_result/PCoA_3D/weighted_unifrac_pcoa_html/index.html
- summary/summary/5_Beta_diversity/3_PCoA_result/PCoA_3D/weighted_unifrac_pcoa_html/js/
- summary/summary/5_Beta_diversity/3_PCoA_result/PCoA_3D/weighted_unifrac_pcoa_html/js/model.js
- summary/summary/5_Beta_diversity/3_PCoA_result/PCoA_3D/weighted_unifrac_pcoa_html/js/shape-editor.js
- summary/summary/5_Beta_diversity/3_PCoA_result/PCoA_3D/weighted_unifrac_pcoa_html/js/opacity-view-controller.js
- summary/summary/5_Beta_diversity/3_PCoA_result/PCoA_3D/weighted_unifrac_pcoa_html/js/scale-editor.js
- summary/summary/5_Beta_diversity/3_PCoA_result/PCoA_3D/weighted_unifrac_pcoa_html/js/util.js
- summary/summary/5_Beta_diversity/3_PCoA_result/PCoA_3D/weighted_unifrac_pcoa_html/js/axes-controller.js
- summary/summary/5_Beta_diversity/3_PCoA_result/PCoA_3D/weighted_unifrac_pcoa_html/js/view.js
- summary/summary/5_Beta_diversity/3_PCoA_result/PCoA_3D/weighted_unifrac_pcoa_html/js/draw.js
- summary/summary/5_Beta_diversity/3_PCoA_result/PCoA_3D/weighted_unifrac_pcoa_html/js/abc-view-controller.js
- summary/summary/5_Beta_diversity/3_PCoA_result/PCoA_3D/weighted_unifrac_pcoa_html/js/view-controller.js
- summary/summary/5_Beta_diversity/3_PCoA_result/PCoA_3D/weighted_unifrac_pcoa_html/js/trajectory.js
- summary/summary/5_Beta_diversity/3_PCoA_result/PCoA_3D/weighted_unifrac_pcoa_html/js/visibility-controller.js
- summary/summary/5_Beta_diversity/3_PCoA_result/PCoA_3D/weighted_unifrac_pcoa_html/js/sceneplotview3d.js
- summary/summary/5_Beta_diversity/3_PCoA_result/PCoA_3D/weighted_unifrac_pcoa_html/js/shape-controller.js
- summary/summary/5_Beta_diversity/3_PCoA_result/PCoA_3D/weighted_unifrac_pcoa_html/js/shapes.js
- summary/summary/5_Beta_diversity/3_PCoA_result/PCoA_3D/weighted_unifrac_pcoa_html/js/color-editor.js
- summary/summary/5_Beta_diversity/3_PCoA_result/PCoA_3D/weighted_unifrac_pcoa_html/js/controller.js
- summary/summary/5_Beta_diversity/3_PCoA_result/PCoA_3D/weighted_unifrac_pcoa_html/js/scale-view-controller.js
- summary/summary/5_Beta_diversity/3_PCoA_result/PCoA_3D/weighted_unifrac_pcoa_html/js/animate.js
- summary/summary/5_Beta_diversity/3_PCoA_result/PCoA_3D/weighted_unifrac_pcoa_html/js/color-view-controller.js
- summary/summary/5_Beta_diversity/3_PCoA_result/PCoA_3D/weighted_unifrac_pcoa_html/js/animations-controller.js
- summary/summary/5_Beta_diversity/3_PCoA_result/PCoA_3D/weighted_unifrac_pcoa_html/q2templateassets/
- summary/summary/5_Beta_diversity/3_PCoA_result/PCoA_3D/weighted_unifrac_pcoa_html/q2templateassets/fonts/
- summary/summary/5_Beta_diversity/3_PCoA_result/PCoA_3D/weighted_unifrac_pcoa_html/q2templateassets/fonts/glyphicons-halflings-regular.eot
- summary/summary/5_Beta_diversity/3_PCoA_result/PCoA_3D/weighted_unifrac_pcoa_html/q2templateassets/fonts/glyphicons-halflings-regular.svg
- summary/summary/5_Beta_diversity/3_PCoA_result/PCoA_3D/weighted_unifrac_pcoa_html/q2templateassets/fonts/glyphicons-halflings-regular.woff2
- summary/summary/5_Beta_diversity/3_PCoA_result/PCoA_3D/weighted_unifrac_pcoa_html/q2templateassets/fonts/glyphicons-halflings-regular.ttf
- summary/summary/5_Beta_diversity/3_PCoA_result/PCoA_3D/weighted_unifrac_pcoa_html/q2templateassets/fonts/glyphicons-halflings-regular.woff
- summary/summary/5_Beta_diversity/3_PCoA_result/PCoA_3D/weighted_unifrac_pcoa_html/q2templateassets/css/
- summary/summary/5_Beta_diversity/3_PCoA_result/PCoA_3D/weighted_unifrac_pcoa_html/q2templateassets/css/normalize.css
- summary/summary/5_Beta_diversity/3_PCoA_result/PCoA_3D/weighted_unifrac_pcoa_html/q2templateassets/css/base-template.css
- summary/summary/5_Beta_diversity/3_PCoA_result/PCoA_3D/weighted_unifrac_pcoa_html/q2templateassets/css/bootstrap.min.css
- summary/summary/5_Beta_diversity/3_PCoA_result/PCoA_3D/weighted_unifrac_pcoa_html/q2templateassets/css/tab-parent.css
- summary/summary/5_Beta_diversity/3_PCoA_result/PCoA_3D/weighted_unifrac_pcoa_html/q2templateassets/js/
- summary/summary/5_Beta_diversity/3_PCoA_result/PCoA_3D/weighted_unifrac_pcoa_html/q2templateassets/js/child.js
- summary/summary/5_Beta_diversity/3_PCoA_result/PCoA_3D/weighted_unifrac_pcoa_html/q2templateassets/js/bootstrap.min.js
- summary/summary/5_Beta_diversity/3_PCoA_result/PCoA_3D/weighted_unifrac_pcoa_html/q2templateassets/js/parent.js
- summary/summary/5_Beta_diversity/3_PCoA_result/PCoA_3D/weighted_unifrac_pcoa_html/q2templateassets/js/jquery-3.2.0.min.js
- summary/summary/5_Beta_diversity/3_PCoA_result/PCoA_3D/weighted_unifrac_pcoa_html/q2templateassets/img/
- summary/summary/5_Beta_diversity/3_PCoA_result/PCoA_3D/weighted_unifrac_pcoa_html/q2templateassets/img/qiime2-rect-200.png
- summary/summary/5_Beta_diversity/3_PCoA_result/PCoA_3D/weighted_unifrac_pcoa_html/vendor/
- summary/summary/5_Beta_diversity/3_PCoA_result/PCoA_3D/weighted_unifrac_pcoa_html/vendor/css/
- summary/summary/5_Beta_diversity/3_PCoA_result/PCoA_3D/weighted_unifrac_pcoa_html/vendor/css/spectrum.min.css
- summary/summary/5_Beta_diversity/3_PCoA_result/PCoA_3D/weighted_unifrac_pcoa_html/vendor/css/chosen.min.css
- summary/summary/5_Beta_diversity/3_PCoA_result/PCoA_3D/weighted_unifrac_pcoa_html/vendor/css/chosen-sprite.png
- summary/summary/5_Beta_diversity/3_PCoA_result/PCoA_3D/weighted_unifrac_pcoa_html/vendor/css/font/
- summary/summary/5_Beta_diversity/3_PCoA_result/PCoA_3D/weighted_unifrac_pcoa_html/vendor/css/font/context-menu-icons.woff2
- summary/summary/5_Beta_diversity/3_PCoA_result/PCoA_3D/weighted_unifrac_pcoa_html/vendor/css/font/context-menu-icons.woff
- summary/summary/5_Beta_diversity/3_PCoA_result/PCoA_3D/weighted_unifrac_pcoa_html/vendor/css/font/context-menu-icons.eot
- summary/summary/5_Beta_diversity/3_PCoA_result/PCoA_3D/weighted_unifrac_pcoa_html/vendor/css/font/context-menu-icons.ttf
- summary/summary/5_Beta_diversity/3_PCoA_result/PCoA_3D/weighted_unifrac_pcoa_html/vendor/css/jquery.contextMenu.min.css
- summary/summary/5_Beta_diversity/3_PCoA_result/PCoA_3D/weighted_unifrac_pcoa_html/vendor/css/chosen-sprite@2x.png
- summary/summary/5_Beta_diversity/3_PCoA_result/PCoA_3D/weighted_unifrac_pcoa_html/vendor/css/jquery-ui.min.css
- summary/summary/5_Beta_diversity/3_PCoA_result/PCoA_3D/weighted_unifrac_pcoa_html/vendor/css/images/
- summary/summary/5_Beta_diversity/3_PCoA_result/PCoA_3D/weighted_unifrac_pcoa_html/vendor/css/images/ui-bg_glass_75_dadada_1x400.png
- summary/summary/5_Beta_diversity/3_PCoA_result/PCoA_3D/weighted_unifrac_pcoa_html/vendor/css/images/ui-icons_222222_256x240.png
- summary/summary/5_Beta_diversity/3_PCoA_result/PCoA_3D/weighted_unifrac_pcoa_html/vendor/css/images/ui-bg_glass_95_fef1ec_1x400.png
- summary/summary/5_Beta_diversity/3_PCoA_result/PCoA_3D/weighted_unifrac_pcoa_html/vendor/css/images/ui-icons_cd0a0a_256x240.png
- summary/summary/5_Beta_diversity/3_PCoA_result/PCoA_3D/weighted_unifrac_pcoa_html/vendor/css/images/ui-bg_highlight-soft_75_cccccc_1x100.png
- summary/summary/5_Beta_diversity/3_PCoA_result/PCoA_3D/weighted_unifrac_pcoa_html/vendor/css/images/ui-bg_highlight-soft_75_ffe45c_1x100.png
- summary/summary/5_Beta_diversity/3_PCoA_result/PCoA_3D/weighted_unifrac_pcoa_html/vendor/css/images/ui-icons_454545_256x240.png
- summary/summary/5_Beta_diversity/3_PCoA_result/PCoA_3D/weighted_unifrac_pcoa_html/vendor/css/images/ui-bg_glass_75_e6e6e6_1x400.png
- summary/summary/5_Beta_diversity/3_PCoA_result/PCoA_3D/weighted_unifrac_pcoa_html/vendor/css/images/ui-bg_glass_55_fbf9ee_1x400.png
- summary/summary/5_Beta_diversity/3_PCoA_result/PCoA_3D/weighted_unifrac_pcoa_html/vendor/css/images/ui-bg_glass_65_ffffff_1x400.png
- summary/summary/5_Beta_diversity/3_PCoA_result/PCoA_3D/weighted_unifrac_pcoa_html/vendor/css/images/ui-icons_2e83ff_256x240.png
- summary/summary/5_Beta_diversity/3_PCoA_result/PCoA_3D/weighted_unifrac_pcoa_html/vendor/css/images/ui-icons_888888_256x240.png
- summary/summary/5_Beta_diversity/3_PCoA_result/PCoA_3D/weighted_unifrac_pcoa_html/vendor/css/slick.grid.min.css
- summary/summary/5_Beta_diversity/3_PCoA_result/PCoA_3D/weighted_unifrac_pcoa_html/vendor/js/
- summary/summary/5_Beta_diversity/3_PCoA_result/PCoA_3D/weighted_unifrac_pcoa_html/vendor/js/slick.editors.min.js
- summary/summary/5_Beta_diversity/3_PCoA_result/PCoA_3D/weighted_unifrac_pcoa_html/vendor/js/slick.formatters.min.js
- summary/summary/5_Beta_diversity/3_PCoA_result/PCoA_3D/weighted_unifrac_pcoa_html/vendor/js/Blob.js
- summary/summary/5_Beta_diversity/3_PCoA_result/PCoA_3D/weighted_unifrac_pcoa_html/vendor/js/slick.core.min.js
- summary/summary/5_Beta_diversity/3_PCoA_result/PCoA_3D/weighted_unifrac_pcoa_html/vendor/js/jquery.ui.position.min.js
- summary/summary/5_Beta_diversity/3_PCoA_result/PCoA_3D/weighted_unifrac_pcoa_html/vendor/js/three.min.js
- summary/summary/5_Beta_diversity/3_PCoA_result/PCoA_3D/weighted_unifrac_pcoa_html/vendor/js/jquery.contextMenu.min.js
- summary/summary/5_Beta_diversity/3_PCoA_result/PCoA_3D/weighted_unifrac_pcoa_html/vendor/js/d3.min.js
- summary/summary/5_Beta_diversity/3_PCoA_result/PCoA_3D/weighted_unifrac_pcoa_html/vendor/js/jquery-ui.min.js
- summary/summary/5_Beta_diversity/3_PCoA_result/PCoA_3D/weighted_unifrac_pcoa_html/vendor/js/slick.grid.min.js
- summary/summary/5_Beta_diversity/3_PCoA_result/PCoA_3D/weighted_unifrac_pcoa_html/vendor/js/three.js-plugins/
- summary/summary/5_Beta_diversity/3_PCoA_result/PCoA_3D/weighted_unifrac_pcoa_html/vendor/js/three.js-plugins/CanvasRenderer.js
- summary/summary/5_Beta_diversity/3_PCoA_result/PCoA_3D/weighted_unifrac_pcoa_html/vendor/js/three.js-plugins/OrbitControls.js
- summary/summary/5_Beta_diversity/3_PCoA_result/PCoA_3D/weighted_unifrac_pcoa_html/vendor/js/three.js-plugins/Projector.js
- summary/summary/5_Beta_diversity/3_PCoA_result/PCoA_3D/weighted_unifrac_pcoa_html/vendor/js/three.js-plugins/SVGRenderer.js
- summary/summary/5_Beta_diversity/3_PCoA_result/PCoA_3D/weighted_unifrac_pcoa_html/vendor/js/jquery-2.1.4.min.js
- summary/summary/5_Beta_diversity/3_PCoA_result/PCoA_3D/weighted_unifrac_pcoa_html/vendor/js/require-2.1.22.min.js
- summary/summary/5_Beta_diversity/3_PCoA_result/PCoA_3D/weighted_unifrac_pcoa_html/vendor/js/jquery.event.drag-2.2.min.js
- summary/summary/5_Beta_diversity/3_PCoA_result/PCoA_3D/weighted_unifrac_pcoa_html/vendor/js/canvas-toBlob.js
- summary/summary/5_Beta_diversity/3_PCoA_result/PCoA_3D/weighted_unifrac_pcoa_html/vendor/js/FileSaver.min.js
- summary/summary/5_Beta_diversity/3_PCoA_result/PCoA_3D/weighted_unifrac_pcoa_html/vendor/js/underscore-min.js
- summary/summary/5_Beta_diversity/3_PCoA_result/PCoA_3D/weighted_unifrac_pcoa_html/vendor/js/chroma.min.js
- summary/summary/5_Beta_diversity/3_PCoA_result/PCoA_3D/weighted_unifrac_pcoa_html/vendor/js/chosen.jquery.min.js
- summary/summary/5_Beta_diversity/3_PCoA_result/PCoA_3D/weighted_unifrac_pcoa_html/vendor/js/spectrum.min.js
- summary/summary/5_Beta_diversity/3_PCoA_result/PCoA_3D/weighted_unifrac_pcoa_html/css/
- summary/summary/5_Beta_diversity/3_PCoA_result/PCoA_3D/weighted_unifrac_pcoa_html/css/emperor.css
- summary/summary/5_Beta_diversity/3_PCoA_result/PCoA_3D/weighted_unifrac_pcoa_html/templates/
- summary/summary/5_Beta_diversity/3_PCoA_result/PCoA_3D/weighted_unifrac_pcoa_html/templates/style-template.html
- summary/summary/5_Beta_diversity/3_PCoA_result/PCoA_3D/weighted_unifrac_pcoa_html/templates/standalone-template.html
- summary/summary/5_Beta_diversity/3_PCoA_result/PCoA_3D/weighted_unifrac_pcoa_html/templates/jupyter-template.html
- summary/summary/5_Beta_diversity/3_PCoA_result/PCoA_3D/weighted_unifrac_pcoa_html/templates/logic-template.html
- summary/summary/5_Beta_diversity/3_PCoA_result/PCoA_3D/weighted_unifrac_pcoa_html/emperor.html
- summary/summary/5_Beta_diversity/3_PCoA_result/PCoA_3D/weighted_unifrac_pcoa_html/img/
- summary/summary/5_Beta_diversity/3_PCoA_result/PCoA_3D/weighted_unifrac_pcoa_html/img/pause.png
- summary/summary/5_Beta_diversity/3_PCoA_result/PCoA_3D/weighted_unifrac_pcoa_html/img/emperor.png
- summary/summary/5_Beta_diversity/3_PCoA_result/PCoA_3D/weighted_unifrac_pcoa_html/img/favicon.ico
- summary/summary/5_Beta_diversity/3_PCoA_result/PCoA_3D/weighted_unifrac_pcoa_html/img/play.png
- summary/summary/5_Beta_diversity/3_PCoA_result/PCoA_3D/weighted_unifrac_pcoa_html/img/reset.png
- summary/summary/5_Beta_diversity/3_PCoA_result/PCoA_3D/unweighted_unifrac_pcoa_html/
- summary/summary/5_Beta_diversity/3_PCoA_result/PCoA_3D/unweighted_unifrac_pcoa_html/templates/
- summary/summary/5_Beta_diversity/3_PCoA_result/PCoA_3D/unweighted_unifrac_pcoa_html/templates/logic-template.html
- summary/summary/5_Beta_diversity/3_PCoA_result/PCoA_3D/unweighted_unifrac_pcoa_html/templates/standalone-template.html
- summary/summary/5_Beta_diversity/3_PCoA_result/PCoA_3D/unweighted_unifrac_pcoa_html/templates/style-template.html
- summary/summary/5_Beta_diversity/3_PCoA_result/PCoA_3D/unweighted_unifrac_pcoa_html/templates/jupyter-template.html
- summary/summary/5_Beta_diversity/3_PCoA_result/PCoA_3D/unweighted_unifrac_pcoa_html/css/
- summary/summary/5_Beta_diversity/3_PCoA_result/PCoA_3D/unweighted_unifrac_pcoa_html/css/emperor.css
- summary/summary/5_Beta_diversity/3_PCoA_result/PCoA_3D/unweighted_unifrac_pcoa_html/index.html
- summary/summary/5_Beta_diversity/3_PCoA_result/PCoA_3D/unweighted_unifrac_pcoa_html/q2templateassets/
- summary/summary/5_Beta_diversity/3_PCoA_result/PCoA_3D/unweighted_unifrac_pcoa_html/q2templateassets/js/
- summary/summary/5_Beta_diversity/3_PCoA_result/PCoA_3D/unweighted_unifrac_pcoa_html/q2templateassets/js/child.js
- summary/summary/5_Beta_diversity/3_PCoA_result/PCoA_3D/unweighted_unifrac_pcoa_html/q2templateassets/js/bootstrap.min.js
- summary/summary/5_Beta_diversity/3_PCoA_result/PCoA_3D/unweighted_unifrac_pcoa_html/q2templateassets/js/parent.js
- summary/summary/5_Beta_diversity/3_PCoA_result/PCoA_3D/unweighted_unifrac_pcoa_html/q2templateassets/js/jquery-3.2.0.min.js
- summary/summary/5_Beta_diversity/3_PCoA_result/PCoA_3D/unweighted_unifrac_pcoa_html/q2templateassets/css/
- summary/summary/5_Beta_diversity/3_PCoA_result/PCoA_3D/unweighted_unifrac_pcoa_html/q2templateassets/css/bootstrap.min.css
- summary/summary/5_Beta_diversity/3_PCoA_result/PCoA_3D/unweighted_unifrac_pcoa_html/q2templateassets/css/normalize.css
- summary/summary/5_Beta_diversity/3_PCoA_result/PCoA_3D/unweighted_unifrac_pcoa_html/q2templateassets/css/base-template.css
- summary/summary/5_Beta_diversity/3_PCoA_result/PCoA_3D/unweighted_unifrac_pcoa_html/q2templateassets/css/tab-parent.css
- summary/summary/5_Beta_diversity/3_PCoA_result/PCoA_3D/unweighted_unifrac_pcoa_html/q2templateassets/img/
- summary/summary/5_Beta_diversity/3_PCoA_result/PCoA_3D/unweighted_unifrac_pcoa_html/q2templateassets/img/qiime2-rect-200.png
- summary/summary/5_Beta_diversity/3_PCoA_result/PCoA_3D/unweighted_unifrac_pcoa_html/q2templateassets/fonts/
- summary/summary/5_Beta_diversity/3_PCoA_result/PCoA_3D/unweighted_unifrac_pcoa_html/q2templateassets/fonts/glyphicons-halflings-regular.woff2
- summary/summary/5_Beta_diversity/3_PCoA_result/PCoA_3D/unweighted_unifrac_pcoa_html/q2templateassets/fonts/glyphicons-halflings-regular.ttf
- summary/summary/5_Beta_diversity/3_PCoA_result/PCoA_3D/unweighted_unifrac_pcoa_html/q2templateassets/fonts/glyphicons-halflings-regular.svg
- summary/summary/5_Beta_diversity/3_PCoA_result/PCoA_3D/unweighted_unifrac_pcoa_html/q2templateassets/fonts/glyphicons-halflings-regular.eot
- summary/summary/5_Beta_diversity/3_PCoA_result/PCoA_3D/unweighted_unifrac_pcoa_html/q2templateassets/fonts/glyphicons-halflings-regular.woff
- summary/summary/5_Beta_diversity/3_PCoA_result/PCoA_3D/unweighted_unifrac_pcoa_html/emperor.html
- summary/summary/5_Beta_diversity/3_PCoA_result/PCoA_3D/unweighted_unifrac_pcoa_html/vendor/
- summary/summary/5_Beta_diversity/3_PCoA_result/PCoA_3D/unweighted_unifrac_pcoa_html/vendor/js/
- summary/summary/5_Beta_diversity/3_PCoA_result/PCoA_3D/unweighted_unifrac_pcoa_html/vendor/js/chroma.min.js
- summary/summary/5_Beta_diversity/3_PCoA_result/PCoA_3D/unweighted_unifrac_pcoa_html/vendor/js/FileSaver.min.js
- summary/summary/5_Beta_diversity/3_PCoA_result/PCoA_3D/unweighted_unifrac_pcoa_html/vendor/js/d3.min.js
- summary/summary/5_Beta_diversity/3_PCoA_result/PCoA_3D/unweighted_unifrac_pcoa_html/vendor/js/slick.grid.min.js
- summary/summary/5_Beta_diversity/3_PCoA_result/PCoA_3D/unweighted_unifrac_pcoa_html/vendor/js/jquery-2.1.4.min.js
- summary/summary/5_Beta_diversity/3_PCoA_result/PCoA_3D/unweighted_unifrac_pcoa_html/vendor/js/canvas-toBlob.js
- summary/summary/5_Beta_diversity/3_PCoA_result/PCoA_3D/unweighted_unifrac_pcoa_html/vendor/js/slick.formatters.min.js
- summary/summary/5_Beta_diversity/3_PCoA_result/PCoA_3D/unweighted_unifrac_pcoa_html/vendor/js/underscore-min.js
- summary/summary/5_Beta_diversity/3_PCoA_result/PCoA_3D/unweighted_unifrac_pcoa_html/vendor/js/require-2.1.22.min.js
- summary/summary/5_Beta_diversity/3_PCoA_result/PCoA_3D/unweighted_unifrac_pcoa_html/vendor/js/slick.editors.min.js
- summary/summary/5_Beta_diversity/3_PCoA_result/PCoA_3D/unweighted_unifrac_pcoa_html/vendor/js/Blob.js
- summary/summary/5_Beta_diversity/3_PCoA_result/PCoA_3D/unweighted_unifrac_pcoa_html/vendor/js/jquery.event.drag-2.2.min.js
- summary/summary/5_Beta_diversity/3_PCoA_result/PCoA_3D/unweighted_unifrac_pcoa_html/vendor/js/jquery.contextMenu.min.js
- summary/summary/5_Beta_diversity/3_PCoA_result/PCoA_3D/unweighted_unifrac_pcoa_html/vendor/js/three.js-plugins/
- summary/summary/5_Beta_diversity/3_PCoA_result/PCoA_3D/unweighted_unifrac_pcoa_html/vendor/js/three.js-plugins/CanvasRenderer.js
- summary/summary/5_Beta_diversity/3_PCoA_result/PCoA_3D/unweighted_unifrac_pcoa_html/vendor/js/three.js-plugins/SVGRenderer.js
- summary/summary/5_Beta_diversity/3_PCoA_result/PCoA_3D/unweighted_unifrac_pcoa_html/vendor/js/three.js-plugins/OrbitControls.js
- summary/summary/5_Beta_diversity/3_PCoA_result/PCoA_3D/unweighted_unifrac_pcoa_html/vendor/js/three.js-plugins/Projector.js
- summary/summary/5_Beta_diversity/3_PCoA_result/PCoA_3D/unweighted_unifrac_pcoa_html/vendor/js/jquery.ui.position.min.js
- summary/summary/5_Beta_diversity/3_PCoA_result/PCoA_3D/unweighted_unifrac_pcoa_html/vendor/js/chosen.jquery.min.js
- summary/summary/5_Beta_diversity/3_PCoA_result/PCoA_3D/unweighted_unifrac_pcoa_html/vendor/js/slick.core.min.js
- summary/summary/5_Beta_diversity/3_PCoA_result/PCoA_3D/unweighted_unifrac_pcoa_html/vendor/js/three.min.js
- summary/summary/5_Beta_diversity/3_PCoA_result/PCoA_3D/unweighted_unifrac_pcoa_html/vendor/js/jquery-ui.min.js
- summary/summary/5_Beta_diversity/3_PCoA_result/PCoA_3D/unweighted_unifrac_pcoa_html/vendor/js/spectrum.min.js
- summary/summary/5_Beta_diversity/3_PCoA_result/PCoA_3D/unweighted_unifrac_pcoa_html/vendor/css/
- summary/summary/5_Beta_diversity/3_PCoA_result/PCoA_3D/unweighted_unifrac_pcoa_html/vendor/css/spectrum.min.css
- summary/summary/5_Beta_diversity/3_PCoA_result/PCoA_3D/unweighted_unifrac_pcoa_html/vendor/css/jquery.contextMenu.min.css
- summary/summary/5_Beta_diversity/3_PCoA_result/PCoA_3D/unweighted_unifrac_pcoa_html/vendor/css/chosen-sprite.png
- summary/summary/5_Beta_diversity/3_PCoA_result/PCoA_3D/unweighted_unifrac_pcoa_html/vendor/css/slick.grid.min.css
- summary/summary/5_Beta_diversity/3_PCoA_result/PCoA_3D/unweighted_unifrac_pcoa_html/vendor/css/jquery-ui.min.css
- summary/summary/5_Beta_diversity/3_PCoA_result/PCoA_3D/unweighted_unifrac_pcoa_html/vendor/css/font/
- summary/summary/5_Beta_diversity/3_PCoA_result/PCoA_3D/unweighted_unifrac_pcoa_html/vendor/css/font/context-menu-icons.woff2
- summary/summary/5_Beta_diversity/3_PCoA_result/PCoA_3D/unweighted_unifrac_pcoa_html/vendor/css/font/context-menu-icons.woff
- summary/summary/5_Beta_diversity/3_PCoA_result/PCoA_3D/unweighted_unifrac_pcoa_html/vendor/css/font/context-menu-icons.ttf
- summary/summary/5_Beta_diversity/3_PCoA_result/PCoA_3D/unweighted_unifrac_pcoa_html/vendor/css/font/context-menu-icons.eot
- summary/summary/5_Beta_diversity/3_PCoA_result/PCoA_3D/unweighted_unifrac_pcoa_html/vendor/css/chosen.min.css
- summary/summary/5_Beta_diversity/3_PCoA_result/PCoA_3D/unweighted_unifrac_pcoa_html/vendor/css/chosen-sprite@2x.png
- summary/summary/5_Beta_diversity/3_PCoA_result/PCoA_3D/unweighted_unifrac_pcoa_html/vendor/css/images/
- summary/summary/5_Beta_diversity/3_PCoA_result/PCoA_3D/unweighted_unifrac_pcoa_html/vendor/css/images/ui-icons_222222_256x240.png
- summary/summary/5_Beta_diversity/3_PCoA_result/PCoA_3D/unweighted_unifrac_pcoa_html/vendor/css/images/ui-bg_glass_75_e6e6e6_1x400.png
- summary/summary/5_Beta_diversity/3_PCoA_result/PCoA_3D/unweighted_unifrac_pcoa_html/vendor/css/images/ui-bg_glass_65_ffffff_1x400.png
- summary/summary/5_Beta_diversity/3_PCoA_result/PCoA_3D/unweighted_unifrac_pcoa_html/vendor/css/images/ui-bg_highlight-soft_75_ffe45c_1x100.png
- summary/summary/5_Beta_diversity/3_PCoA_result/PCoA_3D/unweighted_unifrac_pcoa_html/vendor/css/images/ui-icons_888888_256x240.png
- summary/summary/5_Beta_diversity/3_PCoA_result/PCoA_3D/unweighted_unifrac_pcoa_html/vendor/css/images/ui-icons_cd0a0a_256x240.png
- summary/summary/5_Beta_diversity/3_PCoA_result/PCoA_3D/unweighted_unifrac_pcoa_html/vendor/css/images/ui-bg_glass_55_fbf9ee_1x400.png
- summary/summary/5_Beta_diversity/3_PCoA_result/PCoA_3D/unweighted_unifrac_pcoa_html/vendor/css/images/ui-icons_2e83ff_256x240.png
- summary/summary/5_Beta_diversity/3_PCoA_result/PCoA_3D/unweighted_unifrac_pcoa_html/vendor/css/images/ui-icons_454545_256x240.png
- summary/summary/5_Beta_diversity/3_PCoA_result/PCoA_3D/unweighted_unifrac_pcoa_html/vendor/css/images/ui-bg_glass_95_fef1ec_1x400.png
- summary/summary/5_Beta_diversity/3_PCoA_result/PCoA_3D/unweighted_unifrac_pcoa_html/vendor/css/images/ui-bg_glass_75_dadada_1x400.png
- summary/summary/5_Beta_diversity/3_PCoA_result/PCoA_3D/unweighted_unifrac_pcoa_html/vendor/css/images/ui-bg_highlight-soft_75_cccccc_1x100.png
- summary/summary/5_Beta_diversity/3_PCoA_result/PCoA_3D/unweighted_unifrac_pcoa_html/js/
- summary/summary/5_Beta_diversity/3_PCoA_result/PCoA_3D/unweighted_unifrac_pcoa_html/js/model.js
- summary/summary/5_Beta_diversity/3_PCoA_result/PCoA_3D/unweighted_unifrac_pcoa_html/js/shape-editor.js
- summary/summary/5_Beta_diversity/3_PCoA_result/PCoA_3D/unweighted_unifrac_pcoa_html/js/color-view-controller.js
- summary/summary/5_Beta_diversity/3_PCoA_result/PCoA_3D/unweighted_unifrac_pcoa_html/js/view.js
- summary/summary/5_Beta_diversity/3_PCoA_result/PCoA_3D/unweighted_unifrac_pcoa_html/js/view-controller.js
- summary/summary/5_Beta_diversity/3_PCoA_result/PCoA_3D/unweighted_unifrac_pcoa_html/js/controller.js
- summary/summary/5_Beta_diversity/3_PCoA_result/PCoA_3D/unweighted_unifrac_pcoa_html/js/animations-controller.js
- summary/summary/5_Beta_diversity/3_PCoA_result/PCoA_3D/unweighted_unifrac_pcoa_html/js/scale-view-controller.js
- summary/summary/5_Beta_diversity/3_PCoA_result/PCoA_3D/unweighted_unifrac_pcoa_html/js/util.js
- summary/summary/5_Beta_diversity/3_PCoA_result/PCoA_3D/unweighted_unifrac_pcoa_html/js/animate.js
- summary/summary/5_Beta_diversity/3_PCoA_result/PCoA_3D/unweighted_unifrac_pcoa_html/js/sceneplotview3d.js
- summary/summary/5_Beta_diversity/3_PCoA_result/PCoA_3D/unweighted_unifrac_pcoa_html/js/opacity-view-controller.js
- summary/summary/5_Beta_diversity/3_PCoA_result/PCoA_3D/unweighted_unifrac_pcoa_html/js/trajectory.js
- summary/summary/5_Beta_diversity/3_PCoA_result/PCoA_3D/unweighted_unifrac_pcoa_html/js/axes-controller.js
- summary/summary/5_Beta_diversity/3_PCoA_result/PCoA_3D/unweighted_unifrac_pcoa_html/js/shape-controller.js
- summary/summary/5_Beta_diversity/3_PCoA_result/PCoA_3D/unweighted_unifrac_pcoa_html/js/visibility-controller.js
- summary/summary/5_Beta_diversity/3_PCoA_result/PCoA_3D/unweighted_unifrac_pcoa_html/js/shapes.js
- summary/summary/5_Beta_diversity/3_PCoA_result/PCoA_3D/unweighted_unifrac_pcoa_html/js/color-editor.js
- summary/summary/5_Beta_diversity/3_PCoA_result/PCoA_3D/unweighted_unifrac_pcoa_html/js/abc-view-controller.js
- summary/summary/5_Beta_diversity/3_PCoA_result/PCoA_3D/unweighted_unifrac_pcoa_html/js/scale-editor.js
- summary/summary/5_Beta_diversity/3_PCoA_result/PCoA_3D/unweighted_unifrac_pcoa_html/js/draw.js
- summary/summary/5_Beta_diversity/3_PCoA_result/PCoA_3D/unweighted_unifrac_pcoa_html/img/
- summary/summary/5_Beta_diversity/3_PCoA_result/PCoA_3D/unweighted_unifrac_pcoa_html/img/favicon.ico
- summary/summary/5_Beta_diversity/3_PCoA_result/PCoA_3D/unweighted_unifrac_pcoa_html/img/pause.png
- summary/summary/5_Beta_diversity/3_PCoA_result/PCoA_3D/unweighted_unifrac_pcoa_html/img/emperor.png
- summary/summary/5_Beta_diversity/3_PCoA_result/PCoA_3D/unweighted_unifrac_pcoa_html/img/play.png
- summary/summary/5_Beta_diversity/3_PCoA_result/PCoA_3D/unweighted_unifrac_pcoa_html/img/reset.png
- summary/summary/5_Beta_diversity/3_PCoA_result/PCoA_3D/bray_curtis_pcoa_html/
- summary/summary/5_Beta_diversity/3_PCoA_result/PCoA_3D/bray_curtis_pcoa_html/index.html
- summary/summary/5_Beta_diversity/3_PCoA_result/PCoA_3D/bray_curtis_pcoa_html/vendor/
- summary/summary/5_Beta_diversity/3_PCoA_result/PCoA_3D/bray_curtis_pcoa_html/vendor/js/
- summary/summary/5_Beta_diversity/3_PCoA_result/PCoA_3D/bray_curtis_pcoa_html/vendor/js/jquery.contextMenu.min.js
- summary/summary/5_Beta_diversity/3_PCoA_result/PCoA_3D/bray_curtis_pcoa_html/vendor/js/d3.min.js
- summary/summary/5_Beta_diversity/3_PCoA_result/PCoA_3D/bray_curtis_pcoa_html/vendor/js/canvas-toBlob.js
- summary/summary/5_Beta_diversity/3_PCoA_result/PCoA_3D/bray_curtis_pcoa_html/vendor/js/chosen.jquery.min.js
- summary/summary/5_Beta_diversity/3_PCoA_result/PCoA_3D/bray_curtis_pcoa_html/vendor/js/jquery-ui.min.js
- summary/summary/5_Beta_diversity/3_PCoA_result/PCoA_3D/bray_curtis_pcoa_html/vendor/js/Blob.js
- summary/summary/5_Beta_diversity/3_PCoA_result/PCoA_3D/bray_curtis_pcoa_html/vendor/js/jquery-2.1.4.min.js
- summary/summary/5_Beta_diversity/3_PCoA_result/PCoA_3D/bray_curtis_pcoa_html/vendor/js/require-2.1.22.min.js
- summary/summary/5_Beta_diversity/3_PCoA_result/PCoA_3D/bray_curtis_pcoa_html/vendor/js/underscore-min.js
- summary/summary/5_Beta_diversity/3_PCoA_result/PCoA_3D/bray_curtis_pcoa_html/vendor/js/FileSaver.min.js
- summary/summary/5_Beta_diversity/3_PCoA_result/PCoA_3D/bray_curtis_pcoa_html/vendor/js/slick.grid.min.js
- summary/summary/5_Beta_diversity/3_PCoA_result/PCoA_3D/bray_curtis_pcoa_html/vendor/js/jquery.event.drag-2.2.min.js
- summary/summary/5_Beta_diversity/3_PCoA_result/PCoA_3D/bray_curtis_pcoa_html/vendor/js/jquery.ui.position.min.js
- summary/summary/5_Beta_diversity/3_PCoA_result/PCoA_3D/bray_curtis_pcoa_html/vendor/js/three.min.js
- summary/summary/5_Beta_diversity/3_PCoA_result/PCoA_3D/bray_curtis_pcoa_html/vendor/js/chroma.min.js
- summary/summary/5_Beta_diversity/3_PCoA_result/PCoA_3D/bray_curtis_pcoa_html/vendor/js/spectrum.min.js
- summary/summary/5_Beta_diversity/3_PCoA_result/PCoA_3D/bray_curtis_pcoa_html/vendor/js/slick.formatters.min.js
- summary/summary/5_Beta_diversity/3_PCoA_result/PCoA_3D/bray_curtis_pcoa_html/vendor/js/three.js-plugins/
- summary/summary/5_Beta_diversity/3_PCoA_result/PCoA_3D/bray_curtis_pcoa_html/vendor/js/three.js-plugins/CanvasRenderer.js
- summary/summary/5_Beta_diversity/3_PCoA_result/PCoA_3D/bray_curtis_pcoa_html/vendor/js/three.js-plugins/OrbitControls.js
- summary/summary/5_Beta_diversity/3_PCoA_result/PCoA_3D/bray_curtis_pcoa_html/vendor/js/three.js-plugins/SVGRenderer.js
- summary/summary/5_Beta_diversity/3_PCoA_result/PCoA_3D/bray_curtis_pcoa_html/vendor/js/three.js-plugins/Projector.js
- summary/summary/5_Beta_diversity/3_PCoA_result/PCoA_3D/bray_curtis_pcoa_html/vendor/js/slick.core.min.js
- summary/summary/5_Beta_diversity/3_PCoA_result/PCoA_3D/bray_curtis_pcoa_html/vendor/js/slick.editors.min.js
- summary/summary/5_Beta_diversity/3_PCoA_result/PCoA_3D/bray_curtis_pcoa_html/vendor/css/
- summary/summary/5_Beta_diversity/3_PCoA_result/PCoA_3D/bray_curtis_pcoa_html/vendor/css/spectrum.min.css
- summary/summary/5_Beta_diversity/3_PCoA_result/PCoA_3D/bray_curtis_pcoa_html/vendor/css/font/
- summary/summary/5_Beta_diversity/3_PCoA_result/PCoA_3D/bray_curtis_pcoa_html/vendor/css/font/context-menu-icons.woff2
- summary/summary/5_Beta_diversity/3_PCoA_result/PCoA_3D/bray_curtis_pcoa_html/vendor/css/font/context-menu-icons.woff
- summary/summary/5_Beta_diversity/3_PCoA_result/PCoA_3D/bray_curtis_pcoa_html/vendor/css/font/context-menu-icons.ttf
- summary/summary/5_Beta_diversity/3_PCoA_result/PCoA_3D/bray_curtis_pcoa_html/vendor/css/font/context-menu-icons.eot
- summary/summary/5_Beta_diversity/3_PCoA_result/PCoA_3D/bray_curtis_pcoa_html/vendor/css/slick.grid.min.css
- summary/summary/5_Beta_diversity/3_PCoA_result/PCoA_3D/bray_curtis_pcoa_html/vendor/css/chosen-sprite@2x.png
- summary/summary/5_Beta_diversity/3_PCoA_result/PCoA_3D/bray_curtis_pcoa_html/vendor/css/chosen-sprite.png
- summary/summary/5_Beta_diversity/3_PCoA_result/PCoA_3D/bray_curtis_pcoa_html/vendor/css/images/
- summary/summary/5_Beta_diversity/3_PCoA_result/PCoA_3D/bray_curtis_pcoa_html/vendor/css/images/ui-bg_highlight-soft_75_cccccc_1x100.png
- summary/summary/5_Beta_diversity/3_PCoA_result/PCoA_3D/bray_curtis_pcoa_html/vendor/css/images/ui-icons_2e83ff_256x240.png
- summary/summary/5_Beta_diversity/3_PCoA_result/PCoA_3D/bray_curtis_pcoa_html/vendor/css/images/ui-bg_glass_65_ffffff_1x400.png
- summary/summary/5_Beta_diversity/3_PCoA_result/PCoA_3D/bray_curtis_pcoa_html/vendor/css/images/ui-icons_454545_256x240.png
- summary/summary/5_Beta_diversity/3_PCoA_result/PCoA_3D/bray_curtis_pcoa_html/vendor/css/images/ui-bg_glass_75_dadada_1x400.png
- summary/summary/5_Beta_diversity/3_PCoA_result/PCoA_3D/bray_curtis_pcoa_html/vendor/css/images/ui-icons_cd0a0a_256x240.png
- summary/summary/5_Beta_diversity/3_PCoA_result/PCoA_3D/bray_curtis_pcoa_html/vendor/css/images/ui-bg_glass_55_fbf9ee_1x400.png
- summary/summary/5_Beta_diversity/3_PCoA_result/PCoA_3D/bray_curtis_pcoa_html/vendor/css/images/ui-icons_222222_256x240.png
- summary/summary/5_Beta_diversity/3_PCoA_result/PCoA_3D/bray_curtis_pcoa_html/vendor/css/images/ui-bg_glass_75_e6e6e6_1x400.png
- summary/summary/5_Beta_diversity/3_PCoA_result/PCoA_3D/bray_curtis_pcoa_html/vendor/css/images/ui-bg_glass_95_fef1ec_1x400.png
[truncated: 2,038 more entries]
