# Supplementary material for: Saccharomyces boulardii (CNCM I-745) improves intestinal damage in sepsis by remodeling intestinal flora structure
Source: Front Cell Infect Microbiol. 2025 Jul 31;15:1602792. doi: 10.3389/fcimb.2025.1602792 (PMC12350329; doi:10.3389/fcimb.2025.1602792)
Supplement: Supplementary file 1 [file DataSheet1.zip › summary/summary/5_Beta_diversity/2_PCA_result/ASV_table_format.xlsx]

## Sheet: Sheet1
ASV ID	DW4_1	DW4_2	DW4_3	DW4_4	DW4_5	DW4_6	DW0_1	DW0_2	DW0_3	DW0_4	DW0_5	DW0_6	CW4_1	CW4_2	CW4_3	CW4_4	CW4_5	CW4_6	CW0_1	CW0_2	CW0_3	CW0_4	CW0_5	CW0_6	BW4_1	BW4_2	BW4_3	BW4_4	BW4_5	BW4_6	BW0_1	BW0_2	BW0_3	BW0_4	BW0_5	BW0_6	AW4_1	AW4_2	AW4_3	AW4_4	AW4_5	AW4_6	AW0_1	AW0_2	AW0_3	AW0_4	AW0_5	AW0_6
8f61e623de7d7f2e3072dcb712056fa7	21895	15784	20857	30522	30770	9313	7781	25638	17699	13506	2122	21205	32971	13039	6575	31242	12977	31556	42093	2095	6221	6727	48473	4254	21453	20814	16823	22097	43104	19706	15833	19193	19244	4408	7053	1346	36863	14306	30463	205	24217	1184	5899	4057	2506	4160	5380	3977
312555586fe415c688e5a9ae0314c988	4767	32837	22670	18955	19304	10746	11366	18728	17889	13255	2431	884	2767	133	105	7150	287	4770	14315	586	729	656	8026	3903	12543	887	2935	5575	10121	2385	25638	28221	15529	1438	3570	355	5379	6998	3584	348	2625	200	2264	599	4083	2480	2647	1626
eb2d3d6cf2ce45924ad25c5d26970974	20940	3087	2986	3740	4029	1406	1501	2542	1532	1220	623	1281	23817	1745	1083	3778	1699	22823	5529	57	2731	3137	1757	1873	5858	1360	1242	17141	7506	9637	6078	7720	415	168	315	251	1126	752	5502	70	2417	92	495	103	29	664	594	254
26d98efa38e835733f817b6900d10ed7	75	1018	532	308	394	496	319	130	531	346	22	1512	78	2495	2077	190	2409	414	52	10200	1240	1396	167	691	161	1572	12251	261	55	0	79	141	197	130	269	77	7116	13580	655	698	5177	38753	311	17670	112	344	240	188
4b38473099dc5f18b73be535e282921a	1289	3391	4232	3739	3960	14	50	1924	12130	10168	488	412	1667	299	108	1271	251	2028	173	1876	1327	1367	2251	800	230	359	440	6300	362	562	1680	170	9444	1042	1510	1734	869	348	1136	757	3215	1122	493	3068	19907	137	371	486
77099473d0cda3e8462d80d459f5e836	1678	500	397	1167	1099	5529	4567	6257	8930	6510	0	803	641	0	0	0	0	914	3779	266	147	136	3500	1525	2116	778	2177	4167	1390	1531	9194	10883	7699	752	1537	91	288	294	1440	0	1488	39	767	199	954	747	785	439
591ed1d6afd1e79ae33d6b6cd0c6b185	0	55	78	55	75	71	69	95	18	131	11199	208	55	64	47	220	73	0	67	219	1388	1431	59	17746	42	272	124	91	73	95	37	245	230	87	78	48171	176	56	93	178	1701	105	123	336	115	55	42	144
47e1cd99205041c61f09de66e116df81	125	19	19	0	8	92	449	73	8	0	20	1063	8	1052	339	335	971	44	34	24209	163	100	18	1637	135	1055	16048	164	64	0	0	28	17	109	175	83	6873	2919	380	64	243	686	407	7611	74	267	385	251
ae92751ce0103cf1fe77dd7f219da00c	84	981	353	99	155	241	28	110	299	112	17	926	53	1272	1169	55	1289	269	0	4944	575	734	83	353	158	955	8602	156	63	64	48	119	131	74	183	0	4336	7502	430	332	2682	17714	293	8764	43	286	312	223
16bb527e0b428985ce23bc02a88b5299	0	0	0	0	0	0	0	17	0	0	0	0	0	34	0	163	27	34	0	0	0	2	20	660	0	0	0	0	0	0	0	25	0	0	0	0	160	307	1891	23178	1905	1401	0	18	16	0	0	22
9c5fa634f3f9d3e265d7bdda256d3bde	140	6698	4055	3938	3654	624	381	1820	0	0	315	0	465	0	0	1077	0	514	1095	0	0	0	564	0	770	0	0	0	438	0	174	154	64	0	0	0	1044	1484	0	0	0	0	199	0	0	0	68	0
ae7d8efb06e9c0ad71820823c3089849	13	0	0	23	13	7	0	28	21	0	0	0	9	0	0	30	11	9	17	17	0	0	15	32	12	13	20	19	0	11	15	27	10	8	22	23	0	0	8	47	0	0	22	12	0	32	29	25072
74e1a3dd8d7642a5be6b0322b381f352	0	0	0	3	0	1580	3217	36	0	0	0	0	0	3284	1273	0	3286	0	0	0	5243	5685	0	0	0	0	0	0	4	3	0	0	0	0	4	160	17	0	14	0	0	15	0	0	0	0	0	0
a15c341902e2b2b2eecd4b223187c915	370	721	877	989	715	0	0	565	217	222	0	107	1071	124	0	401	118	829	21	1098	107	109	2915	543	1061	139	2438	206	74	1103	48	0	0	36	45	0	0	0	1188	115	83	1587	177	622	2240	241	164	106
f0bde2f54893276b9ba2239c532b706a	34	87	74	118	85	24	4	26	490	335	27	81	1360	51	0	177	62	1787	167	1317	150	121	111	107	7068	96	91	165	56	760	8	53	14	9	20	6	93	41	2305	0	10	10	37	820	5051	24	32	0
f2663cf2b5beba8d53e702833d22f6d1	0	0	0	0	0	15	0	93	121	74	0	0	43	144	141	200	128	137	0	0	0	0	188	389	0	0	0	0	0	0	0	0	0	5	0	0	181	374	8763	3911	2380	2093	0	82	284	7	9	5
e72e26cc88a2ef0dee9c4b603d297369	2267	139	91	305	228	0	0	0	0	0	89	7	0	0	0	0	13	0	0	0	0	0	0	0	7170	0	33	140	423	6333	682	616	22	6	20	0	0	0	0	13	384	8	114	0	0	99	106	47
92f26f39aed46aa467d2d2f1c83f1934	8	5	0	0	0	440	663	17	0	0	2163	2989	10	99	46	0	119	8	3	0	506	525	20	69	0	3000	0	16	130	0	452	0	4807	90	139	163	7	0	11	0	213	23	186	16	0	563	295	134
d49dbc8289cbf7ee4dda8696f9613e38	0	2	0	2	0	1409	2788	29	0	0	0	129	0	3758	2092	0	3770	0	2	0	804	873	13	0	0	154	0	0	0	5	0	0	0	87	100	89	0	0	0	0	0	0	176	0	0	351	267	176
5db237584535298df6dd727d2010ec53	139	237	361	373	374	17	0	983	451	378	0	50	282	62	92	128	61	564	17	288	315	316	1053	2218	61	53	628	96	69	960	0	0	0	37	51	51	26	0	402	714	71	99	37	1432	2423	0	44	29
92815aed3282a60997b4c3459dbbd0da	29	17	2	0	7	2291	863	13	0	0	44	519	0	190	83	0	213	0	0	0	11	8	0	0	0	555	0	0	355	0	0	0	0	347	425	28	0	0	4	4	10	5	1905	0	0	4178	2086	748
ddb48ce03e659deaf8eae0e96b06cf5c	0	12	0	5	0	68	75	0	0	0	0	0	6	212	223	0	255	10	0	0	377	425	11	0	5	8	0	0	0	0	2	0	6	4046	1663	10	4	0	74	0	0	3	1662	0	0	1738	2205	815
2064f619e9d74573d10e55167ef86266	0	31	0	8	0	963	646	0	0	0	0	0	0	3005	1659	0	2805	0	0	0	1507	1712	35	7	13	0	12	13	22	0	0	0	0	0	20	75	0	0	22	10	16	12	0	0	19	0	0	0
982aa22b57505146f9234502a9b24bb9	101	452	269	358	459	0	7	1302	273	128	0	14	277	64	45	32	64	1238	51	410	50	54	432	554	40	14	317	84	25	1365	5	0	6	7	15	6	4	0	1495	890	247	98	5	429	812	17	28	25
1d107e507616f432bddcb2d0e1649b10	0	0	0	0	0	5	21	13	6	0	0	0	0	76	37	319	85	24	0	0	0	0	65	301	2	0	0	0	0	0	0	9	0	0	0	0	191	108	1949	5409	1935	1154	7	49	8	0	6	0
5753a1db2789f20cac4236ab7148a2e2	0	2392	3328	1041	995	2	0	0	0	0	0	0	0	0	0	0	0	12	3	2059	0	3	80	1754	0	3	3	4	6	0	0	0	0	0	0	0	34	0	0	0	0	3	0	0	0	0	0	0
a4c23f9a401d13831617aa23733968e4	0	0	0	0	0	517	183	53	0	0	28	1626	0	1266	845	0	1229	0	0	0	888	1017	0	59	10	1579	3	0	31	36	0	0	4	202	418	90	0	0	0	0	8	7	470	0	0	205	483	275
71ae1ae249abb684365cf23e07f1cbbd	0	0	0	6	0	0	0	0	0	6	0	0	3	0	0	0	0	0	0	0	0	0	0	0	0	0	0	0	0	0	0	4	0	0	0	0	0	0	0	0	0	0	4164	0	0	149	4366	2031
a587c23978e41d4aed3903f783a74227	0	0	0	0	0	0	0	20	0	0	0	0	0	3317	1647	0	3341	2	0	0	1027	1129	0	0	0	0	0	0	0	0	0	0	3	0	0	54	0	0	0	0	0	22	0	0	0	0	0	0
1ff70fbddf3ccd7c16a5fe7124baa271	0	0	0	0	0	9	9	0	0	0	0	0	0	21	0	0	18	6	3	0	4686	5236	0	0	2	0	0	0	5	0	0	0	0	0	0	18	6	0	0	0	2	0	0	0	0	0	0	0
ad057a76d192b39a8a633103f08a544f	0	0	0	0	0	260	716	0	0	0	0	0	0	431	233	0	401	0	0	0	3877	4091	0	0	0	0	0	0	0	0	0	0	0	0	0	0	3	0	0	0	0	0	0	0	0	0	0	0
3f18059b27205dc536a3f6081049a359	0	0	0	0	0	520	1036	0	0	0	0	0	0	2782	1929	0	2639	0	0	0	0	0	0	0	0	0	0	0	0	0	0	0	0	0	24	0	0	0	0	0	0	0	0	0	0	0	0	0
c28b5fc53b935bcc1632e5ea4989c80e	0	0	0	0	0	0	0	25	0	0	0	0	0	0	0	23	0	0	0	0	0	0	0	18	0	0	0	0	0	0	0	27	0	0	0	0	0	0	0	1127	0	0	0	0	39	0	0	7468
4b1e738129c62ced9f547d4a45ebcc2b	0	3	0	0	0	0	0	0	0	0	0	11	0	0	0	0	0	3	0	0	0	0	0	0	0	9	0	2	0	0	0	0	2	2456	6189	0	0	0	0	0	8	0	17	0	0	16	10	0
73f8a6744c072ecdf7c7d6b3f42f3447	0	0	0	0	0	0	2	0	0	0	0	0	19	183	128	245	163	134	0	0	0	0	0	0	0	0	0	0	0	0	0	0	0	0	0	0	13	24	338	2350	4230	657	0	13	29	0	0	2
7980472446d5bc12d3db8cd1bc9e3659	637	213	194	159	354	0	0	0	0	0	0	336	0	0	0	0	0	0	0	0	0	0	0	0	918	362	1017	1949	651	823	0	0	0	0	0	0	109	0	606	0	0	0	0	0	0	0	0	0
23f408fc20b751ec119fe375f4901bf3	0	0	0	0	0	0	0	0	0	0	0	3227	0	156	167	0	129	0	0	0	0	0	0	0	8	3180	4	0	0	0	14	22	32	25	0	36	31	0	0	0	0	0	349	0	0	71	99	73
c41f65be65b3cf1f9560241451d359a2	0	0	0	0	0	441	738	0	0	0	0	0	0	1101	400	0	1129	0	0	0	1836	1920	0	0	0	0	0	0	0	0	0	0	0	0	0	50	0	0	0	0	0	0	0	0	0	0	0	0
fdacf113a5f5130cda7dee08a40ff91f	723	41	189	491	361	0	0	0	0	0	0	298	0	0	0	0	0	0	0	0	0	0	0	0	891	260	936	1476	622	456	0	0	0	0	0	0	79	0	517	0	0	0	0	0	0	0	0	0
29e1307a91ac17e1e02d71c95d72d286	0	26	0	0	15	803	372	0	0	0	181	0	0	2037	1530	0	1996	0	0	0	0	0	0	0	0	0	0	0	0	10	0	0	0	0	0	0	0	0	13	5	40	18	0	0	11	0	20	0
75a9311d26312902306b8dbb7a802be2	0	0	0	0	0	61	41	0	0	14	3437	25	8	20	28	4	10	4	0	0	1067	1162	0	0	0	22	4	0	10	0	0	0	0	43	67	108	12	22	8	11	0	12	299	0	0	145	218	102
5e2f801c6bdd4ee934e6ee7234729007	0	0	0	0	0	0	0	0	0	0	0	0	229	33	0	75	42	88	40	373	241	256	491	104	0	0	0	0	0	0	0	0	0	0	0	0	0	0	0	0	0	0	0	560	4405	0	0	0
d74ffd7ecc7f98927b9fd1da6c5cf62f	0	0	0	0	0	0	16	0	0	0	50	213	0	65	22	0	47	0	0	0	0	0	0	0	0	226	0	0	0	0	0	0	0	185	246	0	0	0	0	0	0	0	1349	0	0	2048	1431	856
d5884109b3d98935cd388ba7389300cb	0	0	0	0	0	289	174	0	0	0	11	1083	0	95	54	0	97	0	0	0	125	177	3	0	0	1072	0	0	18	0	0	0	7	131	285	0	0	0	0	0	0	0	725	0	0	970	966	465
583a986f5ebf9d33038ff60eee737e06	12	141	24	45	292	39	357	0	0	51	260	87	77	13	37	92	43	32	47	51	106	27	118	15	19	121	44	37	88	249	96	29	24	270	1137	78	104	0	152	36	541	46	104	32	56	1212	212	60
31522d08a69261dc12f7da56e258f1af	0	0	0	6	0	382	0	0	0	0	290	39	0	27	52	0	28	0	0	0	151	180	0	0	0	75	0	0	0	0	4	6	0	4233	515	0	0	0	2	0	0	0	336	0	0	42	160	79
6724c390cb160aa61a7609d8c890c1de	0	14	6	0	11	65	0	114	0	0	20	698	0	0	0	0	8	0	0	9	8	0	0	0	330	726	38	737	59	370	103	51	319	19	85	0	0	0	146	39	2109	37	87	0	0	135	129	105
7daeb98fe7b96fd39fbc7f41b975c6c5	0	0	0	0	0	0	0	0	0	0	0	0	0	0	0	58	0	0	0	0	0	0	0	108	0	0	0	0	0	0	0	0	0	0	0	0	0	0	388	4750	644	377	0	0	0	0	0	0
ac55cc6fe98d75c9dfdb0f69cf2611ac	0	0	0	0	0	0	0	0	0	0	29	1565	0	0	0	0	0	0	0	0	10	12	0	0	0	1519	4	0	162	5	4	0	6	391	707	9	0	0	0	0	0	0	549	0	0	334	572	344
7d91203f175430765f14b752bd19c7b3	14	0	0	10	0	603	289	0	12	11	14	479	3	282	131	14	232	39	0	114	67	78	0	99	221	511	166	55	19	14	18	0	209	73	90	54	145	214	88	72	456	506	105	36	11	261	243	117
664e8cfe10825f9ab2f3d2ac3889d14a	230	39	80	539	460	537	740	25	0	235	119	3	246	11	0	281	9	0	106	14	12	5	19	229	193	10	22	33	32	671	12	216	28	8	8	17	18	6	19	71	74	13	401	129	156	11	7	11
798d36d581782fd8d24ee7522068a480	0	0	0	0	0	0	0	0	0	0	0	49	14	0	0	0	0	0	0	0	0	0	0	0	0	66	0	0	0	0	0	0	0	8	0	0	0	0	0	0	0	0	1688	0	0	1837	1592	569
697d3fe3f5fb656c252bab6f36fd915a	0	0	0	0	0	0	0	0	0	0	0	0	0	0	0	0	0	0	0	0	0	0	0	0	0	0	0	0	0	0	0	0	0	0	0	0	0	0	9	0	0	0	2334	0	0	0	2338	988
fae2c04d6cb0d1ddbd69ab7c4479fe68	147	165	160	537	172	0	0	204	118	0	21	19	19	13	0	49	9	139	13	0	25	16	98	723	14	34	273	164	85	1586	33	20	20	23	37	0	0	0	89	148	0	0	13	83	350	0	35	0
47ef1dda9a13793b53c67270aaa8734c	0	0	0	11	0	2345	2746	0	0	0	0	0	0	0	0	0	0	0	0	0	194	214	0	0	0	0	0	0	0	0	0	0	0	0	0	0	0	0	0	0	18	0	19	0	0	0	14	0
2006035d101ffa28b3ef009f01a33652	0	0	0	0	0	60	0	0	0	0	0	0	0	42	34	0	47	16	0	0	0	0	0	142	0	0	0	0	0	0	0	0	0	0	0	0	35	0	523	3848	418	264	0	0	0	0	0	0
c96095034d4033a09bb4642822c0daf2	0	0	0	5	2	2116	1533	0	0	0	258	0	0	170	121	0	171	0	0	0	216	244	0	0	0	0	0	0	0	0	0	0	0	22	43	0	0	0	0	0	0	0	82	0	0	83	132	54
efc5cadd1cd53cd446b00b95a20a675f	0	0	0	0	0	593	393	0	0	0	0	717	0	659	521	3	663	0	38	0	150	129	0	20	0	738	0	0	61	0	0	0	3	0	0	0	0	0	0	0	0	0	65	0	0	124	113	28
75500cd483217ebecee026cb60364e81	0	0	0	0	0	0	0	0	0	0	0	0	0	0	0	0	0	12	0	0	46	41	0	0	0	0	0	0	0	0	0	0	4	4292	530	12	5	0	0	0	0	0	0	0	0	0	0	0
5560bd9b9cd8f4cc16111eb9d74f6336	0	0	0	0	4	0	10	0	0	0	762	24	0	17	33	0	0	7	0	0	449	547	0	0	0	31	0	0	0	0	0	0	4	2028	174	7	3	0	11	0	0	2	362	0	0	89	249	98
3513665ab158170e97999cf7c0b7414f	27	262	175	110	100	0	25	103	0	0	0	26	156	30	0	0	30	190	0	176	0	19	779	188	201	0	553	0	27	287	0	63	0	0	0	0	0	0	256	0	0	317	146	102	448	0	0	0
cc1b2e6096db2c7aac77922f436b9662	0	0	0	0	0	0	0	0	0	0	620	1200	0	0	0	0	0	0	0	0	0	0	0	0	9	1121	8	0	134	4	115	0	1450	38	25	0	0	0	0	0	0	0	0	0	0	0	0	0
baf8e66836f49609db8013b6dd0059ee	0	0	0	0	0	0	0	0	0	0	4	0	0	120	83	0	111	0	0	0	0	0	0	0	0	0	0	0	0	0	0	0	0	0	0	0	0	0	5	0	0	0	1725	0	0	88	1896	675
3520c815646e0253ca92da98f85899e5	0	0	0	0	0	0	0	0	0	0	52	0	0	89	130	0	92	0	0	0	0	0	0	0	0	0	0	0	0	0	0	0	0	429	678	0	0	0	0	0	0	0	1300	0	0	107	1051	619
84bea93dbf822e967d6ced37bf6f7443	0	0	0	0	0	1170	1377	0	0	0	278	200	0	14	0	0	0	0	0	0	0	11	0	0	0	180	0	0	0	0	0	0	0	404	773	0	0	0	0	0	0	0	32	0	0	0	0	0
f3d8361cd403b92b637fcabfd2aed822	0	0	0	0	0	0	0	0	0	0	0	0	0	947	481	0	898	0	0	3	966	1072	0	0	0	0	0	0	0	0	0	0	0	0	0	0	0	0	0	0	0	0	0	0	0	0	17	0
ba019d7187c96da4587379ff2797f442	0	56	0	0	0	0	0	0	0	0	0	0	59	82	0	0	86	0	0	300	0	0	0	0	0	0	197	0	0	11	0	0	0	0	0	0	447	909	0	0	82	1344	0	608	0	0	0	0
806199bb594b4097d992d3c5572d051a	0	0	0	0	0	648	513	0	0	0	17	732	0	418	240	4	395	0	0	0	64	100	0	0	0	660	0	0	0	5	0	0	0	70	132	76	4	0	0	0	0	4	3	0	0	52	6	0
2cb184cdcd0e72e8433616226c6c4b10	0	0	0	0	0	1013	1594	0	0	0	30	165	0	54	18	0	59	0	0	0	0	0	0	0	0	150	0	0	0	0	0	0	0	139	159	0	0	0	0	0	0	3	249	0	0	235	144	68
f64becfec88c000e31e1b84c0de1354f	0	0	0	0	0	0	11	167	0	0	60	349	2	5	4	0	0	0	0	0	0	0	2	69	4	357	0	0	39	22	371	0	2266	5	0	108	0	0	0	0	40	31	78	4	10	14	16	12
b51fd7c2597740d60a31803d670a023d	0	0	0	0	0	0	0	0	0	0	0	0	0	0	0	0	0	0	0	0	0	0	0	0	0	0	0	0	0	0	0	0	0	0	0	0	0	0	0	0	0	0	1659	0	0	0	1440	945
046cf1ae9ba85c7fd4bcb6af3571a7d0	7	5	14	5	0	0	0	810	177	105	32	0	344	20	0	0	13	131	0	76	40	51	322	0	0	0	41	0	0	1327	0	0	0	0	0	0	0	0	4	0	0	183	0	162	158	0	0	0
aa8d47a2c170dae00a3e4fe02fc3e8eb	0	0	0	0	0	0	0	0	0	0	13	0	0	69	49	0	67	0	0	0	0	0	0	9	0	0	0	0	0	0	0	0	0	1067	2712	0	0	0	0	0	0	3	0	0	0	0	0	0
efe72b14727ec47b39fab05af9bd6983	0	0	0	0	2	0	0	0	0	0	32	648	0	539	422	27	525	2	0	0	0	0	0	42	12	658	0	4	128	12	0	0	0	0	0	0	3	0	0	0	5	5	183	0	0	252	257	136
91378749f90c0ec651e03155573c2bdc	0	0	0	0	0	55	24	0	0	0	33	634	0	432	275	0	445	0	0	0	312	375	12	0	0	569	0	0	10	0	0	0	0	64	182	0	0	0	0	0	0	0	147	0	0	57	164	96
5ccc61a3e243f2c97460d85276b1710b	0	0	0	0	0	0	0	0	0	0	0	0	0	0	0	0	0	9	2	0	1847	1974	0	0	0	0	0	0	9	0	0	0	0	0	15	0	0	0	0	0	0	0	0	0	0	0	0	0
6f1c70b6d9e037711c028629ca233185	0	0	0	7	5	7	0	11	0	0	4	346	0	375	245	0	349	5	0	0	319	317	3	0	0	347	0	0	2	0	0	0	0	108	282	10	0	0	3	0	69	0	336	0	0	165	288	178
a28be1b5ffe3caa246835ad63630881d	0	0	0	0	0	57	277	0	0	0	0	23	0	212	127	0	216	0	0	0	235	295	0	0	0	29	0	0	0	0	0	0	0	1247	503	0	0	0	0	0	0	0	145	0	0	93	109	84
e4c6d32eb27ab23cf7310f3e49a2b4de	0	0	0	0	0	0	0	0	0	0	0	46	0	7	0	0	0	0	0	0	0	0	0	0	0	43	0	0	0	0	0	0	19	2479	1023	0	0	0	0	0	0	0	0	0	0	0	0	0
989d43f285a5f56584a1d9aafa566f2c	0	0	0	33	0	0	0	0	0	0	175	1034	0	0	0	0	0	0	0	0	0	0	0	0	0	1077	0	0	5	0	0	0	10	142	315	0	0	0	0	0	0	0	186	0	0	69	287	191
816636304a83b2779ec1197ef7e108e8	0	0	0	0	0	0	0	0	0	0	0	2	0	1217	876	0	1194	0	0	0	0	0	0	0	0	0	0	0	0	0	0	0	0	0	7	0	0	0	0	0	0	0	65	0	0	16	79	39
08dcbdc5e52259ece6259b15a9e7aaa4	0	0	0	0	0	378	415	0	0	0	11	8	0	641	460	0	629	0	0	0	0	0	0	0	0	0	0	0	0	0	0	0	0	66	158	0	0	0	0	0	0	0	110	0	0	413	150	19
6e19a19701d17ae2e5936624feb970ae	0	0	0	0	0	839	273	0	0	0	44	144	0	60	0	0	63	0	0	0	0	0	0	0	0	192	0	0	82	0	0	0	0	85	169	0	0	0	0	0	0	0	419	0	0	628	309	130
551fca5b60bf232e3525ef8ed68619da	123	0	144	4	57	0	50	20	65	0	0	0	0	0	0	40	204	60	225	128	98	0	100	40	208	63	272	147	87	0	45	43	137	68	0	168	87	0	55	43	138	40	0	112	59	160	53	42
e31de84603147ea6ffbf67b6e213e89d	3	8	12	8	68	0	5	135	19	0	0	6	72	19	0	5	20	39	5	22	6	0	132	48	2	11	79	6	2	826	0	0	0	4	0	0	3	0	902	5	283	150	3	168	294	0	3	2
5dc113934543ff9f50a1674745e51f42	0	0	0	0	0	16	0	0	0	0	459	12	0	6	0	0	6	0	0	0	83	112	3	0	0	14	0	0	0	0	0	0	0	0	0	0	0	0	0	0	0	0	878	0	0	102	1181	450
e1fd2a77f8194faf47ae27c9236e08f5	0	0	0	0	0	0	0	0	0	0	3197	0	9	6	0	0	0	0	0	0	0	0	0	0	0	0	0	0	0	0	0	0	0	0	0	0	0	0	0	0	0	0	12	0	0	40	41	17
a088f6b61d98dc5202d51128199802da	0	0	0	2	4	13	6	0	0	0	9	17	0	2	0	0	7	2	0	0	12	5	0	0	0	19	0	0	0	0	9	0	73	475	716	38	0	0	19	0	0	0	541	0	0	445	551	349
679a1bcaf9b57ba2e867636cf0fba324	0	3	0	0	0	0	0	0	0	0	0	0	12	1123	564	427	1027	41	0	0	0	0	0	0	0	0	0	0	0	0	0	0	0	0	0	0	0	0	14	15	5	40	0	0	0	0	0	0
8d4c73fc9277a090add2539a3c8a904c	0	0	0	10	12	167	548	0	0	0	0	251	0	249	158	92	219	15	0	0	496	497	10	18	0	251	0	0	25	0	0	0	0	0	0	36	0	4	20	19	74	35	0	13	28	0	0	0
64d5805b1bcff003a692e5ac7d60669d	0	0	0	0	0	0	0	0	0	0	0	7	0	448	249	0	475	0	0	0	0	0	0	0	0	10	0	0	0	0	0	0	0	120	214	0	0	0	64	0	0	0	304	0	0	1025	291	8
c21442e67adfd3b0f1e28af2ee14e302	0	0	3	0	0	0	0	0	0	0	67	174	0	427	372	28	389	0	0	0	4	4	0	0	0	189	0	0	0	0	0	0	0	85	334	14	0	0	0	0	0	18	504	0	0	103	297	168
9f22da56e873ade2c09013cae621e715	168	0	57	156	44	10	239	0	8	47	57	0	33	8	0	221	12	6	126	0	6	6	45	76	213	0	8	17	42	451	12	76	6	0	0	0	2	0	10	42	133	7	643	55	100	14	7	15
181004fea212cbe2cad1347f451cf39d	0	0	0	0	0	0	0	0	0	0	0	1057	0	148	124	0	141	0	0	0	0	0	0	0	0	1132	0	0	21	0	0	0	0	0	0	0	0	0	0	0	0	4	85	0	0	214	169	72
2b56184323691faa9486bb6117dcd5a8	0	0	0	0	0	0	0	0	0	0	18	0	0	17	0	0	0	0	0	0	0	0	0	0	0	0	0	0	0	0	0	0	0	0	8	0	0	0	0	0	0	0	1068	0	0	25	1324	562
607185f9d3023a739e44b5bcc5b47bbf	0	0	0	0	0	0	0	0	0	0	281	670	0	0	0	0	0	0	0	0	0	0	0	0	0	664	9	0	8	0	0	0	0	110	238	0	0	0	0	0	0	0	284	0	0	118	375	260
0a7909baf81962e17f5c8ab41c4f31c2	0	0	0	0	0	0	0	0	0	0	382	0	0	6	0	0	0	0	0	0	49	55	0	0	0	6	0	0	2	0	0	0	0	2058	226	81	0	0	0	0	0	0	3	0	0	0	18	0
69e578b9d95662684f4e20b23b634dbd	0	0	0	0	0	383	159	0	0	0	0	0	294	0	0	985	0	410	232	0	0	0	132	0	0	0	0	0	0	0	0	0	0	0	0	0	235	0	0	26	0	22	0	0	0	0	0	0
e6b47806ae62ecad20a37d4d0b066bac	0	0	0	0	0	0	0	0	0	0	137	713	0	3	0	0	5	0	0	0	0	0	0	0	0	659	5	0	0	83	0	3	0	109	250	3	0	0	0	5	0	10	259	8	3	277	239	100
388587ce6b8a8da248cfa1a0f0349ca0	0	0	0	3	0	2659	0	0	0	0	0	23	0	13	0	0	0	0	0	0	18	16	0	0	0	14	0	0	0	0	0	0	0	0	19	0	0	0	0	0	4	0	0	0	0	0	0	0
c77610de59e231e8beca1226da2730bf	0	0	0	0	0	0	0	0	80	0	0	0	622	61	0	131	74	793	91	0	181	189	84	0	0	0	0	0	0	0	0	0	0	0	0	0	60	0	380	0	0	0	0	0	0	0	0	0
528632fdbbc2ee00960de30e02aefeaf	0	0	0	0	0	0	0	0	0	0	38	98	0	833	607	0	796	0	0	0	0	0	0	0	0	92	0	0	40	0	0	0	0	21	43	0	0	0	0	0	0	0	24	0	0	47	52	23
dfbc5a897102ae09df8a3362d56db38e	46	0	90	0	40	0	104	41	36	0	0	0	0	0	0	63	113	48	155	0	211	0	0	83	100	54	151	0	177	18	4	51	104	50	160	0	188	0	7	41	221	34	0	0	145	116	3	56
e16c5389e3de4b406b22c3dc098138ea	0	0	0	0	5	111	92	0	0	0	0	190	0	274	213	0	248	0	0	0	0	28	0	0	0	180	0	0	39	0	0	0	0	289	766	0	0	0	0	0	0	0	54	0	0	0	101	66
7c54f7733c39d894910fec579a62088a	0	0	0	0	0	0	0	0	0	0	117	38	0	0	0	0	0	0	0	0	56	69	0	0	0	0	0	0	0	0	0	0	0	1930	62	0	0	0	15	0	12	14	40	0	0	79	108	73
35b6846c4dc0f02655e27f53219d6f65	0	0	0	0	0	0	0	0	0	0	0	114	0	0	0	0	0	0	0	0	0	0	0	0	0	164	0	0	0	0	0	0	0	484	1141	0	0	0	13	27	0	21	116	0	24	319	140	48
de16928c8f5aa7593a7945ca32059986	0	0	0	0	0	29	288	0	0	0	108	0	0	34	42	0	41	0	0	0	756	778	0	0	0	0	0	0	0	0	0	0	0	250	52	17	0	0	0	0	0	0	42	0	0	48	64	39
e5deb5a266cb58c7bef8f2bc3f975299	0	0	0	0	4	6	0	0	0	0	407	94	0	0	0	0	0	0	0	0	823	811	0	0	0	81	0	0	0	0	0	0	0	23	39	0	0	0	0	0	0	0	42	0	0	0	152	71
db06e90ab690b9bea3c28df93f1078de	0	0	0	0	0	102	85	0	0	0	0	89	0	259	181	0	286	0	0	0	19	20	0	0	0	60	0	0	0	13	0	0	0	0	0	22	0	0	0	6	0	0	168	0	0	758	287	162
b05188995e0080f1657411ade19e2a52	0	0	0	0	0	0	0	0	0	0	0	83	0	751	590	0	713	0	0	0	0	0	0	0	0	76	0	0	22	0	0	0	0	27	49	0	0	0	0	0	0	0	78	0	0	65	39	0
cf64002ea680068cfd84aba630f20fca	0	0	0	0	0	0	0	0	0	8	2304	45	0	0	0	0	0	0	0	0	0	0	0	0	0	50	0	0	0	0	0	0	0	15	30	0	0	0	10	0	0	0	0	0	0	0	0	0
354cd99af0757b140f10b9adbda71f90	0	0	0	0	0	0	0	0	0	0	0	0	0	0	0	0	0	0	776	0	71	62	0	0	0	0	90	148	0	181	0	0	179	51	59	0	55	0	424	0	0	0	0	0	273	0	0	0
0b60a10fb9bab27c641de29abb2b2ee3	0	0	0	0	0	0	0	401	132	0	0	0	0	0	0	0	0	89	0	0	55	52	204	448	0	0	0	0	0	0	0	0	0	0	0	0	0	19	163	32	0	0	0	226	526	0	0	0
e8244d80b778ec9584ad2c3c3cfbfc6e	2	0	0	16	0	2298	0	0	0	0	0	0	0	0	0	0	0	0	0	0	0	0	0	0	0	0	0	0	0	0	0	0	0	0	0	0	0	0	0	0	0	0	0	0	0	0	0	0
8e60a222d3c3ba397913da0727fbe2b9	0	0	0	0	0	0	0	0	0	0	0	87	0	0	0	0	0	0	0	0	0	0	0	0	0	66	0	0	0	0	0	0	0	0	23	0	0	0	9	0	0	0	616	0	0	646	626	214
aecbf8ff63e3fbb96f5af77db57f16b5	0	0	0	0	0	940	506	0	0	0	0	0	17	117	82	0	131	0	0	0	0	0	0	4	0	0	0	0	0	0	0	0	0	0	0	0	0	0	4	0	0	0	132	0	0	49	221	70
146d25775cd4b013d32572eaa609f0bb	0	0	0	0	0	0	0	0	0	0	0	0	0	0	0	0	0	0	0	0	0	0	0	0	0	0	0	0	0	0	0	0	0	2179	75	0	11	0	0	0	0	0	0	0	0	0	0	0
8a1644ff42afb8732827805d65954baa	0	0	0	0	0	0	14	0	0	0	10	178	0	16	0	0	18	0	0	0	50	71	0	0	0	175	3	15	0	0	0	0	0	75	0	7	0	0	0	0	0	0	676	0	0	81	622	250
cd6eded2f9189ccd6ccae64539606a03	0	0	0	0	0	0	0	3	0	0	2196	0	8	0	0	0	0	0	0	0	0	0	0	0	0	0	0	0	0	0	0	0	0	0	0	0	0	0	0	0	0	0	5	0	0	18	10	0
a0888084255ef1f7d6d02c22c55b3346	0	12	0	0	0	0	0	0	0	0	0	0	0	0	0	0	0	0	0	0	0	0	0	0	0	0	0	0	0	2226	0	0	0	0	0	0	0	0	0	0	0	0	0	0	0	0	0	0
956f5ae3e64c69faa50b9769a1956020	0	0	0	0	0	220	299	0	0	0	2	0	0	389	0	0	402	0	0	0	429	424	0	0	0	0	0	0	0	0	0	0	0	0	14	53	0	0	0	0	0	0	0	0	0	0	0	0
2024d14efd23754623893064bf0fa937	0	0	0	0	0	0	0	0	0	0	0	238	0	650	370	0	615	3	0	0	0	0	0	0	0	208	0	0	0	3	0	0	0	0	0	0	0	0	0	0	0	0	10	0	0	47	33	22
a4f0801d337f6f95100fd1fe71971537	0	0	0	0	0	0	0	0	0	0	1470	0	0	0	0	0	0	0	0	0	20	0	0	0	0	0	0	0	0	0	4	0	0	229	417	0	2	0	0	0	0	0	15	0	4	0	18	11
30aec84fa51c5735cd8e00a32742cea2	0	0	0	0	0	217	103	0	0	0	0	0	0	709	411	0	691	0	0	0	0	0	0	0	0	0	0	0	0	0	0	0	0	0	0	0	0	0	0	0	0	0	0	16	0	0	0	0
b1c049aeefb630fe2937b155523c6e97	0	0	0	0	0	486	326	0	3	0	0	25	0	96	41	0	91	0	0	0	386	395	0	0	0	20	0	0	3	5	0	0	3	52	125	28	0	0	0	0	2	0	11	0	0	23	7	11
a1dfafd1280db21d70858bd08e2abe1c	0	0	0	0	0	0	0	0	0	0	0	0	0	0	0	0	5	0	0	0	0	0	0	0	0	0	0	0	0	0	101	0	1998	0	0	0	0	0	0	0	0	0	7	0	0	0	0	0
1eb267af44ebe82e532d04fc4adff0e6	0	0	0	0	0	0	0	0	0	0	0	0	0	857	526	0	714	0	0	0	0	0	0	0	3	0	0	0	0	0	0	0	0	0	0	3	0	0	0	0	3	4	0	0	0	0	0	0
ae4748a714220ba7393f0aed19001c14	0	0	0	0	0	77	21	0	0	0	90	0	0	51	25	7	50	0	0	0	342	352	0	0	0	0	0	0	0	0	0	0	155	0	0	57	0	0	0	0	299	0	158	0	0	222	123	59
0785944de1538e3376b83e374f762202	0	0	0	0	0	0	0	0	0	0	0	0	0	0	0	0	0	0	0	0	0	0	0	0	0	0	0	0	0	0	0	0	0	1960	112	0	0	0	0	0	0	0	0	0	0	0	0	0
332d1c7dd2fb01651fd622d862ec0bfe	0	0	0	0	0	363	37	0	0	0	14	45	0	326	196	0	308	0	0	0	70	93	0	0	0	45	0	0	0	0	0	0	0	94	210	72	0	0	0	0	0	0	12	0	0	91	57	24
8740a08e5e0e3909a5dbd54681e2e38f	0	0	0	0	0	0	0	0	0	0	0	0	0	15	23	0	24	13	0	0	0	0	0	0	0	0	0	0	0	0	0	0	0	0	0	0	0	0	23	1691	27	221	0	0	0	0	0	3
1b556058d3b095d903b3e7f9cafd43bb	0	0	0	0	0	0	0	0	0	0	0	0	0	0	0	0	0	0	0	0	0	0	0	0	0	0	0	0	0	0	72	0	1877	0	0	0	0	0	0	0	0	0	0	0	0	0	11	0
7728d787254c4993c81aa8b733bc8670	0	0	0	0	0	23	15	0	0	0	0	0	0	0	0	0	0	0	0	0	0	0	0	0	0	36	0	0	0	0	0	0	0	1500	59	0	0	0	0	0	0	0	97	0	0	0	120	83
908a923b0ea500cdaaa14a37a10e1467	0	4	0	0	14	0	0	0	0	0	15	0	0	153	116	0	128	0	0	0	0	0	0	0	0	0	0	0	0	10	0	0	7	325	851	0	0	0	20	9	0	12	27	33	16	116	53	16
d76fa95af0f86491a0971e1d7a7719dc	0	0	56	0	54	0	0	0	0	0	0	0	0	0	0	0	0	0	0	0	0	0	0	0	1542	0	0	0	0	212	0	0	0	0	0	0	0	0	0	0	0	0	0	0	0	0	0	0
6054c43b51bfaf7343eab7cc514635df	0	0	0	0	0	28	6	0	0	0	1273	0	0	0	0	0	0	0	0	0	261	251	0	0	0	0	0	0	0	0	0	0	0	0	0	0	0	0	3	0	0	0	3	0	0	0	16	9
e2f89a3a4efc657a5d49f775eff531d9	0	0	0	0	0	0	0	0	0	0	0	0	0	724	436	0	668	0	0	0	5	2	0	0	0	0	0	0	0	0	0	0	0	0	0	0	0	0	0	0	0	0	0	0	0	0	0	0
240a3da7ec4b15022114a16e248d0784	0	0	0	0	0	0	0	0	0	0	0	26	0	0	0	0	35	0	0	977	0	0	0	0	0	0	290	0	0	0	0	0	0	0	0	0	290	0	0	0	0	50	0	148	0	0	0	0
2f9dfe698c1c1902b8215cd3e4c2b21c	0	0	0	0	0	0	0	0	0	0	7	291	0	51	27	0	50	0	0	0	0	0	0	0	0	280	2	0	0	0	0	0	3	27	65	0	0	0	0	0	0	0	441	0	0	112	254	187
c843e57783dc28acef3b2dbd656a254b	0	0	0	0	0	0	0	0	0	0	0	0	0	0	0	0	0	0	0	0	0	0	0	0	0	0	0	0	0	0	0	0	0	0	0	0	0	0	478	980	170	146	0	0	0	0	0	0
dee2ac68d07345f8eec5cf318a08f676	0	0	0	0	0	0	0	0	0	0	928	0	0	0	0	0	0	0	0	0	294	327	0	0	0	0	0	0	0	0	0	0	0	0	29	36	0	0	0	0	0	0	50	0	0	53	55	0
b45ace7dcfd22c27638af1b8b7efcbea	0	0	0	0	0	0	0	0	0	0	0	0	0	0	0	96	0	40	871	0	104	99	0	0	0	0	0	0	0	0	0	0	0	0	0	0	67	0	399	0	75	0	0	0	0	0	0	0
01164b9a91214a54e940cbfd183e8c9a	0	0	0	0	0	0	0	0	0	0	20	0	0	0	0	0	0	0	0	0	0	0	0	0	0	0	0	0	0	0	0	0	0	0	0	0	0	0	0	0	0	0	864	0	0	0	591	261
7bdf4a166c35d3e974b4a7550281cd48	0	0	0	0	53	44	304	0	0	0	0	252	0	213	165	0	221	0	0	0	56	49	0	0	0	269	0	0	25	0	0	0	0	0	0	0	0	0	0	0	0	0	0	0	0	22	27	16
d45305fe7faacee43046c70da4802ebc	0	0	0	0	0	0	0	0	0	0	0	839	0	0	0	0	0	0	0	0	0	0	0	0	0	790	0	0	0	0	0	0	0	0	0	0	0	0	0	0	0	0	27	0	0	0	16	26
bb9fa73031e0078614369009b6b4658d	0	0	0	0	0	0	0	0	0	0	0	0	0	0	0	0	0	0	0	0	650	720	0	0	0	0	0	0	0	0	0	0	0	247	40	34	0	0	0	0	0	0	0	0	0	0	0	0
9f777d99c764a7996e9804cdcc2d1add	0	0	0	0	0	0	0	146	0	0	14	113	0	7	0	0	0	0	0	24	0	8	0	122	24	98	0	59	0	16	128	151	160	58	63	172	0	22	27	0	138	27	0	69	19	0	22	0
bc6402860ff46882c44b5e2122c46a3b	0	0	0	0	0	0	0	0	0	0	185	0	0	0	0	0	0	5	0	0	0	0	0	0	0	0	0	0	0	0	0	0	0	1251	119	122	0	0	0	0	0	0	0	0	0	0	0	0
0147e41e969ed6b05b8bfdf0365250b6	0	0	0	0	0	118	0	0	0	0	0	111	0	253	193	0	232	0	0	0	21	0	0	0	0	95	0	0	0	0	0	0	0	124	429	0	0	0	0	0	0	0	48	0	0	0	38	18
49124400a05e4e9b3c6198455eadd7e9	0	0	0	0	0	0	0	0	0	0	0	99	0	420	306	0	415	0	0	0	0	0	0	0	10	78	0	0	0	0	0	0	0	0	0	0	0	0	0	0	0	0	94	0	0	109	90	47
85c750ac5e97461148a1aab8982a111b	0	0	0	0	0	0	0	0	0	0	0	0	0	14	0	0	17	0	0	0	757	862	0	0	0	0	0	0	0	0	0	0	0	0	0	6	0	0	0	0	0	0	0	0	0	0	0	0
86c391136712b9d9723116591e35ed33	0	0	0	0	0	285	740	0	0	0	0	31	0	18	34	0	22	0	0	0	32	26	0	35	0	50	0	0	0	0	0	0	0	0	0	0	0	0	0	0	0	0	52	0	0	248	65	16
284c6eadd86d22f65266862de175c05a	12	0	0	0	0	0	0	0	0	0	0	297	0	79	37	0	92	0	0	0	139	162	0	0	2	268	0	0	30	0	0	0	0	0	7	5	0	0	0	0	0	0	130	0	0	123	140	130
6a2db42455855d4719f610886a4c51fa	0	0	0	0	0	0	47	0	0	0	0	11	0	15	10	0	24	0	0	0	0	0	0	0	0	15	0	0	0	0	0	0	0	310	581	0	0	0	0	0	0	0	66	0	0	437	137	0
c945805cd5515446c8e5ef37d0589884	0	0	0	0	0	0	0	0	0	0	40	253	0	237	143	0	238	0	0	0	0	0	0	0	0	235	0	0	0	0	0	0	2	0	0	0	0	0	4	0	13	0	39	0	0	222	128	65
b96b53d51d568e68d19e222cb2ae8cd3	0	0	0	0	0	0	0	0	0	0	0	184	0	0	0	0	0	0	0	0	0	0	0	0	98	170	117	158	328	0	0	285	195	0	58	0	0	0	0	0	0	0	0	0	0	0	0	0
3c5501869704cdec7d85f530bcfacaee	0	0	0	0	0	0	0	0	0	0	17	0	0	0	0	0	0	0	0	0	0	0	0	0	0	0	0	0	0	0	0	0	0	98	196	0	0	0	0	0	0	0	472	0	0	349	366	93
227a42dbba44bde502d0cf965a15953c	0	0	0	0	0	0	0	0	0	0	4	0	0	39	29	0	32	0	0	0	0	0	0	0	0	0	0	0	0	0	0	0	0	0	0	0	0	0	0	0	0	0	456	0	0	0	516	513
a63c09394a575843f15f4d41801c8641	0	0	0	0	0	0	0	0	0	0	59	35	0	0	8	0	7	0	0	0	17	37	4	0	6	43	6	0	16	0	0	3	0	999	208	0	7	0	0	0	0	0	34	0	0	0	50	44
f58cfb78abcdd47dff0d67d4c6e87ee0	0	0	0	0	0	0	0	0	0	0	0	71	0	0	0	0	0	0	0	0	47	72	0	0	7	60	0	0	0	0	0	0	0	399	925	0	0	0	0	0	0	0	0	0	0	0	0	0
9129480ce7ae1aad694622fe6646cdfc	0	0	0	0	0	0	0	0	0	0	0	0	0	6	0	0	8	0	0	0	0	0	0	0	0	0	0	0	0	0	0	0	0	0	0	0	0	0	20	1037	168	318	0	0	0	0	0	0
3a5bc18a9562ae184c227e0d1950a006	0	0	0	0	0	0	0	0	0	0	55	307	0	0	0	0	0	0	0	0	0	0	0	0	0	278	0	25	28	0	0	0	0	155	401	0	0	0	0	0	0	0	63	0	0	115	83	41
8f41b8e362d01c0d2d8b90df34e59031	5	67	106	30	75	0	0	395	47	25	0	2	0	10	0	29	9	48	15	29	25	23	113	19	0	4	53	0	4	48	0	0	2	0	0	0	0	0	36	109	0	0	6	96	107	0	0	0
a31260e3e17014e70a6c80ee98605f4e	0	0	0	0	0	488	901	0	0	0	0	0	0	0	0	0	0	0	0	0	55	78	0	0	0	0	0	0	0	0	0	0	0	0	0	0	0	0	0	0	0	0	0	0	0	0	12	0
aec4e276db5e645795f832b953d5f101	0	0	0	0	0	0	0	0	0	0	0	559	0	75	0	0	72	0	0	0	0	0	0	0	0	549	0	0	15	0	0	0	0	0	0	0	0	0	0	0	0	0	33	0	0	85	82	30
452e795c02fdae61b8f6c01ce564e14e	0	0	0	0	0	0	0	0	0	0	55	2	0	0	0	0	0	0	0	0	26	30	2	0	0	0	0	0	6	0	0	0	0	13	33	0	0	0	0	4	0	0	485	0	0	27	612	168
c21c59be8894c0ec65f1f82531faade2	0	0	0	0	0	0	0	0	0	0	0	32	0	12	0	0	15	3	0	0	0	0	0	0	0	39	0	0	6	0	117	0	1105	6	54	0	0	0	0	0	0	0	37	0	0	0	0	9
d7cff3af932bd0ca9f1241ad7c80530c	0	0	0	0	0	0	0	0	0	0	3	89	0	199	160	0	195	0	0	0	0	0	0	0	0	99	0	0	15	0	0	0	0	138	383	0	0	0	0	0	0	0	13	0	0	63	55	22
7794d8f9446efa6ec04a8dedd2d5196f	0	0	8	13	12	25	216	21	24	0	50	65	2	0	0	0	0	0	0	0	44	42	0	0	56	59	32	9	107	0	0	0	12	41	69	0	0	0	9	14	0	0	171	0	0	65	175	83
eb35d78328f83f203c1174287c2c9a0f	0	10	0	0	0	0	0	0	0	0	188	49	0	0	0	0	0	0	0	0	0	0	0	0	0	26	0	0	92	0	0	0	0	175	227	0	0	0	0	0	0	0	408	0	0	80	108	53
61ddd8486a8a5e2ab7e74f4a88e39527	0	0	0	0	3	0	0	0	0	0	0	540	0	61	0	0	60	0	0	0	0	0	0	0	0	530	0	0	0	0	0	0	0	0	0	0	0	0	0	0	0	0	34	0	0	79	63	28
24ef840a9003488a600517f6c383b675	0	43	0	0	0	0	0	0	0	0	0	19	0	23	0	0	32	0	0	72	22	27	0	0	0	0	136	0	0	0	0	0	0	0	0	0	164	293	0	0	0	280	0	267	0	0	0	0
4fad55daa352356af40293871c2a8150	31	6	16	68	66	10	0	0	7	0	0	0	0	0	0	0	3	0	0	99	0	0	19	0	806	0	11	4	0	0	0	0	0	0	0	0	0	0	13	0	0	0	0	3	206	0	0	0
c166c33c78b2c6b34140a8153da02fb8	0	0	0	0	0	0	11	0	0	0	5	117	0	52	39	0	56	0	0	0	0	4	0	0	0	103	0	0	0	0	0	0	0	224	623	0	0	0	0	0	0	0	14	0	0	22	53	24
6b7f46588e547cce9460e64b9d631964	0	0	0	0	0	0	0	0	0	0	0	0	0	34	0	0	0	0	0	0	25	0	0	0	0	0	229	0	0	0	0	0	0	0	0	0	187	333	0	0	0	294	0	242	0	0	0	0
7180c19cfb36c3e37fb00efbfe928de7	253	0	17	0	4	0	0	0	0	0	0	0	0	0	0	0	0	21	19	41	0	0	8	400	0	0	4	0	21	0	0	0	0	0	0	0	4	0	7	101	55	0	0	15	356	16	0	0
f1ec7d603f748858a750578afebe7e2b	0	0	0	0	0	0	0	0	0	0	0	203	0	49	25	0	36	0	0	0	0	0	0	0	21	188	0	5	0	0	0	0	0	0	38	0	0	0	5	0	0	0	447	0	0	40	160	120
e6f258747f9bf1b9a661fb64203a9a28	0	224	0	0	0	0	0	0	394	285	0	0	0	0	0	0	0	0	0	0	0	0	0	0	0	39	60	0	0	0	0	0	138	0	67	0	121	0	0	0	0	0	0	0	0	0	0	0
da8b4e3322c5f448dd1920256d0f7494	0	0	0	0	0	0	0	0	0	0	0	550	0	59	5	0	58	0	0	0	22	23	0	14	0	567	0	0	0	0	0	0	0	3	4	21	0	0	0	0	0	0	0	0	0	0	0	0
7fffbe9bb85959bcd8b664c97e292979	0	0	0	0	7	0	0	0	0	0	85	0	0	183	149	0	163	0	0	0	0	0	0	0	0	0	0	0	0	0	0	0	12	14	0	32	21	0	0	0	0	0	190	0	0	32	266	166
dc96b6fc1810b692cc589eb300327b25	45	73	103	78	0	0	0	140	54	0	0	0	151	0	0	0	0	72	0	0	0	0	0	0	0	0	80	0	0	55	0	25	0	0	15	0	0	0	0	0	0	0	0	240	187	0	0	0
b9a788058ee68a5de44e474dbc8f94c5	0	8	0	0	0	0	0	0	0	0	0	0	0	31	16	0	24	0	0	0	0	9	0	0	0	0	0	0	0	0	0	0	0	276	865	0	0	0	0	0	0	0	23	0	0	0	35	14
a498590cc2fb49a760e1c8ae10adfe90	0	0	0	0	0	0	0	0	0	0	0	0	0	0	0	0	0	0	0	630	0	0	0	0	27	0	483	0	0	0	0	0	0	0	0	0	158	0	0	0	0	0	0	0	0	0	0	0
9be6ef486cbd0cb612a3053b5cfc5acc	0	0	0	0	0	0	0	0	0	0	0	0	0	22	15	0	20	0	0	0	513	640	9	0	0	0	0	0	0	0	0	0	0	0	0	75	0	0	0	0	0	0	0	0	0	0	0	0
04e945edc580488609c317d8735e3561	0	0	0	0	0	98	651	0	0	0	0	35	0	32	0	3	36	0	0	0	0	0	0	0	0	40	0	0	0	0	0	0	0	46	31	30	0	0	0	0	290	0	0	0	0	0	0	0
e99a694d96c3ea72705539acc64f545d	0	0	0	0	0	247	385	0	0	0	0	0	0	17	20	0	0	0	0	0	40	31	0	0	0	0	0	0	0	0	0	0	0	114	266	0	0	0	0	0	0	0	93	0	0	0	49	28
cfb755cff4a4930d65a2f304395f8c6f	0	0	0	0	0	0	0	280	49	62	0	0	28	7	0	0	13	12	0	0	10	11	327	0	0	0	0	0	0	0	0	0	0	0	0	0	0	0	0	0	0	197	0	120	165	0	0	0
59a8a6507f8a4b33edb056cb96b39f2c	0	0	0	0	0	0	0	0	0	0	0	265	0	0	0	0	0	0	0	0	0	0	0	0	0	255	0	0	4	0	0	0	0	0	0	0	0	0	0	0	0	0	286	0	0	142	176	150
2f2f4799bd52a82758ec7498906ecada	0	0	0	0	0	401	798	0	0	0	0	0	0	0	0	0	0	0	0	0	20	0	0	0	0	0	0	0	0	0	0	0	0	23	33	0	0	0	0	0	0	0	0	0	0	0	0	0
01b87ed8227eedec9cafd2e7fb3b4c8e	0	0	0	0	0	0	0	0	0	0	0	0	0	0	0	0	0	0	0	0	0	0	0	0	0	0	0	0	0	0	0	0	0	0	0	0	0	0	0	0	0	0	572	0	0	0	426	256
6775b008568380b3174b7170c0053be1	0	0	0	0	0	0	2	0	0	0	0	0	0	20	0	0	0	18	0	0	0	0	0	25	0	0	0	0	0	0	0	0	0	0	0	0	12	0	523	427	34	154	0	19	15	0	0	0
261a0815d6282c4007aef6f0763cf089	0	0	0	0	0	0	0	0	0	0	0	0	0	0	0	0	12	0	0	0	0	0	0	0	0	0	0	0	0	0	0	0	0	0	0	0	0	0	0	0	0	0	470	0	0	24	506	235
b9328aac7ce42f1d4ad25c07967ea69b	0	0	0	0	11	46	13	0	0	0	5	0	15	187	128	0	221	0	0	0	0	0	0	0	0	3	0	0	0	0	0	0	5	34	107	13	0	0	0	0	0	4	176	0	0	0	152	122
ad7068a4cfb2daf2f850ec7b0dd7a052	0	0	0	0	0	450	782	0	0	0	0	0	0	0	0	0	0	0	0	0	0	0	0	0	0	0	0	0	0	0	0	0	0	0	0	0	0	0	6	0	0	0	0	0	0	0	0	0
bbc9419335fac9c5492d0878e36a3d8f	0	0	0	0	0	0	0	0	0	0	0	0	0	0	0	0	0	0	0	0	54	64	0	8	4	0	0	0	0	0	0	0	0	301	784	0	0	0	0	0	0	0	21	0	0	0	0	0
7b7e8e5d551400512485e1620f41f233	149	35	0	0	6	0	0	8	0	0	0	0	0	0	0	0	0	21	55	25	0	0	26	166	6	0	0	0	36	0	0	0	0	0	0	0	0	0	8	102	30	0	0	74	476	0	0	0
df723e26a271184a0e01a485685d0b1c	0	0	0	0	0	0	0	0	0	0	0	106	0	0	0	0	0	0	0	0	0	0	0	0	17	110	209	0	19	762	0	0	0	0	0	0	0	0	0	0	0	0	0	0	0	0	0	0
490bdaf9596f84e0de6eb178d461a952	0	0	0	1210	0	0	0	0	0	0	0	0	0	0	0	0	0	0	0	0	0	0	0	0	0	0	0	0	0	0	0	0	0	0	0	0	0	0	0	0	0	0	0	0	0	0	0	0
a284f737c96229de5c3b970f8a2211bd	0	84	0	0	0	0	0	0	0	0	0	0	0	38	0	0	0	0	0	281	0	0	0	52	0	0	67	0	0	0	0	0	0	0	0	0	39	0	0	0	0	364	0	275	0	0	0	0
a439423b24e5643122503643f7f22c5b	0	5	0	0	0	0	0	0	0	0	6	226	0	83	42	0	73	0	0	0	0	0	0	0	0	205	0	0	9	0	0	0	0	0	5	0	2	0	0	0	0	0	64	0	5	318	104	33
f7cabfeb5b545057fc887e5bca85a7f4	0	0	0	0	0	0	0	0	0	0	0	0	0	0	0	0	0	0	0	0	0	0	0	0	0	0	0	0	0	0	0	0	0	0	0	0	0	0	0	0	0	0	207	0	0	616	263	89
f863cad8f58bdf3dbb0adaf1a8df90c9	0	0	0	0	0	2	8	0	0	0	10	63	0	27	21	0	20	0	0	0	0	0	0	0	0	50	0	0	0	0	0	0	0	69	133	0	0	0	0	0	0	0	227	0	0	0	338	202
ff9af5c8679a974647adb118ea741714	22	27	11	5	7	0	0	8	0	0	0	0	0	0	0	36	0	22	62	0	0	0	5	136	3	0	0	7	24	30	0	0	6	0	0	0	0	0	10	61	28	0	0	209	439	0	0	0
4e61b05711aa4df6f00648a24b3eb4f0	0	0	0	0	0	20	0	0	0	0	22	81	0	20	0	0	15	4	0	0	286	299	0	0	0	63	0	0	0	0	0	0	0	24	106	0	0	0	0	0	0	0	68	0	0	72	45	31
9e3abcf1cf209b142cf76d9c6d4fda1f	0	0	0	0	0	0	0	0	0	0	0	0	0	0	0	0	0	0	0	0	0	0	0	0	0	0	0	0	0	0	5	2	66	255	808	0	0	0	0	0	0	0	0	0	0	0	9	0
b21a6e4fe8595a7aca78249589d2d855	0	0	0	0	0	0	0	0	0	0	0	0	0	0	0	0	0	0	0	0	535	601	0	0	0	0	0	0	0	0	0	0	0	0	0	0	0	0	0	0	0	0	0	0	0	0	0	0
459964a7386c659589b7f021b524f148	0	0	0	0	0	0	0	0	0	0	0	165	0	0	0	0	0	0	0	0	0	0	0	0	0	164	0	0	24	0	0	0	0	11	67	0	0	0	0	0	0	0	234	0	0	209	159	96
31f51bb77ce1622910b6775a75ca18b7	0	0	0	0	0	0	0	0	0	0	0	0	0	0	0	0	0	0	0	0	0	0	0	0	0	0	0	0	0	0	0	0	0	1074	50	0	0	0	0	0	0	0	0	0	0	0	0	0
2d398bea86d67fb1ef7a49a227d20481	0	0	0	0	0	0	67	0	0	0	0	0	6	0	0	24	0	0	0	0	0	0	0	0	0	0	0	0	0	0	0	0	0	0	0	0	0	0	168	740	54	59	0	0	0	0	0	0
56632573f65310ac3b9af9f0a77d910e	66	9	21	14	11	0	116	0	0	0	0	0	0	0	0	46	0	10	20	26	0	0	5	222	0	0	7	0	34	0	0	0	4	0	0	0	0	0	9	39	5	0	0	115	332	0	0	0
3a9ae0fe7da1cd0ddc70785ad815c717	0	0	0	0	0	0	0	0	0	0	0	68	0	159	106	0	163	0	0	0	63	65	0	0	0	69	0	0	15	0	0	0	3	13	0	32	0	0	12	0	0	0	82	0	0	75	81	91
40db79b650d8f39776b18a03076cc8c3	0	0	0	0	0	0	2	0	0	0	0	0	0	2	0	0	5	4	0	0	3	3	0	83	0	0	0	0	0	0	0	0	0	0	0	0	16	0	80	219	609	62	0	0	0	0	3	4
751efa2e4aeafca3ffc9850d1b5a39af	0	0	0	0	0	0	0	0	0	0	0	0	104	0	0	34	0	64	0	0	28	46	114	154	0	0	27	0	0	0	0	0	0	0	0	0	0	0	0	149	18	0	0	135	216	0	0	0
61c8b3042c7346c69b5c7442428a6e2f	0	0	0	0	0	0	0	0	0	0	0	4	0	0	0	0	0	0	0	0	0	0	0	0	0	0	0	0	0	0	0	4	0	516	435	0	0	0	0	0	0	0	29	0	0	0	44	31
ec1679a359e296abe350d62e0eca10a1	0	0	0	0	0	0	0	0	0	0	0	0	0	0	0	0	0	0	0	0	0	0	0	0	0	0	0	0	0	1063	0	0	0	0	0	0	0	0	0	0	0	0	0	0	0	0	0	0
64bc4c08c99a13b5e322d3f738b50af4	0	9	0	0	0	0	16	0	0	0	0	0	0	17	0	0	10	0	0	0	2	0	0	0	0	0	0	0	0	37	0	0	0	13	12	0	0	0	0	0	0	0	111	0	0	588	238	0
d0341f68f138d77e78fe4cf2e7c23f84	0	0	0	0	0	152	0	0	0	0	0	62	0	0	0	0	0	0	0	0	0	0	0	0	0	50	0	0	0	0	0	0	0	38	0	0	0	0	0	0	0	0	370	0	0	76	187	117
e177f13860ce1ef9edf13ed0dc2d59cd	0	0	0	0	0	0	0	0	0	0	0	347	0	0	0	0	0	0	0	0	0	0	0	0	0	329	0	0	16	0	0	0	0	0	0	0	0	0	0	0	0	0	152	0	0	17	128	62
beec2e8a26f00f368ff7613ac91d6adb	0	0	0	0	0	0	0	0	0	0	147	29	0	0	0	0	0	0	0	0	314	354	0	0	0	0	0	0	0	8	0	0	0	0	19	4	0	0	0	0	18	0	100	0	0	52	0	0
fae175b2fcf8303947c4c6260ad57d4c	0	0	0	0	4	42	0	0	0	0	0	6	0	227	159	0	233	0	0	0	0	0	0	0	0	2	0	0	0	0	0	0	0	3	11	9	0	0	17	6	4	6	69	0	2	134	67	41
f193a2b17b760d61798f2804d9048618	0	0	0	0	0	261	605	0	0	0	55	0	0	36	19	0	34	0	0	0	0	19	0	0	0	0	0	0	0	0	0	0	0	6	0	0	0	0	0	0	0	0	0	0	0	0	0	0
dc4761e37356816640086cea3bde0fb7	0	0	0	3	0	446	350	0	0	0	0	0	0	0	0	0	15	0	0	0	88	100	0	0	0	0	0	0	0	0	0	0	0	0	0	25	0	0	0	0	0	0	0	0	0	0	0	0
be1b429158a1a1e716bf2da2e230fa46	0	0	0	0	0	0	0	0	0	0	12	0	0	0	0	0	0	0	0	0	0	0	0	0	12	0	0	0	0	0	0	0	0	0	0	0	0	0	0	0	0	0	288	0	0	305	334	69
0a93d8e269fa23c71469ae3415015a82	0	0	0	0	0	0	0	0	0	0	7	424	0	0	0	0	0	0	0	0	0	0	0	0	0	412	0	0	0	0	0	0	0	0	0	0	0	0	0	0	7	0	29	0	0	79	53	9
c38b148043ac4be2d8fe46d47fb32a74	0	0	0	0	7	0	0	0	0	0	35	336	0	0	0	0	0	0	0	0	0	0	0	0	0	325	0	0	0	0	0	0	0	68	30	0	0	0	0	0	0	0	0	0	0	118	53	38
b4f6599e34c6bb1ad239a51405dcb268	0	0	0	60	0	32	0	0	0	0	0	0	0	0	0	0	0	0	0	64	0	0	0	6	0	0	0	78	0	0	63	42	72	58	0	238	130	0	0	0	89	0	0	50	0	27	0	0
2b2017babd79e30c7e1ded8ab4148843	0	0	0	0	0	448	265	0	0	0	0	0	0	23	0	0	0	0	0	0	153	117	0	0	0	0	0	0	0	0	0	0	0	0	0	0	0	0	0	0	0	0	0	0	0	0	0	0
ddc0942cd9ad4e5eed9f7d4d536aded9	0	0	0	0	0	0	0	0	0	0	218	25	0	0	0	0	0	9	0	0	0	0	0	0	0	33	0	13	0	0	0	0	0	357	174	0	0	0	10	0	0	0	43	0	0	32	50	34
fae9ce05a1cc31232fe66572aaee49b4	0	0	0	0	0	0	378	4	0	0	0	0	0	215	154	0	247	0	0	0	0	0	0	0	0	0	0	0	0	0	0	0	0	0	0	0	0	0	0	0	0	0	0	0	0	0	0	0
2b78c368da44c7bda0d2330dbec58b4d	0	0	0	0	0	0	0	0	0	0	0	0	0	0	0	0	0	0	0	0	0	0	0	0	0	0	0	0	0	992	0	0	0	0	0	0	0	0	0	0	0	0	0	0	0	0	0	0
4d979ec7fae78ba0380b3c0062689a2c	0	0	0	0	0	339	22	0	0	0	0	0	0	36	0	0	39	0	0	0	0	0	0	0	0	19	0	0	0	0	0	0	0	43	66	0	0	0	0	0	0	0	187	0	0	94	91	55
98cedaeb6530038a7c03909a8fffac4d	14	35	49	126	38	317	19	0	2	12	8	0	14	0	0	97	3	0	30	11	2	0	18	53	10	0	6	17	27	0	0	3	4	0	0	0	0	0	18	15	0	0	6	20	5	0	2	0
16cb85ef40cf2a69cd2d716402416884	0	0	0	0	0	45	46	0	0	0	488	15	0	3	0	0	7	0	0	0	154	167	0	0	0	19	0	0	0	0	0	0	0	9	23	0	0	0	0	0	0	0	0	0	0	0	0	0
63c2b82c0739053670733b9c3a3a936c	0	0	0	0	0	0	0	0	0	0	0	0	0	0	0	0	0	0	123	0	204	216	0	0	0	0	0	0	0	0	0	0	0	0	0	0	59	0	368	0	0	0	0	0	0	0	0	0
fada28457f60d7c234e8ebe989efaf4c	0	0	0	0	0	0	0	0	0	0	0	0	0	0	0	0	0	0	0	0	0	0	0	0	0	0	0	0	0	0	0	0	0	0	0	0	0	0	109	748	0	112	0	0	0	0	0	0
70bcba623c0bddf0deb41d3db6838109	0	0	0	0	0	0	0	0	0	0	316	0	0	26	16	0	26	0	0	0	47	55	0	0	0	0	0	0	0	0	0	0	0	129	61	0	0	0	0	0	0	0	136	0	0	0	102	51
3e23ea3fc539688b75d2f9ff3b34e7fa	0	0	0	0	0	0	0	0	0	0	27	14	0	0	0	0	0	0	0	0	424	478	0	0	0	8	0	0	0	0	0	0	0	0	0	0	0	0	0	0	0	0	0	0	0	0	0	0
e4fcf96321a032bb071d7fcac03d581e	0	0	0	0	0	26	94	0	0	0	10	336	0	29	18	0	29	0	0	0	18	11	0	0	0	349	0	0	0	0	0	0	0	0	0	0	3	0	13	0	4	0	0	0	0	0	0	0
0dced6fd47ed1b793a3f27560658853b	0	0	0	0	0	0	0	0	0	0	0	0	0	477	0	0	458	0	0	0	0	0	0	0	0	0	0	0	0	0	0	0	0	0	0	0	0	0	0	0	0	0	0	0	0	0	0	0
740e9d2f5c3b58d6315148ca0fed2467	0	0	0	0	0	0	0	0	2	0	534	32	0	140	72	0	119	0	0	0	10	5	0	0	0	20	0	0	0	0	0	0	0	0	0	0	0	0	0	0	0	0	0	0	0	0	0	0
52ad2e8fbf0109bdf148ab3662b3baa9	0	29	54	7	16	0	0	16	15	0	0	0	54	7	0	88	4	114	0	0	69	94	111	94	0	0	22	0	6	0	0	0	0	0	0	0	0	0	54	8	0	0	0	55	0	0	0	0
5d3f213014dd759fe1d00849088f8491	0	0	0	0	0	0	0	0	0	0	0	0	0	25	26	0	17	0	0	0	0	0	0	0	0	0	0	0	0	0	0	0	0	0	0	0	9	0	47	18	634	136	0	0	0	0	0	0
bb8825653878f9113f95919df8165760	0	0	0	0	0	263	281	0	0	0	0	32	0	0	0	0	26	0	0	0	21	0	0	0	0	25	0	0	0	0	0	0	0	0	0	8	0	0	0	0	0	0	57	0	0	143	32	21
e4a0602f0d22a84494d81478dbf4af99	0	0	0	0	0	272	413	0	0	0	195	0	0	0	0	0	0	0	0	0	0	0	0	0	0	0	0	0	0	0	0	0	0	0	0	0	0	0	0	26	0	0	0	0	0	0	0	0
aa9ebf5d90965bca6b38fdd6eb6404e0	0	0	0	0	0	0	32	0	0	0	0	0	0	22	0	0	23	0	0	0	414	386	0	0	0	0	0	0	0	16	0	0	0	0	0	0	0	0	0	0	11	0	0	0	0	0	0	0
d90e8d6131ee4af08ef53fc6c69bd6f3	0	0	0	0	0	202	0	11	0	0	62	0	0	0	0	0	18	0	0	0	0	0	0	0	0	0	0	0	0	0	0	0	0	47	59	0	0	0	0	0	0	0	242	0	0	0	184	78
2fbc50cd8a4abe9163591edebf244569	0	0	0	0	0	344	14	18	0	0	0	86	0	17	11	0	34	0	0	0	0	2	0	0	0	93	0	0	0	0	0	0	32	11	25	24	0	0	0	0	0	2	40	0	0	0	99	50
e26206d5ad5b9eccde0130a9335e7933	0	0	0	0	0	249	414	0	0	0	0	0	0	46	60	0	46	7	0	0	29	48	0	0	0	0	0	0	0	0	0	0	0	0	0	0	0	0	0	0	0	0	0	0	0	0	0	0
3fa5e8075bd765f725a89e1289e18503	68	34	0	0	0	0	0	9	0	0	0	0	0	0	0	5	0	11	12	17	0	0	0	429	0	0	0	11	16	0	0	0	0	0	0	0	0	0	0	0	57	0	0	47	174	0	0	0
f161b5c79ae964332e4669cd35fbbd6e	0	0	0	0	0	226	395	0	0	0	0	50	0	0	0	0	0	0	0	0	0	0	0	0	0	43	0	0	0	0	0	0	0	49	34	0	0	0	0	0	0	0	39	0	0	0	49	0
a5d407d4c8992f7ed2d79f6bb73dad58	0	0	0	0	0	0	0	0	0	0	144	76	0	127	115	0	126	0	0	0	0	0	0	0	0	49	5	0	0	0	0	0	0	66	177	0	0	0	0	0	0	0	0	0	0	0	0	0
ca0eb1b092edeff01cc3c9892bc63d42	0	18	13	26	35	32	37	0	0	42	43	0	23	0	0	24	45	0	29	32	40	0	28	21	32	26	24	25	20	33	21	30	32	0	24	0	28	0	9	0	44	0	16	0	0	0	18	0
5026588811ce581eee4e144095c1320b	0	0	0	0	0	0	0	0	0	0	0	16	0	0	0	0	0	0	0	0	0	0	0	0	0	27	0	0	0	0	0	0	0	58	119	0	0	0	0	0	0	0	165	0	0	226	174	82
fe605de40133db8232eb31d2ef6cc882	0	0	0	0	0	0	0	0	0	0	823	0	4	0	0	0	0	0	0	0	0	0	0	0	0	6	0	0	0	0	0	0	0	0	10	0	0	0	0	23	0	0	0	0	0	0	0	0
0b44b6edae6acfe5416e3b44ee1ef439	0	0	0	0	0	0	0	0	0	0	0	0	0	88	57	31	118	0	0	0	0	0	0	0	0	0	0	0	0	0	0	0	0	0	0	0	0	0	0	442	0	128	0	0	0	0	0	0
b94f95f5da9b8bfd7ba6beb738da8953	0	0	0	0	0	0	20	0	0	0	406	0	0	18	0	0	11	0	0	0	13	0	0	0	0	0	0	0	0	0	0	0	0	156	16	0	0	0	0	0	0	0	76	0	0	52	70	22
72105f05ef86b56deb4cf951bdef62fa	0	0	0	0	0	0	314	0	0	0	134	0	0	0	0	0	0	0	0	0	204	199	0	0	0	0	0	0	0	0	0	0	0	0	0	0	0	0	0	0	0	0	0	0	0	0	0	0
0d8578a76a12da3c01f56908a81c024f	0	0	0	0	0	0	0	0	0	0	0	0	0	0	0	0	8	0	0	0	23	22	0	0	0	4	0	0	0	0	0	0	0	724	33	0	0	0	0	0	0	0	17	0	0	0	19	0
a3e5ed4f236ccc0603c2f0bb49cf6883	42	82	50	13	50	10	0	0	29	34	0	0	9	0	39	0	18	18	17	30	0	0	0	0	15	11	45	28	0	12	0	0	24	16	73	54	0	7	0	3	0	0	9	16	0	26	33	34
5f37d0126586615363ad082a27c40635	0	0	0	0	0	0	0	150	0	0	10	31	0	0	0	0	0	0	0	0	0	0	0	0	0	24	0	32	0	0	85	47	148	23	36	0	0	0	0	0	202	0	0	0	0	0	23	34
936e1f37b149b0e1874c881a65d89913	0	0	0	0	0	0	0	5	0	0	0	76	0	0	0	0	0	0	0	0	315	343	0	0	0	60	0	0	0	0	0	0	0	0	0	0	0	0	0	3	0	0	0	0	0	0	17	11
2aedc45f0d95e4a0aa910d784d9a157d	0	31	0	0	15	0	32	0	0	0	0	70	0	62	0	10	60	0	0	0	152	159	0	0	0	77	0	0	0	0	0	0	0	0	79	0	0	0	0	0	0	0	0	0	0	67	0	0
280e921d9660be4e0d7ecdf1b51491ed	0	0	0	0	0	0	0	0	0	0	0	0	0	0	0	0	0	0	0	0	383	430	0	0	0	0	0	0	0	0	0	0	0	0	0	0	0	0	0	0	0	0	0	0	0	0	0	0
2be359915fed0cacc6c9cf6e336b33cc	0	0	0	0	0	0	0	0	0	0	0	130	0	0	0	0	0	0	0	0	0	0	0	0	0	144	0	0	0	0	0	0	0	41	75	0	0	0	0	0	0	0	95	0	0	229	95	0
bfa3b2ef00e7f6d38fec7ce894301739	0	0	0	0	0	0	0	0	0	0	3	49	0	111	88	0	104	0	0	0	0	0	0	0	0	57	0	0	10	0	0	0	0	0	0	0	0	0	0	0	0	0	130	0	0	0	179	71
ed3eb195efd0c4f79b94a5f5ca208bac	0	0	0	0	0	4	0	0	0	0	17	21	0	0	0	0	0	0	0	0	33	37	0	7	0	14	3	0	0	0	0	0	0	336	29	121	3	0	0	0	3	0	51	0	0	13	80	29
a417cc2f0660a5f6fd2d43c2142e1bb1	0	0	0	7	0	0	0	0	0	0	471	0	11	11	0	0	0	0	0	0	26	21	0	0	0	0	11	0	0	0	0	0	0	0	37	14	0	0	0	0	0	0	116	0	0	0	39	36
ad551d32f72555260e5a43ee803be86e	0	0	0	0	0	405	8	0	0	0	37	0	0	0	0	0	0	0	0	0	10	11	0	0	0	0	0	0	0	0	0	0	0	229	10	0	0	0	0	0	0	0	12	0	0	27	21	14
18e0fabb045fe965db4182a20000b041	0	0	0	0	0	29	149	0	0	0	232	0	0	0	0	0	0	0	0	0	0	0	0	0	0	0	0	0	0	0	0	0	6	309	34	0	0	0	3	0	0	0	0	0	0	0	20	0
d3fa7a5cf132a6744b9411ef3bb7c412	0	0	0	0	0	0	8	0	0	0	191	23	0	42	55	0	55	0	0	0	0	0	0	0	35	26	15	0	42	12	0	0	0	41	58	0	0	0	12	25	0	0	37	0	0	0	57	35
631b951edbad28c616f6ba25751d6ffe	0	0	0	0	0	0	0	0	0	0	0	0	56	0	5	15	5	7	0	0	0	0	0	0	0	0	0	0	0	0	0	0	0	0	0	0	0	16	5	488	98	71	0	0	0	0	0	0
3fb9b63effe74fde07759ed8369bc71f	0	0	0	0	0	0	0	0	0	0	0	0	0	31	45	0	36	0	0	0	0	0	0	0	0	0	0	0	0	0	0	0	0	0	0	0	0	0	0	0	0	0	102	0	0	404	132	6
01801a5eb55097a2e4a820f9535d9284	0	0	0	111	0	169	0	0	0	194	122	0	81	0	0	0	0	0	0	0	0	0	0	0	0	0	0	0	0	0	0	0	0	0	0	0	0	0	0	0	0	0	71	0	0	0	0	0
8624ecf65142f61c08f7c603735bc597	0	0	0	0	0	0	0	0	0	0	0	0	0	315	190	0	236	0	0	0	0	0	0	0	0	0	0	0	0	0	0	0	0	0	0	7	0	0	0	0	0	0	0	0	0	0	0	0
7230a8128850abc4db89130618ef2bbb	0	0	0	0	0	206	286	0	0	0	0	0	0	93	0	0	93	0	0	0	31	37	0	0	0	0	0	0	0	0	0	0	0	0	0	0	0	0	0	0	0	0	0	0	0	0	0	0
59636d22c95ba5ab5f970fd2dbc3844c	0	0	0	0	0	0	0	0	0	0	0	106	0	0	0	0	0	0	0	0	0	0	0	0	0	97	0	0	0	0	0	0	0	0	0	0	0	0	0	0	0	0	166	0	0	0	241	134
2902264621747688e43b1da359e6e078	0	0	0	0	0	0	50	0	0	0	0	20	0	119	52	0	112	0	0	0	25	28	0	0	0	13	0	0	0	0	0	0	3	33	69	20	0	0	0	0	65	0	88	0	0	0	20	27
099a24406d6b928cb487c9be8929f33a	0	0	0	0	0	0	0	0	0	0	162	0	0	0	0	0	0	0	0	0	0	0	0	0	0	0	0	0	0	0	0	0	0	74	94	0	0	0	0	0	0	0	205	0	0	41	106	60
68b44dda69703d7eecfbc7d566093b15	0	0	0	0	0	185	0	0	0	0	0	91	0	8	0	0	0	0	0	0	0	0	0	0	0	79	0	0	13	5	0	0	0	10	37	0	0	0	0	0	0	0	67	0	0	57	120	67
a61360801e1f86b42c1570681c366d48	0	0	0	0	0	102	0	0	0	0	0	0	0	0	0	0	0	0	0	0	14	0	0	0	0	0	0	0	0	0	0	0	0	97	143	0	0	0	0	0	7	0	99	0	5	0	147	121
d7463dce1ab4db9cf8f134047723bc85	15	10	14	11	0	25	0	11	0	25	31	0	15	0	0	15	10	0	13	30	14	4	10	0	18	7	15	20	9	0	0	94	22	6	17	22	8	0	15	22	13	0	58	15	12	55	16	36
7cd9445e4441e3ca635957f42d62b51b	0	0	0	0	0	0	0	0	0	0	0	362	0	0	0	0	0	0	0	0	0	0	0	0	0	370	0	0	0	0	0	0	0	0	0	0	0	0	0	0	0	0	0	0	0	0	0	0
3b8c408055e6ed4cb0fda1a63fc28b48	0	0	0	0	0	0	0	0	0	0	0	0	0	0	0	0	0	0	0	0	0	0	0	0	0	0	0	0	0	0	0	0	0	0	0	9	0	0	0	0	0	0	248	0	0	256	132	82
265d190657d90b57aa65361469c4bbab	0	0	0	0	0	333	175	0	0	0	0	44	0	27	0	0	21	0	0	0	13	9	0	0	0	45	0	0	0	0	0	0	0	19	8	10	0	0	0	0	0	0	0	0	0	0	19	4
ecbd5cbba55713f5626d4ed3d5d802d4	0	0	0	0	0	0	0	0	0	0	0	0	0	0	0	0	0	0	0	0	0	0	0	0	0	0	0	0	0	0	0	0	0	0	0	0	0	0	8	690	0	26	0	0	0	0	0	0
c9660f90d8ec744834dbf1b134116557	0	0	0	0	0	0	0	0	0	0	0	0	0	6	0	0	5	0	0	0	288	352	0	45	0	0	0	0	0	0	0	0	0	0	0	23	0	0	0	0	0	0	0	0	0	0	0	0
684344751d8a729c57e41a29edc5afbc	0	0	0	0	0	0	0	0	0	0	0	0	0	0	0	0	0	0	0	0	0	0	0	0	0	0	0	0	0	714	0	0	0	0	0	0	0	0	0	0	0	0	0	0	0	0	0	0
75914e7b86f9505dc514160a472d2c1a	0	0	0	0	0	0	0	0	0	0	0	92	0	0	0	0	0	0	0	0	0	0	0	0	74	87	0	0	0	0	0	0	0	39	36	0	0	0	0	0	0	0	100	0	0	217	42	25
d3839c3ed1fb864b3c34ee36b48d2ffc	0	0	0	0	0	0	0	0	0	0	184	8	5	0	0	0	0	0	0	0	0	0	0	0	0	8	0	0	0	0	0	0	0	391	23	0	0	0	0	0	0	0	10	0	0	0	63	18
0f6d46c70548d4ce709802b6e3162f6f	3	9	0	0	0	0	0	0	0	0	11	15	0	0	0	12	0	0	0	0	19	10	0	363	0	4	4	0	0	115	0	16	0	0	0	8	0	0	9	13	0	80	0	0	8	0	0	10
d1936a86defac30e61a0595fab1b5db3	0	7	0	32	9	13	289	0	0	0	0	0	0	19	0	0	21	0	0	0	4	0	5	12	19	14	68	0	139	0	0	0	0	0	24	0	6	11	0	0	0	0	9	0	0	0	0	0
1008ead05e6487219de505cb2af3a5d2	0	0	0	0	0	0	0	0	0	0	0	0	0	0	0	0	0	0	0	0	314	328	0	0	0	0	0	4	0	0	0	0	0	0	4	0	0	0	0	0	0	0	9	0	0	0	32	9
089d44bdc5ac2bd79dbdd83a8b58aecf	0	0	3	0	0	75	7	4	0	0	18	11	0	14	14	71	14	7	0	0	18	15	0	0	0	3	0	0	7	0	0	0	7	9	42	0	3	3	0	25	274	9	15	0	0	7	18	6
a380089fac10fd3a5ce7de2e08d22838	0	0	0	0	0	0	0	0	0	0	0	0	0	0	0	0	0	0	0	0	0	0	0	0	0	0	0	0	0	699	0	0	0	0	0	0	0	0	0	0	0	0	0	0	0	0	0	0
748b736682f61b7b10ee379097b18b83	0	0	0	0	0	0	0	0	0	0	0	0	0	0	0	0	0	0	0	0	0	0	0	0	0	0	0	0	0	0	0	0	0	0	0	0	0	0	0	16	0	0	282	0	0	0	272	127
ecf8258508405dc9caa4b2c89d90e2c2	0	0	0	0	0	0	0	0	0	0	588	52	0	0	0	0	0	0	0	0	0	0	0	0	0	54	0	0	0	0	0	0	0	0	0	0	0	0	0	0	0	0	0	0	0	0	0	0
b6e09946c6bfa7ad4f1606066cdf9c4f	0	0	0	0	0	252	21	0	0	0	0	5	0	112	66	0	75	0	0	0	49	48	0	0	0	0	0	0	0	0	0	0	0	11	22	4	0	0	0	0	0	0	0	0	0	8	20	0
fea5bb78fa17c3ac56af347d041b13bd	0	0	0	0	0	0	0	0	0	0	0	33	0	0	0	0	0	0	0	0	205	185	0	0	0	35	0	0	32	0	0	0	0	0	0	0	0	0	0	0	0	0	65	0	0	39	57	41
4c67c402e9d2760edfbff51786e6c4b4	0	0	0	685	2	0	0	0	0	0	0	0	0	0	0	0	0	0	0	0	0	0	0	0	0	0	0	0	0	0	0	0	0	0	0	0	0	0	0	0	0	0	0	0	0	0	0	0
e5084546676d262b0af7425e5b7a3a7e	35	0	0	0	0	2	377	0	0	0	0	0	78	0	0	0	0	12	12	0	0	0	0	0	19	0	0	0	22	0	0	0	0	0	0	0	0	0	62	0	11	0	2	35	10	0	0	0
7e02ad925e834ed13d434371f7e99b6f	0	0	0	0	0	22	0	0	0	0	60	0	0	0	0	0	0	0	0	0	41	48	0	0	0	0	0	0	0	0	0	0	0	157	308	0	0	0	0	0	0	0	0	0	0	0	38	0
5abf52bd4434b60458fc7f0eeb33f695	0	0	0	0	0	0	0	0	0	0	0	0	51	0	0	66	0	76	0	0	0	0	0	0	0	0	0	0	0	0	0	0	0	0	0	0	0	0	481	0	0	0	0	0	0	0	0	0
739f95364f115e1f6c460f0434f3e210	0	0	0	0	0	0	0	0	0	0	0	0	0	0	0	0	0	0	0	0	0	0	0	0	0	0	0	0	0	0	0	0	0	0	0	0	0	0	617	0	18	37	0	0	0	0	0	0
0bd7faf05b79d06b8d7da4f9c9622180	0	0	0	0	0	0	0	0	0	0	0	0	0	0	0	0	0	0	0	0	307	362	0	0	0	0	0	0	0	0	0	0	0	0	0	0	0	0	0	0	0	0	0	0	0	0	0	0
17922d971bb78fe81d5d4a9e99c869b3	0	0	0	0	0	0	0	0	0	0	0	0	0	0	0	0	0	0	0	0	0	0	0	0	0	0	0	0	0	0	0	0	0	0	0	0	0	0	0	11	0	0	0	0	0	0	0	654
56e9ae2e3434941a0913057859d56e1f	0	0	7	0	0	0	0	0	0	0	16	37	0	0	0	0	0	0	0	0	0	0	0	0	0	62	0	0	0	0	0	0	0	103	172	0	0	0	0	0	12	27	177	0	8	0	23	19
aa2883b46705f8234fc6877a7bb3ced3	0	0	0	620	0	4	0	0	0	0	0	0	0	0	0	0	0	0	0	0	0	0	0	0	0	0	0	0	0	0	0	0	0	0	0	0	0	0	0	0	0	0	38	0	0	0	0	0
3ae3a545106ca0cb28a965943ac211cb	0	0	0	0	0	2	0	0	0	0	0	0	0	262	155	0	239	0	0	0	0	0	0	0	0	0	0	0	0	0	0	0	0	0	0	0	0	0	0	0	0	0	0	0	0	0	0	0
b8e272f1e41bcb8d4011834e6af213f1	0	0	0	0	0	112	151	0	0	0	0	31	0	0	0	0	0	0	0	0	112	136	0	0	0	28	0	0	0	0	0	0	0	9	9	0	0	0	0	0	0	0	12	0	0	0	25	24
1303dfae3111c757c86da37bf6727b21	0	0	0	0	0	0	0	0	0	0	0	0	0	0	0	0	0	0	0	0	0	0	0	0	0	0	0	0	0	0	208	78	330	0	30	0	0	0	0	0	0	0	0	0	0	0	0	0
d8c38a223b6d877fa4bdbe3556efa2d6	70	11	30	33	6	8	0	0	0	53	70	0	43	20	0	23	2	0	8	0	0	9	0	31	23	0	0	0	26	0	0	0	0	0	0	0	2	0	10	9	0	12	13	17	65	9	18	19
99860aa53eb08d9b6767cb8dee7c32b4	0	0	0	0	0	0	274	0	0	0	0	0	0	174	0	0	192	0	0	0	0	0	0	0	0	0	0	0	0	0	0	0	0	0	0	0	0	0	0	0	0	0	0	0	0	0	0	0
9e88fe44b9fe8bab6d9a54fab8ce8cb1	0	18	0	0	0	0	0	0	0	0	0	316	0	0	0	0	0	0	0	0	0	0	0	0	0	302	3	0	0	0	0	0	0	0	0	0	0	0	0	0	0	0	0	0	0	0	0	0
7dbc4080fe843f76995d2773a38a5b8f	20	6	21	10	35	0	0	186	0	0	6	0	27	21	0	0	17	37	0	0	23	30	22	0	8	0	58	0	3	23	0	0	0	0	0	0	0	0	58	0	0	0	0	0	27	0	0	0
9c59a22fe3ed9fa0aa3a388357785d21	0	0	0	0	0	0	0	0	0	0	0	0	0	0	0	0	0	0	0	0	0	0	0	41	0	0	0	0	0	0	0	0	0	450	145	0	0	0	0	0	0	0	0	0	0	0	0	0
095efc8c67ee51aab090e563a18120a1	0	0	0	0	0	0	0	0	0	0	0	0	0	0	0	0	0	0	0	358	0	0	0	0	0	0	278	0	0	0	0	0	0	0	0	0	0	0	0	0	0	0	0	0	0	0	0	0
0d6f2e53b21628c3f5eac6944f27cef8	0	0	0	0	0	0	0	0	0	0	0	0	0	0	0	0	0	0	0	0	290	342	0	0	0	0	0	0	0	0	0	0	0	0	0	0	0	0	0	0	0	0	0	0	0	0	0	0
f23c041a69ceaa446d5b30c6a34091bd	0	0	0	0	0	26	243	0	0	0	0	14	0	8	0	0	14	0	0	0	126	135	0	0	0	24	0	0	0	0	0	0	0	0	7	14	0	0	0	0	0	0	4	0	0	14	0	0
689030063c8edfb8240b5d1788bafcda	0	0	0	0	7	11	0	0	0	0	0	0	0	0	0	0	0	0	0	0	0	0	0	0	0	0	0	0	0	0	0	0	0	0	0	0	0	0	0	60	0	0	0	0	0	0	0	544
c7257a6d5afb65ca382af6614def0bb4	0	0	0	0	0	189	0	0	0	0	0	0	0	0	0	0	9	0	0	0	0	0	0	0	0	0	0	0	0	0	0	0	0	0	0	0	0	0	0	11	410	0	0	0	0	0	0	0
e3f351bc51f78bd38583d901982e865f	0	22	0	0	0	0	0	0	0	0	0	37	0	129	48	0	107	0	0	0	0	0	0	3	0	25	0	0	0	0	0	0	0	4	8	0	0	0	0	0	0	0	34	0	0	125	74	0
50e014d7f4b3a7b7f9c45e06da2d9db9	0	0	0	0	0	0	0	0	0	0	28	0	0	0	0	0	0	0	0	0	0	0	0	0	0	0	0	0	0	0	0	0	0	526	32	0	0	0	0	0	0	0	28	0	0	0	0	0
e43c26563e4ea0bfaf4c3cb864d978ce	0	0	0	0	12	0	0	0	0	0	0	71	0	0	0	0	0	0	0	0	0	18	0	0	0	71	0	0	0	0	0	0	0	210	64	0	0	0	0	0	0	0	38	0	0	0	71	58
f00ef2174545c3be94ffaea43db9a5fc	0	0	0	0	0	0	0	0	0	0	0	0	0	6	0	0	5	0	0	0	112	150	0	0	0	0	0	0	0	0	0	0	0	53	114	0	0	0	0	0	0	0	43	0	0	0	91	36
e4ae0f5c0ad552c00342cef8a489fa59	0	0	0	0	0	0	0	0	0	0	0	0	0	0	0	0	0	0	0	0	0	0	0	0	0	0	0	0	10	0	0	0	0	184	287	0	0	0	0	0	0	0	16	0	0	93	20	0
bfb9c054915bb876f542b784e4a51ddf	0	0	0	0	0	9	12	0	0	0	16	50	0	70	9	0	88	0	0	0	110	123	0	7	19	52	0	0	0	0	0	0	0	11	14	8	0	0	0	0	0	0	3	0	0	0	6	0
f1181f131308228a2493a9ae775a31b2	0	4	0	0	0	0	0	0	0	0	0	27	0	0	0	0	0	0	0	0	0	0	0	0	0	29	0	0	0	0	0	0	4	65	137	0	0	0	0	0	0	0	130	0	0	67	108	34
8c2cc9f9be0d26244cda82dd01dfd70d	0	0	0	0	0	0	0	0	0	0	0	11	0	0	0	0	0	0	0	0	0	4	7	0	0	0	0	0	0	0	0	0	0	0	0	0	0	0	0	0	0	0	79	0	0	291	146	64
5bc4c5945c594e308d8b76ec744fcdbf	0	0	0	0	0	0	4	0	0	0	25	3	0	0	0	0	0	0	0	0	0	0	0	0	0	0	0	0	0	0	0	0	0	0	0	0	0	0	0	0	0	0	218	0	0	53	208	90
0945ae88f9df81b9968db4c2b866bc94	0	0	0	0	16	0	0	0	0	0	0	244	0	0	0	0	0	0	0	0	0	0	0	0	0	244	0	0	7	0	0	0	0	0	0	0	0	0	0	89	0	0	0	0	0	0	0	0
3b62618a5c37e3664395a5a60d20feba	0	0	0	0	0	0	0	0	0	0	0	0	0	352	112	0	0	0	0	0	0	0	0	0	0	0	0	0	0	0	0	0	0	0	0	0	0	0	0	0	0	0	18	0	0	53	34	28
e3371f2ac35bb795a735e6d730401150	0	0	0	0	0	0	0	0	0	0	0	0	0	0	0	0	0	0	0	169	0	0	0	0	0	0	0	0	0	0	0	0	0	0	0	0	0	0	0	0	98	169	0	158	0	0	0	0
e15fe55bab0fc1d9fe14203ea83e64c8	0	0	0	0	0	230	0	0	0	0	15	0	0	0	0	0	349	0	0	0	0	0	0	0	0	0	0	0	0	0	0	0	0	0	0	0	0	0	0	0	0	0	0	0	0	0	0	0
66004ecb995f2d9d7d9a20d558be8c06	0	0	0	0	0	0	0	0	0	0	0	0	0	0	0	0	0	0	0	0	0	0	0	0	0	0	0	0	0	0	0	0	0	0	0	0	0	0	0	485	20	88	0	0	0	0	0	0
5ddf9d7e41d8f50a651430f2a64b9cc7	0	0	0	0	0	49	0	0	0	0	27	20	0	19	0	0	29	0	0	0	0	0	0	0	0	17	0	0	0	14	0	0	0	0	0	0	0	0	0	0	23	0	77	0	0	203	88	22
9dbb398dfdcdc080a41dc4fe48f968b8	0	0	0	0	0	0	0	0	0	0	0	22	0	0	0	0	0	0	0	0	70	76	0	0	0	13	0	0	0	0	0	0	0	86	265	0	0	0	0	0	0	0	28	0	0	0	26	0
2eda8ec4aeeb6e40088992341bfd7d10	0	0	0	0	0	161	0	0	0	0	0	14	0	16	0	0	26	0	0	0	12	24	0	0	0	0	0	0	0	0	0	0	0	22	0	0	0	0	0	0	0	0	0	0	0	247	45	19
2295f32b1e588cce012ce89d3df2a2cf	0	0	0	0	0	0	0	0	0	0	0	0	0	0	0	0	0	0	0	0	0	0	0	0	0	0	0	0	0	584	0	0	0	0	0	0	0	0	0	0	0	0	0	0	0	0	0	0
e0ae421ffb2c71834cd0dcad1a9deda4	0	0	0	0	0	0	0	0	0	0	0	0	0	8	0	24	6	12	0	0	0	0	4	59	0	0	0	0	0	0	0	0	0	0	0	0	0	0	28	192	129	67	0	0	54	0	0	0
c19b805fc08efbefbec543732e9d9297	0	0	0	0	0	34	0	0	0	0	0	0	0	21	0	0	21	0	0	0	57	60	0	0	0	0	0	0	0	0	0	0	0	135	106	24	0	0	0	0	0	5	29	0	0	0	46	43
c10753fa71b67faf7fe970d6fd0dc492	0	0	0	0	0	0	0	0	0	0	26	243	0	0	0	0	0	0	0	0	0	0	0	0	0	242	0	0	0	0	0	0	0	0	29	0	0	0	0	0	0	0	37	0	0	0	0	0
4a5a8c8ea63356b39f3ed02125bffea1	0	0	0	0	0	0	0	0	0	0	575	0	0	0	0	0	0	0	0	0	0	0	0	0	0	0	0	0	0	0	0	0	0	0	0	0	0	0	0	0	0	0	0	0	0	0	0	0
70c36bc0b62465cc8f60cbd63ab47c64	0	0	0	0	0	0	0	0	0	0	0	233	0	0	0	0	0	0	0	0	0	0	0	0	0	250	0	0	0	0	0	0	0	0	0	0	0	0	0	0	0	0	5	0	0	60	21	0
f854bbf69f7a8a29c78ad451a62426fd	0	0	0	0	0	113	4	0	0	0	5	0	0	0	0	0	0	0	0	0	19	15	0	0	0	0	0	0	0	0	0	0	0	0	0	0	0	0	0	0	0	0	105	0	0	0	168	139
eb16c4500f803f153c181b972611f807	0	0	0	0	0	0	0	0	0	0	0	0	0	0	0	0	0	0	0	0	46	52	0	0	0	0	0	0	0	0	0	0	0	76	152	0	0	0	0	0	0	0	55	0	0	29	106	50
771d1816835676ab1fa3006aaf35cd46	64	59	40	13	3	0	0	0	0	0	0	0	5	0	0	0	0	6	0	0	0	0	0	60	18	0	0	3	0	0	0	0	0	0	0	0	0	0	0	85	0	5	0	35	169	0	0	0
b42c4d94266511d310ab9f2a156358dc	0	0	0	0	0	0	0	0	0	0	77	38	0	0	0	0	0	0	0	0	73	68	0	0	0	22	0	0	0	0	0	0	0	81	35	0	0	0	0	0	0	0	53	0	0	0	60	57
fdc1bfd04b316ad296381ebd28405bf4	0	0	0	0	0	0	141	0	0	0	0	0	0	156	95	0	171	0	0	0	0	0	0	0	0	0	0	0	0	0	0	0	0	0	0	0	0	0	0	0	0	0	0	0	0	0	0	0
2257d58ebb22a4168da71744993d1ce9	0	65	0	19	8	7	6	0	0	0	12	0	11	0	0	9	16	12	24	0	24	0	30	29	23	21	37	30	33	0	0	15	0	0	68	0	19	0	0	0	18	0	10	0	3	0	0	13
68b91975b5df77e4dbe27f5c3a0c8706	0	0	0	0	0	139	77	0	0	0	19	0	0	22	0	0	0	0	4	0	0	12	0	24	0	16	0	0	0	0	0	0	0	0	7	0	0	0	0	0	0	0	36	0	0	165	40	0
126b11e3df20fdcde8dedeb0470f5007	0	0	0	0	0	0	0	0	0	0	0	0	0	0	0	0	0	0	0	0	0	0	0	0	0	0	0	0	0	0	0	0	0	0	0	0	0	0	0	0	0	0	75	0	0	275	130	78
5035fb1ba6aaba01f86b3e520272c235	0	0	0	0	0	0	0	0	0	0	0	0	0	0	0	0	0	0	0	0	7	9	0	0	0	0	0	0	0	0	0	0	0	0	0	0	0	0	0	0	0	0	304	0	0	14	160	54
fe2087624b316282bb7ff898937bd638	0	0	0	0	0	0	0	0	0	0	0	0	0	0	0	0	0	0	0	0	0	0	0	0	0	0	0	0	0	0	0	0	0	0	0	0	0	0	0	0	20	0	97	0	0	338	92	0
95b71f81133a5f0b46d9658ec5c2c997	0	0	0	0	0	45	0	0	0	0	0	0	0	17	4	0	16	0	0	0	34	25	25	7	0	0	0	0	0	0	0	0	0	114	244	5	3	4	4	0	0	0	0	0	0	0	0	0
ffd2852fed1bd52883cb74c91ecd9a0b	0	0	0	0	0	0	0	0	0	0	18	0	0	0	0	0	0	0	0	0	0	0	0	0	0	0	0	0	0	0	0	0	0	0	0	0	0	0	0	0	0	0	180	0	0	0	208	134
f22d7276c7cff29f70dba472ec48076b	0	8	2	0	0	0	12	0	3	0	48	0	0	105	68	0	112	0	0	0	27	24	0	0	14	0	4	0	0	0	0	0	4	0	11	0	0	0	0	0	0	0	18	0	0	0	34	45
9cf3fa80ded526231ab718e1a83cca52	0	0	0	0	0	0	0	0	0	0	0	0	0	0	0	0	0	0	0	0	261	258	3	0	0	0	0	0	0	0	0	0	0	0	0	10	0	0	0	0	0	0	0	0	0	0	0	0
47c6135e0a9d0c021de8d6a499529a70	0	0	0	0	0	0	0	0	0	0	0	0	0	0	0	0	0	0	0	0	0	6	0	0	0	0	0	0	0	0	0	0	0	144	373	0	0	0	0	0	0	0	0	0	0	0	0	0
2690b931275c19d5e30ed3d0ffaf4b2f	0	0	0	0	0	0	0	0	0	0	0	0	0	0	0	0	0	0	0	0	0	0	0	0	0	0	0	0	0	0	0	0	0	0	0	0	0	0	515	0	0	0	0	0	0	0	0	0
84d1a8c7e1bb523829e3322efbd36ef4	0	0	0	0	0	0	0	0	0	0	0	12	0	16	10	0	18	0	0	0	140	140	0	0	0	8	0	0	0	0	0	0	0	16	53	0	0	0	0	0	0	0	31	0	0	0	37	32
213240be21f7769b25618fda38f2acc1	0	0	0	0	0	0	0	0	0	0	0	0	0	0	0	0	6	0	0	0	0	0	0	0	0	0	0	0	0	0	0	4	0	0	0	0	10	0	388	51	39	15	0	0	0	0	0	0
9c05ed745c9a8005a0d182a0eed3cf27	0	0	0	0	0	0	0	240	0	0	0	0	0	0	0	0	0	18	0	0	0	0	0	0	0	0	0	0	0	0	0	0	19	0	0	0	0	0	0	0	0	0	0	235	0	0	0	0
c45165b125c0fa8c806a9039b44f0030	0	0	0	0	0	119	0	0	0	0	12	0	0	8	0	0	0	0	0	0	34	44	0	0	0	0	0	0	0	0	0	0	0	11	35	0	0	0	4	0	0	0	83	0	0	0	103	58
181e2e8ceb55fd5c469c8a28acf57eb7	4	0	0	0	0	0	0	118	20	0	12	0	10	0	0	0	0	27	0	0	0	0	8	0	0	0	13	0	0	299	0	0	0	0	0	0	0	0	0	0	0	0	0	0	0	0	0	0
4bd5d33655550e9f453779bfd40fa89c	0	0	0	0	0	0	0	0	0	0	23	0	0	0	0	0	0	0	0	0	0	0	0	0	0	0	0	0	0	0	0	0	0	0	0	0	0	0	0	0	0	0	159	0	0	0	215	112
a2c85b70dab8599416b01dbafc846d65	0	0	0	0	0	0	0	0	0	0	41	30	0	0	0	0	0	0	0	0	0	0	0	0	0	27	3	0	0	0	0	0	0	67	163	0	0	0	0	0	0	0	43	0	0	58	45	30
0e5adf1b9c7332b8af27b3865a42798d	4	0	0	0	0	0	0	0	0	0	0	4	0	199	120	0	163	0	0	0	0	0	0	0	0	11	0	0	0	0	0	0	2	0	0	0	0	0	0	0	0	0	0	0	0	0	0	0
a6d028883951a27d679257929d0c42c0	0	0	0	0	0	263	0	0	0	0	0	0	0	0	0	0	0	0	0	0	0	0	0	0	0	0	0	0	0	238	0	0	0	0	0	0	0	0	0	0	0	0	0	0	0	0	0	0
dc2f672520a7fb34d9f1730632be74b9	0	0	0	0	0	0	0	0	0	0	10	118	0	0	0	0	12	0	0	0	31	14	0	0	0	99	0	0	0	0	0	0	0	0	0	42	0	0	0	0	97	5	59	0	0	0	13	0
4f0c49ed3d5533d9234488e378a364b1	0	0	0	0	0	0	0	0	0	0	0	0	0	28	0	0	22	0	0	0	8	6	0	0	0	0	0	0	0	0	0	0	0	0	0	0	0	0	0	0	0	0	139	0	0	0	183	113
b3460127e3cf3d54aa57380ece31a2f0	0	0	0	0	0	0	0	0	0	0	0	0	0	0	0	5	0	0	0	0	0	0	16	0	8	13	0	0	7	378	0	18	8	0	8	18	0	0	0	0	0	0	13	0	7	0	0	0
4e18cdb4524ea06844652131848a52df	0	0	0	0	0	0	0	0	0	0	0	0	0	19	0	64	0	0	0	24	0	6	0	0	0	0	0	0	0	0	0	0	0	0	0	0	19	0	88	6	0	178	0	95	0	0	0	0
c5c255ea3f0ea4f142ef629ebee5232f	0	0	0	0	0	0	3	0	0	0	0	14	0	9	6	0	8	0	0	0	0	4	0	0	0	13	0	0	0	0	0	0	0	35	85	0	0	0	0	0	0	0	56	0	0	109	90	66
7c51b2c339f36703bc1b2634bbfd1d42	0	0	0	0	0	0	0	0	0	0	0	0	0	72	46	0	47	6	0	0	0	0	0	0	0	0	0	0	0	0	0	0	0	0	0	0	5	0	0	262	0	59	0	0	0	0	0	0
31ce870a7050b39e0f50f624bab0ff43	0	0	0	11	0	0	0	0	0	0	0	0	0	0	0	0	0	0	0	0	0	0	0	0	0	0	0	0	0	0	0	0	0	0	0	0	0	0	0	0	0	0	483	0	0	0	0	0
d9439a242f2afd1eaca1a1fa74104e89	0	0	0	0	0	0	0	0	0	0	13	141	0	0	0	0	0	0	0	0	0	0	0	0	0	134	0	0	0	0	0	0	0	34	50	0	0	0	0	0	0	0	27	0	0	0	40	53
0cf524e6656997abe16da9666e5fad46	0	0	0	0	19	0	0	0	0	0	241	0	0	0	0	0	0	0	0	0	15	14	0	0	0	0	0	0	0	0	0	0	0	4	7	0	0	0	0	0	0	0	35	0	0	38	78	40
038d91e182404b17862c4fb3eb1b7981	0	0	0	0	0	0	0	0	0	0	0	0	0	0	0	0	0	0	0	0	154	202	0	0	0	0	0	0	0	0	0	0	0	62	65	0	0	0	0	0	0	0	0	0	0	0	3	0
3d0c336d9bb505ba40e974979dcefd28	0	0	0	0	0	0	0	0	0	0	0	0	0	0	0	0	0	0	0	0	214	228	0	0	0	0	0	0	0	0	0	0	0	0	0	32	0	0	11	0	0	0	0	0	0	0	0	0
ba81a1ba89ba623fb89ad5186afec1de	2	2	2	12	17	0	0	30	0	0	0	8	0	6	8	0	7	0	0	0	6	6	41	0	0	6	13	0	0	0	0	0	2	0	0	0	0	0	54	0	0	9	0	139	92	0	15	4
8a014b0ccba3f78ee7c6c07c0905977d	6	104	46	76	17	0	0	0	0	0	45	53	0	0	0	0	0	0	0	0	0	0	0	0	0	49	22	25	33	0	0	0	0	0	0	0	0	0	0	0	0	0	0	0	0	0	5	0
5f737504acc11df6ccda56eee6a5abbf	0	9	0	6	12	0	8	0	0	0	0	75	0	0	0	0	0	0	0	0	0	0	0	0	5	67	0	3	6	7	0	0	0	0	42	0	0	0	0	0	16	0	44	0	0	73	68	37
507e879c12fb546e104109945d33c22c	0	0	0	0	0	0	0	0	0	0	0	0	0	0	0	0	0	0	0	0	0	0	0	0	0	0	0	0	0	0	0	0	0	0	0	0	0	0	0	472	0	0	0	0	6	0	0	0
ca5ddb9c1a7b3178692cf8c8e0ceb2cb	0	0	0	0	0	0	0	0	0	0	0	0	0	0	0	0	0	0	0	0	0	0	0	0	0	0	0	0	0	476	0	0	0	0	0	0	0	0	0	0	0	0	0	0	0	0	0	0
25769ccc3ccb1ef746dabc16464a40fa	0	0	0	0	0	0	0	0	0	0	37	70	0	0	0	0	0	0	0	0	0	0	0	0	0	58	0	0	0	0	0	0	0	47	129	0	0	0	0	0	0	0	10	0	0	54	43	26
2d5333e0e7884f3136d7f6a3281fe53d	0	0	0	0	0	0	0	0	0	0	0	0	0	0	0	0	2	0	0	0	117	142	0	0	0	0	0	0	0	0	0	0	0	180	29	0	0	0	0	0	0	0	0	0	0	0	4	0
38b83a8a6b741606457e2d46c2ca8398	0	0	0	0	0	28	10	0	0	0	6	0	0	8	0	0	6	0	0	0	14	16	5	0	0	0	0	0	0	0	0	0	0	12	17	3	0	0	0	0	0	0	211	0	0	0	93	44
2b502cef57c14ddde24488694f6fb509	0	0	0	0	0	0	0	0	0	0	0	0	0	0	0	0	0	0	0	0	0	0	0	0	0	0	0	0	0	0	0	0	0	0	0	0	0	0	0	269	204	0	0	0	0	0	0	0
fce8be4a8dfd9dc2db85e9d03d3247db	0	0	0	0	0	36	17	0	0	0	17	15	0	17	0	0	9	0	0	0	0	0	0	0	0	14	0	0	0	0	0	0	0	143	205	0	0	0	0	0	0	0	0	0	0	0	0	0
0866ea5a4afdc52f15352d9d6e219054	0	0	0	0	0	0	0	0	0	0	0	0	0	0	0	0	0	0	0	0	0	0	0	0	0	0	0	0	0	473	0	0	0	0	0	0	0	0	0	0	0	0	0	0	0	0	0	0
f69076b135c9c0f44886823a3a6600ba	0	7	0	0	0	18	0	0	0	0	10	0	0	0	0	0	0	0	0	0	0	0	0	0	0	0	0	0	0	0	0	0	0	0	14	0	0	0	0	0	0	0	64	0	0	237	97	21
3f26fbc19de12c1540c5db5bbb2ece6c	0	0	0	0	0	0	0	0	0	0	0	0	0	0	0	0	0	0	0	0	0	0	0	0	0	0	0	0	0	0	0	0	0	205	259	0	0	0	0	0	0	0	0	0	0	0	0	0
fa5bcb8cceeeeb991b894155ba00c0e5	0	0	0	0	4	0	0	0	0	0	44	6	0	0	0	0	0	0	0	0	37	43	0	0	0	6	0	0	0	0	0	0	0	0	22	0	0	0	0	5	0	0	94	0	0	0	125	77
65cb09f6d2989ddcb19b6ea2e7073468	0	0	0	0	0	0	9	0	0	0	0	0	0	18	26	0	6	0	0	0	0	0	0	0	2	14	0	0	0	0	0	0	0	48	139	0	0	0	0	0	0	0	89	0	0	57	41	12
93d6763baa79ef8318c885a228e19a0b	0	0	0	0	0	0	6	0	0	0	0	0	0	25	0	16	26	0	0	0	0	0	0	0	0	0	0	0	0	0	0	0	5	163	171	5	0	0	0	0	0	0	16	0	0	0	22	0
b02bd84257cb20c0dda076bb79f36668	0	0	0	0	0	0	0	0	0	0	0	0	0	0	0	0	0	0	0	0	0	0	0	0	0	0	0	0	0	0	0	0	0	326	128	0	0	0	0	0	0	0	0	0	0	0	0	0
2024cbe5b2b79ed7d4c76b841a433484	0	0	0	0	0	0	0	0	0	0	0	0	0	0	0	0	0	0	0	0	0	0	0	0	0	0	0	0	0	0	0	0	0	234	18	0	0	0	0	0	0	0	61	0	0	0	89	46
1d17aebe83bef70797835a7c88998a03	0	0	0	0	0	131	107	0	0	0	0	0	0	0	0	0	0	0	0	0	0	0	0	0	0	0	0	0	0	0	0	0	0	0	0	0	0	0	0	0	0	0	66	0	0	117	26	0
5b664e55411d36748cd56fed035a97b8	0	0	0	0	0	0	0	0	5	0	0	0	0	57	68	40	61	67	0	0	0	0	3	40	0	0	0	0	0	0	0	0	0	0	0	0	0	0	26	66	0	10	0	0	0	0	0	0
2fe4e9994b8a8fff7d8164d7b755be86	0	0	0	0	0	0	0	0	0	0	0	0	0	0	0	0	0	0	0	0	0	0	0	0	0	0	0	0	0	440	0	0	0	0	0	0	0	0	0	0	0	0	0	0	0	0	0	0
2888c0fbff82962b51c298b3785e94ba	0	0	0	0	0	0	0	0	0	0	41	0	0	0	0	0	0	0	0	0	12	26	0	0	0	5	0	0	0	0	0	0	0	127	117	0	0	0	0	0	0	0	35	0	0	0	58	17
31cdf82d26cdc7e8a54626da556926bc	0	0	0	0	0	0	333	0	0	0	0	0	0	0	0	0	0	0	0	0	25	21	0	0	0	14	0	0	0	0	0	0	0	13	32	0	0	0	0	0	0	0	0	0	0	0	0	0
011de01fea747f174590adf95274034d	0	0	0	0	0	0	0	0	0	0	0	0	0	0	0	0	0	0	0	0	0	0	0	0	0	0	0	0	0	0	0	0	0	0	16	0	0	0	0	0	0	0	262	0	0	0	108	42
a7bb9d3e704bace831c4a2ab7591630d	0	0	0	0	0	32	61	0	0	0	0	21	0	15	0	58	30	0	0	0	0	0	7	0	0	22	0	0	0	0	0	0	0	0	0	0	0	0	0	0	0	0	25	0	0	73	66	18
a066743bde0d0e1656c927400016569e	0	0	0	389	0	2	0	0	0	0	0	0	0	0	0	0	0	0	0	0	0	0	0	0	0	0	0	0	0	0	0	0	0	0	0	0	0	0	0	0	0	0	36	0	0	0	0	0
9fc0d655f4835b10f6a34a7345aa1a77	0	0	0	0	0	0	0	0	0	0	0	0	0	0	0	0	0	0	0	0	0	0	0	0	0	0	0	0	0	427	0	0	0	0	0	0	0	0	0	0	0	0	0	0	0	0	0	0
22632c954ef155ebb0c3d54d46fac742	11	14	0	18	7	10	7	0	0	0	5	0	10	0	0	0	8	8	0	3	10	0	0	5	6	0	6	4	12	135	0	11	0	0	29	0	14	0	0	4	0	0	13	0	64	0	0	12
a6b5a86ec3db497c4ab1f1a55bc2806e	0	0	0	0	0	0	0	0	0	0	0	71	0	0	0	0	0	0	0	0	0	0	0	0	4	67	0	0	7	0	0	0	8	53	105	0	0	0	0	0	0	0	8	0	0	63	33	7
2d3c56ea5ac2f875f8a993017a2b5a4d	0	0	0	0	0	0	0	0	0	0	250	0	0	0	0	0	0	0	0	0	0	0	0	0	0	0	0	0	0	0	0	0	0	172	0	0	0	0	0	0	4	0	0	0	0	0	0	0
d6b0c6a6622bd947a2578761bc6cd747	0	0	0	0	0	6	0	0	0	0	0	18	0	0	0	0	0	0	0	0	0	0	0	0	0	14	0	0	0	0	0	0	12	0	0	0	0	0	0	0	0	0	188	0	0	35	110	41
931e6d323dab9feb2677b865610427b5	0	0	0	0	0	0	0	0	0	0	424	0	0	0	0	0	0	0	0	0	0	0	0	0	0	0	0	0	0	0	0	0	0	0	0	0	0	0	0	0	0	0	0	0	0	0	0	0
85a756b35b503d5f4812e6b0c1faf9fc	0	0	0	0	0	0	0	0	0	0	0	0	0	30	21	0	19	0	0	0	134	188	0	0	0	0	0	0	0	0	0	0	0	0	0	0	7	0	21	0	0	0	3	0	0	0	0	0
a1c1ada766e890f911fa14b2e417844a	3	0	0	0	0	234	0	0	0	0	69	24	0	0	0	28	0	5	0	0	0	0	15	6	7	0	17	0	9	4	2	0	0	0	0	0	0	0	0	0	0	0	0	0	0	0	0	0
dfff45de023a049f0bbf475b5e9eb8f7	0	0	0	0	0	340	9	0	0	0	0	6	0	18	0	0	16	0	0	0	6	8	0	0	0	0	0	0	0	0	0	0	0	2	0	0	0	0	0	0	0	0	0	0	0	13	0	4
e4c535f08f416e74258f96811762ab88	0	2	30	0	0	0	0	0	0	0	0	0	0	153	58	0	149	0	0	0	0	0	0	0	0	0	0	0	2	26	0	0	0	0	0	0	0	0	0	0	0	0	0	0	0	0	0	0
cbae64933ee47ca45feb407ca0ce7d9d	0	0	0	0	0	11	3	0	0	0	69	0	0	0	0	0	0	0	0	0	44	52	0	0	0	0	0	0	0	0	0	0	0	66	76	0	0	0	0	0	0	0	39	0	0	0	32	26
5601d2aa3c8cd239945113d8e02a5174	0	0	0	0	0	0	0	0	0	0	0	0	0	12	0	0	0	0	0	0	0	5	0	0	0	0	0	0	0	0	0	0	0	0	0	0	0	0	20	20	0	22	0	41	49	97	97	54
6db2365ef182e220bcd5310aaac35d5d	0	0	0	0	0	401	15	0	0	0	0	0	0	0	0	0	0	0	0	0	0	0	0	0	0	0	0	0	0	0	0	0	0	0	0	0	0	0	0	0	0	0	0	0	0	0	0	0
9854e0186b48f6fd95a53a44b6c19c01	0	0	0	0	0	0	0	0	0	0	0	203	0	0	0	0	0	0	0	0	0	0	0	0	0	211	0	0	0	0	0	0	0	0	0	0	0	0	0	0	0	0	0	0	0	0	0	0
8a60a88eeecc483f98cb2646b369b54b	0	0	0	0	0	0	0	0	0	0	0	0	0	31	47	0	20	0	0	0	0	0	0	0	0	0	0	0	0	0	0	0	0	0	0	0	0	0	0	0	0	0	68	0	0	185	47	14
c269cbcbefaeed6eeb9249cb3c9cfb39	0	0	0	0	0	0	0	0	0	0	0	0	0	0	0	0	0	0	0	0	179	227	0	6	0	0	0	0	0	0	0	0	0	0	0	0	0	0	0	0	0	0	0	0	0	0	0	0
44cf045d237c42310f80761635fa4d4d	0	0	0	0	0	0	0	0	0	0	104	0	0	17	8	0	24	0	0	0	109	143	0	0	0	0	0	0	0	0	0	0	0	0	0	0	0	0	6	0	0	0	0	0	0	0	0	0
199c5df50e3db996690096ff3df73d7a	0	0	0	0	0	0	23	0	0	0	0	0	0	0	0	0	10	0	0	0	32	32	0	0	0	0	0	0	0	0	0	0	0	0	25	0	0	0	0	0	0	0	129	0	0	0	113	45
b352fdf358f88c5b6ddc83e6fb5b77d1	0	0	0	0	0	0	28	230	0	0	0	0	0	0	0	12	0	0	0	0	0	0	0	0	0	0	0	0	26	0	0	0	80	0	0	0	33	0	0	0	0	0	0	0	0	0	0	0
e692fcf963c630541c141757c5eb197a	3	6	6	24	0	17	0	0	0	0	10	0	8	0	0	0	0	0	5	0	10	0	0	2	4	0	0	0	0	0	0	5	0	0	5	0	0	9	0	0	0	0	12	0	0	48	0	234
f09de262a3098eef1ad8c388195617ea	0	0	0	0	0	0	0	0	0	0	0	0	0	0	0	0	0	0	0	0	211	197	0	0	0	0	0	0	0	0	0	0	0	0	0	0	0	0	0	0	0	0	0	0	0	0	0	0
778058d1052e9780f25ac799e587c1d0	0	0	0	408	0	0	0	0	0	0	0	0	0	0	0	0	0	0	0	0	0	0	0	0	0	0	0	0	0	0	0	0	0	0	0	0	0	0	0	0	0	0	0	0	0	0	0	0
8d66b868db5e16b0f057f33f0a72e7c5	0	0	0	0	0	0	0	0	0	0	0	0	10	153	21	6	146	0	0	0	0	0	0	0	0	0	0	0	0	0	0	0	0	0	0	0	0	0	0	30	23	14	0	0	0	0	0	0
9e0aa03bcaa4c151643de0da7d21ec88	0	0	0	0	0	0	0	0	0	0	32	184	0	0	0	0	0	0	0	0	0	0	0	0	0	180	0	0	0	0	0	0	0	6	0	0	0	0	0	0	0	0	0	0	0	0	0	0
2f6089c95740e605ce6fe90cd7a5a5db	0	0	0	0	0	0	0	0	0	0	0	0	0	42	40	0	29	0	0	0	0	0	0	0	0	0	0	0	0	0	0	0	0	0	0	48	0	0	0	0	237	0	0	0	0	0	0	0
f54da71ac36e400d0bb0a8c77bfbd5a8	21	0	0	0	0	0	28	0	0	0	0	58	0	0	0	0	0	0	0	0	0	0	0	0	0	79	0	0	0	0	0	0	0	0	0	0	0	0	0	0	0	0	33	0	0	118	57	0
389fbcd230e513db0374cd11bb83221a	0	0	0	0	0	0	0	0	0	0	0	6	0	3	0	0	0	0	0	0	0	3	0	0	0	15	0	5	0	0	10	0	270	0	0	0	0	0	5	0	72	0	0	0	0	0	2	3
411b16e5172d43dfb88c92633472b8f8	0	0	0	0	0	0	0	0	0	0	0	0	0	0	0	0	0	0	0	0	182	211	0	0	0	0	0	0	0	0	0	0	0	0	0	0	0	0	0	0	0	0	0	0	0	0	0	0
e278d71f08ff2ba338630d8122b28a8b	0	0	0	0	0	0	0	0	0	0	0	0	0	0	0	0	0	0	0	0	0	0	0	0	0	392	0	0	0	0	0	0	0	0	0	0	0	0	0	0	0	0	0	0	0	0	0	0
891281511d81d5c4b22bce0cbc6d254b	10	21	7	0	0	0	0	0	0	9	0	3	5	0	0	22	0	0	5	6	0	0	0	147	82	0	0	0	11	6	0	0	0	0	0	0	0	0	3	0	0	0	0	16	25	0	12	0
e7f7f82e7c4154ee08623e5348c5ed6c	0	0	0	0	0	13	0	0	0	0	121	0	0	7	0	0	6	0	0	0	0	0	0	0	0	0	0	0	0	0	0	0	0	27	30	0	0	0	0	0	0	0	35	0	0	51	60	36
1ea5dbf91ed43507c5a85cc496123211	0	0	0	0	0	0	0	0	0	0	0	0	0	0	0	0	0	0	0	0	0	0	0	0	0	0	0	0	0	0	0	0	0	0	0	0	0	0	0	0	386	0	0	0	0	0	0	0
1008871f7871f8b3cb42905ffe0807b2	0	0	0	0	0	0	0	0	0	0	0	104	0	0	0	0	0	0	0	0	0	0	0	0	0	91	0	0	10	0	0	0	0	18	14	0	0	0	0	0	0	0	30	0	0	57	46	15
ca849cdfce048339d85dc10e402c6bec	0	0	0	0	0	0	0	0	0	0	0	28	0	39	31	0	31	0	0	0	0	0	0	0	0	34	4	0	0	0	0	0	0	0	0	0	0	0	10	6	0	0	67	0	0	91	43	0
87c2b9844831ff4daa600ad29ad060e9	0	0	0	0	0	0	0	0	0	0	0	0	0	0	0	0	0	0	0	0	0	0	0	0	0	0	0	0	0	0	0	0	0	0	0	0	0	0	0	359	0	23	0	0	0	0	0	0
871dd32e31527936274734ddd63426f4	0	0	0	0	0	0	0	0	0	0	0	116	0	0	0	0	0	0	0	0	0	0	0	0	0	84	0	0	31	0	0	0	0	30	0	0	0	0	0	0	0	0	45	0	0	0	50	25
1de2f20cdb329619d8f71641faf493e1	0	0	0	0	0	0	0	0	0	0	0	0	0	0	0	0	0	0	0	0	0	0	0	0	0	0	0	0	0	0	0	0	0	93	175	0	0	0	0	0	0	0	62	0	0	24	26	0
db65eead4422a0c2c4301d8b76f20bc4	0	0	0	0	0	0	0	0	0	0	0	0	0	0	0	0	0	0	0	0	0	0	0	0	0	0	0	0	0	0	0	0	343	0	37	0	0	0	0	0	0	0	0	0	0	0	0	0
7d095b20191cd9b526acbb70b50981ee	0	0	0	0	0	0	0	0	0	0	0	90	0	0	0	0	0	0	0	0	0	0	0	0	0	103	0	0	0	0	0	0	0	0	0	0	0	0	0	0	0	0	76	0	0	0	73	36
a48b287d5df05731f17bc3cd1dfe366f	0	0	0	0	0	0	0	0	0	0	0	0	0	0	0	0	0	0	0	0	0	0	0	0	0	0	0	0	0	0	0	0	0	0	0	0	0	0	0	201	117	60	0	0	0	0	0	0
b3c01405c14f9e3ddeb48d38c5d7f77b	0	0	0	0	0	0	0	0	0	0	0	138	0	35	0	0	25	0	0	0	0	0	0	0	0	136	0	0	0	0	0	0	0	10	32	0	0	0	0	0	0	0	0	0	0	0	0	0
3bda83c5d137d27225d1ba93ac4edef0	0	0	0	0	0	0	0	0	0	0	0	62	0	0	0	0	0	0	0	0	0	0	0	0	0	78	0	0	0	0	0	0	0	0	59	0	0	0	0	0	0	0	15	0	0	85	45	31
b1cc93e71577613ccf6b659cc06ffba0	0	0	0	0	0	0	0	0	0	0	0	375	0	0	0	0	0	0	0	0	0	0	0	0	0	0	0	0	0	0	0	0	0	0	0	0	0	0	0	0	0	0	0	0	0	0	0	0
fe6c51d8f2c787c9960810a3ead734d1	0	0	0	0	0	0	0	0	0	0	0	0	0	153	73	0	128	0	0	0	0	0	0	0	0	0	0	0	0	0	0	0	0	0	0	0	0	0	0	0	0	0	0	0	0	0	0	19
1dfdcd7db65f345b41fbdf1d04386565	0	0	0	2	0	101	20	0	0	0	0	29	0	74	0	0	49	0	0	0	0	0	0	0	0	30	0	0	0	0	0	0	0	0	0	9	0	0	0	0	0	0	8	0	0	21	9	15
f5194ab4467363e88ebb30e70cd073c3	0	0	0	0	0	0	0	0	0	0	0	0	0	168	70	0	118	0	0	0	0	0	0	0	0	0	0	0	0	0	0	0	0	0	0	0	0	0	0	0	0	0	0	11	0	0	0	0
752d1e1fc2e91bac3f07b8d7012b115b	0	0	0	11	0	29	7	0	0	0	5	0	0	0	0	0	4	5	5	0	12	16	0	0	0	0	0	0	0	0	0	0	0	92	159	0	0	0	0	0	0	0	0	0	0	0	12	9
cff019cf26502ba681a8d2b2e6f04363	0	0	0	0	0	0	2	0	0	0	24	38	0	17	6	0	18	0	0	0	0	0	0	0	0	24	0	0	0	0	0	0	0	21	36	0	0	0	0	0	0	0	32	0	0	50	59	38
76403421c6a76482fc221b96f60a7f42	0	0	0	0	0	0	0	0	0	0	0	0	0	0	0	0	0	0	0	0	0	0	0	0	0	0	0	0	0	0	0	0	0	0	0	355	0	0	0	0	0	9	0	0	0	0	0	0
5cb3309566f4369a9bf8b437ff7e85f0	0	0	0	0	0	0	0	0	0	0	0	0	0	11	0	0	10	0	0	0	156	185	0	0	0	0	0	0	0	0	0	0	0	0	0	0	0	0	0	0	0	0	0	0	0	0	0	0
0e6df67f3fd48233f992f0933370c043	0	0	0	0	0	0	0	0	0	0	0	0	0	0	0	0	0	0	0	0	145	179	0	0	0	0	0	0	0	0	0	0	0	0	0	0	0	0	0	0	0	0	15	0	0	0	21	0
b4cfb1d1921a36b4072e497439eaf92c	0	0	0	0	0	0	0	0	0	0	43	11	0	0	0	0	6	0	0	0	0	0	0	0	0	13	0	0	0	0	0	0	0	0	0	0	0	0	0	0	0	0	243	0	0	0	23	17
41bd2be6ddbdc83ed652203351e3d338	0	0	0	0	0	0	0	0	0	0	0	0	0	0	0	0	0	0	0	0	0	0	0	0	0	0	0	0	0	0	0	0	0	0	0	0	0	0	0	0	0	0	71	0	0	25	120	139
30640943ebad4f1f65bd3ebbfd6fb8a3	0	0	0	0	0	0	0	0	0	0	164	21	0	0	0	0	0	0	0	0	70	100	0	0	0	0	0	0	0	0	0	0	0	0	0	0	0	0	0	0	0	0	0	0	0	0	0	0
362613301e67a9e3681194d22ef4bccb	0	0	0	0	0	9	0	0	0	0	0	12	0	15	0	0	22	0	0	0	83	95	0	8	0	29	0	0	0	0	0	0	0	5	10	29	0	0	0	0	5	7	9	0	0	0	15	0
7bf24eb4ec59c2f0b37fd3767168d147	0	0	0	0	0	0	0	0	0	0	0	0	0	0	0	0	0	0	0	0	158	184	0	0	0	0	0	0	0	11	0	0	0	0	0	0	0	0	0	0	0	0	0	0	0	0	0	0
91a5018f4658bc8f824f4f01c001f5ca	0	0	0	0	0	0	0	0	0	0	0	0	0	0	0	0	0	0	0	0	166	186	0	0	0	0	0	0	0	0	0	0	0	0	0	0	0	0	0	0	0	0	0	0	0	0	0	0
a00daf23b31f296a44a99f076d7cb226	0	0	0	0	0	0	0	0	0	0	0	0	0	0	0	0	0	0	0	0	0	0	0	0	0	0	0	0	0	0	0	0	0	0	0	0	0	0	0	0	0	0	0	0	0	350	0	0
da185943062e8dee1ad506d607285ac6	7	8	7	14	4	9	0	0	0	0	0	0	0	0	0	0	11	9	7	0	8	0	10	11	11	18	11	6	9	0	0	0	0	4	10	4	9	0	0	0	11	0	10	0	0	135	6	0
d9aeffc707cce775f90d1c1c444175d2	0	0	0	41	0	0	0	0	0	0	0	0	0	116	74	0	110	0	0	0	0	0	0	0	0	0	0	0	0	0	0	0	0	0	0	0	0	0	0	0	0	0	0	0	0	0	6	0
00d30653fb914d92e1e5a87c05f63a50	0	0	0	0	0	0	0	0	0	0	0	0	0	0	0	0	0	0	0	0	0	0	0	0	0	0	0	0	0	0	0	0	0	56	151	0	0	0	0	0	0	0	60	0	0	0	61	17
aa136794232a2a437772009f060ff3e4	0	0	0	0	0	0	0	0	0	0	4	24	0	0	0	0	0	0	0	0	38	23	0	0	0	18	10	0	0	0	29	0	127	16	27	0	0	0	8	0	0	0	0	0	0	0	10	11
768068d0790fe1e7314defebba2028dd	0	0	0	0	0	47	18	0	0	0	121	69	0	0	0	0	0	0	0	0	0	0	0	0	0	63	0	0	0	0	0	0	0	11	7	0	0	0	0	0	0	8	0	0	0	0	0	0
acccb4d20d270875f82212a83d223acb	0	0	0	73	0	0	0	0	0	0	0	0	5	0	0	0	0	0	0	0	0	0	0	0	0	0	0	0	0	265	0	0	0	0	0	0	0	0	0	0	0	0	0	0	0	0	0	0
bee591805a9a544046af4ccc85e8dbec	0	0	0	0	0	0	0	0	0	0	0	0	0	147	68	0	127	0	0	0	0	0	0	0	0	0	0	0	0	0	0	0	0	0	0	0	0	0	0	0	0	0	0	0	0	0	0	0
393254ac55b0bed109788a8963c5224d	0	0	0	0	0	0	0	0	0	0	0	15	0	29	35	0	28	0	0	0	0	0	0	0	0	21	0	0	0	0	0	0	0	0	0	0	0	0	0	0	0	0	61	0	0	0	109	43
9c2152c981e8ec4a3a89e585e5166e86	0	0	0	0	0	0	0	0	0	0	0	0	0	0	0	0	0	0	0	0	0	0	0	0	0	0	0	0	0	340	0	0	0	0	0	0	0	0	0	0	0	0	0	0	0	0	0	0
5babdabe6f0e8c1447914206ce20205d	0	0	0	0	0	88	33	0	0	0	0	0	0	0	0	0	0	0	0	0	110	108	0	0	0	0	0	0	0	0	0	0	0	0	0	0	0	0	0	0	0	0	0	0	0	0	0	0
453f0c53d56fb95a450c36abb4499fe4	0	0	0	0	0	0	0	0	0	0	0	0	0	0	0	0	0	0	0	0	0	0	0	0	0	21	0	0	0	0	0	0	0	0	0	0	0	0	0	0	0	0	83	0	0	35	122	76
9158ab694988e84ec137cfaee88fcd2a	32	0	0	0	0	87	0	0	14	8	0	0	0	0	0	0	39	0	0	0	0	0	8	0	35	0	0	0	0	0	0	0	9	0	0	0	0	0	0	0	0	0	7	0	0	0	0	98
8f17ca772f951a71f996cc1efe210c23	0	0	0	0	0	0	0	0	0	0	0	15	0	3	0	0	0	0	0	0	152	141	0	0	0	11	0	0	0	0	0	0	0	6	8	0	0	0	0	0	0	0	0	0	0	0	0	0
b4432652f5b4c3eedc4c4f617c1434f6	0	0	0	0	0	60	0	0	0	0	0	22	0	22	0	0	11	0	0	0	34	43	0	0	0	37	0	0	0	0	0	0	0	9	21	0	0	0	0	0	0	0	0	0	0	56	12	7
10cddaeaa96f61befb0b216aadb1a042	0	0	0	0	0	0	0	0	0	0	178	0	0	0	0	0	0	0	0	0	48	32	0	0	0	0	0	0	0	0	0	0	0	12	28	0	0	0	0	0	0	0	14	0	0	0	18	2
6dfc0581ada72d3fd009ab39252a75ff	0	0	0	40	0	34	0	0	0	45	75	0	51	0	0	0	0	0	0	0	0	0	0	0	0	0	0	0	0	0	0	0	0	0	0	0	0	0	0	0	0	0	86	0	0	0	0	0
1cad8afbbab5c2d51e61e01ce30280a4	0	0	0	0	0	27	0	0	0	0	57	0	0	0	0	0	0	0	0	0	11	0	0	0	0	0	0	0	0	0	0	0	0	71	0	0	0	0	0	0	0	0	31	0	0	0	79	53
dca3e6437e0d55ecb8ce469224f48bd2	0	15	9	12	26	0	0	0	0	0	0	71	0	0	0	0	0	0	0	0	0	0	0	0	0	64	45	17	66	0	0	0	0	0	0	0	0	0	0	0	0	0	0	0	0	0	0	0
95a674e43ae84634e590249bd4e76771	0	0	0	0	0	0	0	0	0	0	0	165	0	0	0	0	0	0	0	0	0	0	0	0	0	153	0	0	6	0	0	0	0	0	0	0	0	0	0	0	0	0	0	0	0	0	0	0
20b1453d527278673c8abe6276e55dda	0	0	0	0	0	6	0	0	0	0	40	0	0	0	0	0	0	0	0	0	81	74	0	0	0	0	0	0	0	0	0	0	0	34	76	0	0	0	0	0	0	0	9	0	0	0	3	0
90a8f61efdc7c311fb6fdb02999d4016	0	0	0	0	0	0	0	0	0	0	0	94	0	0	0	0	0	0	0	0	0	0	0	0	0	104	0	0	9	0	0	0	0	3	4	0	0	0	0	0	0	0	25	0	0	19	35	28
58225734163209910fc7df83bd14263e	0	12	14	37	0	0	0	23	32	0	11	0	0	0	0	0	0	44	0	0	0	0	0	0	0	0	0	0	0	0	0	0	0	17	14	25	0	36	0	0	0	0	27	0	5	8	0	15
ae6d7c63241792a06ebf6a2d381553a0	0	0	0	0	0	0	0	0	0	0	298	0	0	0	0	0	0	0	0	0	0	0	0	0	0	0	0	0	0	0	0	0	0	0	0	0	0	0	0	0	0	0	0	0	0	0	11	11
a1b409a7db4f8d03e3954dbadf63280c	0	0	0	0	0	0	0	0	0	0	0	121	0	36	0	0	38	0	0	0	0	0	0	0	0	94	0	0	0	0	0	0	0	0	0	0	0	0	0	0	0	3	0	0	0	27	0	0
25683e890d15d451eb30a229304bdb02	0	0	0	0	0	0	0	0	0	0	0	0	0	0	0	0	0	0	0	0	0	0	0	0	0	0	0	0	0	319	0	0	0	0	0	0	0	0	0	0	0	0	0	0	0	0	0	0
9af2139163ad4f41bf84483a32749719	0	0	0	0	0	0	311	8	0	0	0	0	0	0	0	0	0	0	0	0	0	0	0	0	0	0	0	0	0	0	0	0	0	0	0	0	0	0	0	0	0	0	0	0	0	0	0	0
c684a7e509353f5df806e1f6f5fb0d5a	0	0	0	0	0	0	0	0	0	0	0	0	0	0	0	0	0	0	0	0	0	12	0	0	0	38	0	0	0	0	0	0	0	27	53	0	0	0	0	0	0	0	0	0	0	77	62	48
29faecace54c72dfe647f3f29ed616fc	0	0	0	0	0	0	0	0	0	0	28	3	0	0	0	0	5	0	0	0	8	6	0	0	0	0	0	0	0	0	0	0	0	50	216	0	0	0	0	0	0	0	0	0	0	0	0	0
62bc02d7e1ebd0922e23f0cc931456a3	0	0	0	0	0	0	3	0	0	0	3	7	0	0	0	0	5	0	0	0	57	48	2	7	0	15	0	7	0	0	0	0	31	3	45	0	0	0	0	0	0	14	31	0	0	15	22	0
fd0e65ffaa11dbfb056106887e751dc2	0	0	0	0	0	0	0	0	0	0	56	0	0	0	0	0	0	0	0	0	105	121	0	0	0	0	0	0	0	0	0	0	0	11	12	0	0	0	0	0	0	0	9	0	0	0	0	0
00954da950b5304b3c26bfb9552bdae6	0	0	0	0	0	0	0	0	106	117	0	0	0	0	0	0	0	0	0	0	0	0	0	0	0	21	0	0	0	0	0	0	44	0	24	0	0	0	0	0	0	0	0	0	0	0	0	0
27f36c9fdb1366819b0eb6d4816dbafe	0	0	0	0	0	0	0	0	0	0	0	0	0	0	0	0	0	0	0	0	0	0	0	0	0	0	0	0	0	0	0	0	0	250	61	0	0	0	0	0	0	0	0	0	0	0	0	0
c5ce82950c3606ecd28ab9b36786c5c8	0	0	0	0	0	0	0	0	0	0	0	0	0	0	0	0	0	3	0	0	3	5	0	0	0	0	0	0	0	0	0	0	0	42	37	8	0	0	0	0	0	0	88	0	0	8	69	47
4b402e63e49b388080ef63d608710bb8	0	0	0	0	0	148	160	0	0	0	0	2	0	0	0	0	0	0	0	0	0	0	0	0	0	0	0	0	0	0	0	0	0	0	0	0	0	0	0	0	0	0	0	0	0	0	0	0
c63e3d55e0fa02a8e3e2ad2721943792	0	0	0	9	22	0	16	0	0	0	0	0	0	0	0	0	0	0	0	0	0	0	0	0	0	0	0	0	0	35	0	0	0	0	0	0	0	0	0	0	32	0	194	0	0	0	0	0
6fb3e91ab798686a2cc26258f4641663	0	0	0	0	0	0	0	0	0	0	0	0	0	0	0	0	0	0	0	0	0	0	0	0	0	0	0	0	0	0	0	0	0	0	0	308	0	0	0	0	0	0	0	0	0	0	0	0
579402437cc16e52bb754cffa1529f80	0	0	0	0	0	0	0	0	0	0	0	0	0	0	0	0	0	0	0	0	0	0	0	0	0	0	0	0	0	0	0	0	0	76	192	0	0	0	0	0	0	0	13	0	0	0	11	14
fe7328e2412c7098575d951097b9bc41	9	0	10	0	0	0	0	0	0	0	0	0	0	8	0	0	0	0	0	0	0	0	0	0	0	0	21	17	70	0	0	0	10	74	83	0	0	0	0	0	0	0	0	0	4	0	0	0
ad865ce905398a9f4d324037988b4f14	0	0	0	0	0	0	0	0	163	0	0	49	0	0	0	0	0	0	0	0	0	0	0	0	0	27	0	0	0	0	0	0	67	0	0	0	0	0	0	0	0	0	0	0	0	0	0	0
b47e3fdc4492eb487b13129ec45c2660	0	0	0	0	0	0	0	0	0	0	0	0	0	0	0	0	0	48	0	0	0	0	0	0	0	54	0	0	0	0	0	0	0	42	0	0	0	0	0	0	0	42	0	0	0	41	23	55
534acfad57a2d42bb42efe0fd782e00b	0	0	0	0	0	0	0	0	0	0	0	31	0	0	0	0	0	0	0	0	19	15	0	0	0	22	0	0	0	0	0	0	0	18	35	0	0	0	0	0	0	0	16	0	0	99	30	19
2495f99bfd744c9ac088c14e43d93569	0	0	0	0	15	0	0	0	0	0	0	38	0	74	47	0	79	0	0	0	0	0	0	0	0	30	0	0	0	0	0	0	0	0	0	0	0	0	0	0	0	0	0	0	0	0	11	9
017328e7bd29cdd29ff1e85a2cb51003	0	0	0	0	0	0	0	0	0	0	0	130	0	5	3	0	4	0	0	0	0	0	0	0	0	112	0	0	0	0	0	0	0	0	10	0	0	0	0	0	0	0	3	0	0	14	14	7
947e5a5a986bffe715851e191bb8f5f0	0	0	0	0	0	0	0	0	0	0	0	0	0	0	0	0	0	0	0	0	0	0	0	0	0	0	0	0	0	0	0	0	0	0	0	0	0	0	0	294	0	8	0	0	0	0	0	0
5c8b7cbb4e62fe155950a58781a93f1d	0	0	0	0	0	0	0	0	0	0	0	19	0	0	0	0	0	0	0	0	0	0	0	0	0	13	0	0	0	0	0	0	0	44	83	0	0	0	0	0	0	0	44	0	0	54	30	13
942b6852ddadc7b72464d7e18c3d1219	0	0	0	80	0	0	0	0	0	0	25	0	0	0	0	0	0	0	0	0	0	0	0	0	0	0	0	0	0	0	0	0	0	26	63	0	0	0	0	0	0	0	24	0	0	0	72	10
b75671d447995251a7afcc195bbd9982	34	25	6	0	2	0	0	0	0	0	0	0	0	0	0	0	0	0	11	12	0	0	6	23	9	0	0	0	7	0	0	0	0	0	0	0	0	0	0	43	37	0	0	12	72	0	0	0
39c450641f6e2a7eb42d143375a9718d	0	0	0	0	0	0	0	0	0	0	3	0	22	0	0	0	0	0	0	0	0	0	0	0	0	0	0	0	0	274	0	0	0	0	0	0	0	0	0	0	0	0	0	0	0	0	0	0
b8c26701af3540f15ae4ee441c616b2d	68	0	0	0	0	0	0	0	0	0	0	0	0	0	0	0	0	0	0	0	0	0	0	164	0	0	0	0	0	0	0	0	0	0	0	0	0	0	0	0	0	0	0	0	66	0	0	0
b9650ccab6abbba402e8d149dfad86d7	0	0	0	0	0	0	0	0	0	0	0	0	0	3	12	0	13	0	0	0	0	0	0	0	0	0	0	0	0	0	0	0	0	62	91	0	0	0	0	0	0	0	39	0	0	43	21	12
69e2b7fd59338a0505eb9f2350ef05d6	0	0	0	0	0	83	9	0	0	0	0	0	0	0	0	0	0	0	0	0	0	0	0	0	0	0	0	0	0	0	0	0	0	0	0	0	0	0	0	0	0	0	91	0	0	0	70	42
8389e38d5b097326e00601d30fc6a6df	0	0	0	0	0	0	0	0	0	0	260	0	0	0	0	0	0	0	0	0	0	0	0	0	0	0	0	0	0	0	0	0	0	12	0	0	0	0	0	0	0	0	0	0	0	0	13	10
9f14a00d3c59cabf4dcceb73de32c262	0	0	0	0	0	8	0	0	0	0	0	0	0	106	51	0	84	0	0	0	0	0	0	0	0	0	0	0	0	0	0	0	0	0	0	0	0	0	0	0	0	0	37	0	0	0	8	0
794b620c5c987db7331c158ecf759cc8	16	0	0	0	0	0	0	0	0	0	0	0	0	0	0	0	0	7	0	0	0	0	0	0	0	0	0	0	15	0	0	0	0	0	0	0	0	0	0	14	231	0	0	0	11	0	0	0
d943ce10caa3254a29adf5f5ae3cd382	0	0	5	0	0	11	0	0	0	0	91	10	0	3	0	0	0	11	0	0	0	0	0	0	0	3	0	0	0	0	0	0	0	27	90	0	0	0	0	0	0	0	13	0	0	0	16	12
099f67bc9bc16e59e882c164f8a2946b	0	0	0	0	0	5	0	0	0	0	25	19	0	0	0	0	0	0	0	0	50	64	0	0	0	12	4	0	19	0	0	0	11	5	15	0	4	0	12	0	0	0	16	0	4	0	18	7
4fbfae943d543d03f3b64a644bdb80d3	0	0	0	0	0	0	9	0	0	0	92	0	0	0	0	0	0	0	0	0	44	47	0	0	0	0	0	0	0	0	0	0	0	0	0	0	0	0	0	0	0	0	41	0	0	0	45	12
37c666af5c0de770f151f995cd46dacf	0	0	0	0	0	0	0	0	0	0	0	55	0	15	0	0	14	0	0	0	0	0	0	0	0	67	0	0	0	0	0	0	0	0	0	0	0	0	0	43	42	12	35	0	0	0	6	0
c45d0b251ed035c023ef0ffadd82b066	0	0	0	0	0	0	0	0	0	0	0	0	0	13	24	0	9	0	0	0	118	124	0	0	0	0	0	0	0	0	0	0	0	0	0	0	0	0	0	0	0	0	0	0	0	0	0	0
2ca2e8a776e9104c156e2b90c44b2536	0	0	0	0	0	0	0	0	0	0	0	0	0	0	0	0	0	0	0	0	0	0	0	0	0	0	0	0	0	287	0	0	0	0	0	0	0	0	0	0	0	0	0	0	0	0	0	0
301ef3ad1be60620ded25329336b9ebd	0	0	0	0	0	0	0	0	0	0	0	66	0	0	0	0	0	0	0	0	0	0	0	0	0	60	0	0	0	0	0	0	0	18	29	0	0	0	0	0	0	0	17	0	0	37	37	19
61b9949e1592e59533b7dbb4d42bc5ee	0	0	0	0	0	0	0	0	0	0	0	0	0	0	0	0	0	0	0	0	98	88	0	0	0	0	0	0	0	0	0	0	0	84	9	0	0	0	0	0	0	0	4	0	0	0	0	0
77049d75f92fc520bc58d4f5e9f1335c	10	0	11	2	0	0	0	10	0	0	0	0	0	0	0	4	0	0	4	5	30	39	3	12	11	0	17	10	0	0	0	16	0	0	0	0	0	0	8	0	76	15	0	0	0	0	0	0
658f8e759ac7c72aa33a047b2ea59e41	27	18	0	10	0	18	0	0	0	0	15	0	0	0	0	11	17	22	0	7	13	0	0	0	12	14	0	0	10	0	0	0	0	0	19	0	14	0	9	6	0	11	14	0	15	0	0	0
227f75f8c8a295b4c3bc60345ad09723	0	0	0	0	0	0	0	0	0	0	0	110	0	12	7	0	14	0	0	0	15	13	0	0	0	111	0	0	0	0	0	0	0	0	0	0	0	0	0	0	0	0	0	0	0	0	0	0
950e14af30868e5e811f7c9aa05160b2	0	0	0	0	0	0	0	0	0	0	0	0	0	0	0	0	0	0	0	0	116	147	5	0	0	0	0	0	0	0	0	0	0	0	0	0	0	0	0	0	0	0	0	0	0	0	0	13
05a1ac81d0c6ce4df6d09b21b7faa7f1	2	0	0	0	0	0	0	0	0	0	0	23	0	0	0	0	0	4	0	0	82	104	0	0	0	0	0	0	0	0	0	0	0	0	0	0	0	0	3	0	0	0	0	0	0	62	0	0
e81e89ac0b03b3782dd61fb5e754a9f9	0	0	0	0	0	0	0	0	0	0	0	56	0	0	0	0	0	0	0	0	0	9	0	171	0	44	0	0	0	0	0	0	0	0	0	0	0	0	0	0	0	0	0	0	0	0	0	0
2bf351e4b2a3cbae6f47cc4476042e8f	0	0	0	0	0	0	0	0	0	0	181	0	0	0	0	0	0	0	0	0	31	50	0	0	0	0	0	0	18	0	0	0	0	0	0	0	0	0	0	0	0	0	0	0	0	0	0	0
c94842bd3911e6288783dae86e0d754d	0	0	0	0	0	0	0	0	0	0	0	0	0	0	0	0	0	0	0	0	104	101	0	0	0	0	0	0	0	0	0	0	0	63	9	0	0	0	0	0	0	0	0	0	0	0	0	0
ac02f3478135d4760b2a8e8500425948	0	0	0	0	0	0	0	0	0	0	0	0	0	0	0	0	0	0	0	0	0	0	8	109	0	0	0	0	0	0	0	0	0	0	0	0	0	12	0	99	0	13	0	0	35	0	0	0
bbe9e5ee6265ca5f69824c2489828ce9	0	0	0	0	0	0	0	0	0	0	0	0	0	0	0	0	0	0	0	0	0	0	0	0	0	0	0	0	0	274	0	0	0	0	0	0	0	0	0	0	0	0	0	0	0	0	0	0
56aa91b83f97f0e967295d3f17554ed5	21	0	0	0	0	26	0	0	19	0	0	0	0	0	0	0	18	0	0	0	0	0	54	0	28	0	0	0	0	0	0	11	14	0	0	0	0	0	53	0	0	0	0	0	0	0	29	0
49e10a4efc1e452e28b61152e63abf0e	0	0	13	0	0	0	0	0	0	0	0	0	0	0	0	0	0	0	0	2	128	106	0	8	0	0	0	0	0	0	0	0	0	0	0	12	0	0	0	0	0	4	0	0	0	0	0	0
0782d9401787f1c8b316895c8577fc07	0	0	0	0	0	0	0	0	0	0	0	0	0	0	0	0	0	0	0	0	0	6	0	0	0	0	0	0	0	0	0	0	0	242	25	0	0	0	0	0	0	0	0	0	0	0	0	0
75179e51a069e7bf79bed94d1410dfcc	0	0	0	0	0	0	0	0	0	0	0	0	0	0	0	0	5	0	0	0	144	124	0	0	0	0	0	0	0	0	0	0	0	0	0	0	0	0	0	0	0	0	0	0	0	0	0	0
35138246927c5012501f94b87694eeb3	0	0	0	0	0	0	0	0	0	0	0	117	0	0	0	0	0	0	0	0	0	0	0	0	0	130	0	0	24	0	0	0	0	0	0	0	0	0	0	0	0	0	0	0	0	0	0	0
af7dac7608a3d3a3d80e26ccd2d77f1d	0	0	0	0	0	0	0	0	0	0	0	0	0	0	0	0	0	0	0	0	8	0	0	0	0	0	0	0	0	0	0	0	0	0	0	0	0	0	0	0	0	0	0	0	0	261	0	0
5b9f75bd5bae3fb999d5bdc3a64d169e	0	0	0	0	0	0	0	0	0	0	11	0	0	0	0	0	0	0	0	0	0	0	0	0	0	0	0	0	0	0	0	0	0	96	133	0	0	0	0	0	0	0	0	0	0	0	28	0
84480a4b335049e4833b8bfa379b52b3	0	0	0	0	0	81	20	0	0	0	0	12	0	45	31	0	51	0	0	0	0	0	0	0	0	0	0	0	0	0	0	0	0	0	0	0	0	0	0	0	0	0	0	0	0	0	14	14
8d89f4baab65dd9e94731afec1d3e9cd	0	0	0	0	0	0	0	0	0	0	0	0	0	0	0	0	0	0	0	0	0	0	0	0	0	0	0	0	0	0	0	0	0	23	22	0	0	0	0	0	0	0	199	0	0	0	15	8
226dca74cb75cc17a0a601298831a050	0	0	0	0	0	0	0	0	0	0	0	88	0	0	0	0	0	0	0	0	0	0	0	0	0	82	0	0	0	0	0	0	0	0	30	0	0	0	0	0	0	0	27	0	0	0	40	0
c03019e32789a7fd6f4a593088f74a83	0	0	0	0	0	0	0	0	0	0	0	0	53	0	0	9	16	0	0	0	0	0	0	0	0	0	0	0	0	0	0	0	0	0	0	0	0	0	29	0	119	39	0	0	0	0	0	0
f957acce972adee220a48f6e6acf24df	0	0	0	0	0	0	0	0	0	0	0	45	0	0	0	0	0	0	0	0	0	0	0	0	0	0	0	0	0	0	0	0	2	0	0	0	0	0	0	0	0	0	79	0	0	0	84	54
9ae774ea5045e85abc2c3aba721acb05	0	0	0	0	0	0	0	0	0	0	0	0	0	0	0	0	0	0	0	0	0	0	0	0	0	0	0	0	0	0	0	0	0	80	184	0	0	0	0	0	0	0	0	0	0	0	0	0
12642e6aaa8986e8500a302e87b3aa0f	0	0	0	0	7	0	0	0	0	0	0	0	0	0	0	0	0	0	0	0	0	4	0	0	230	0	0	0	0	23	0	0	0	0	0	0	0	0	0	0	0	0	0	0	0	0	0	0
bcd09951b174eb37a379f01521c69067	0	0	0	0	0	0	0	0	0	0	263	0	0	0	0	0	0	0	0	0	0	0	0	0	0	0	0	0	0	0	0	0	0	0	0	0	0	0	0	0	0	0	0	0	0	0	0	0
a94ad5dcfd351febcf0596e159746283	0	0	0	0	0	0	0	0	0	0	0	0	0	14	0	0	12	0	0	0	0	0	0	0	0	8	0	0	0	0	0	0	0	31	50	0	0	0	0	0	0	0	98	0	0	20	15	13
f17238f8855ab537b849336363e48a6f	0	0	0	0	0	0	0	0	0	0	0	0	0	0	0	0	0	0	0	0	124	137	0	0	0	0	0	0	0	0	0	0	0	0	0	0	0	0	0	0	0	0	0	0	0	0	0	0
418e859f7b93d874ffbad8c034567094	0	0	0	0	0	0	0	0	0	0	0	0	0	0	0	0	0	0	0	0	5	0	0	0	0	0	0	0	0	0	0	0	0	5	33	0	0	0	0	0	0	0	90	0	0	0	88	39
4c13685f0aab13675b07eda3e79defc6	9	0	0	0	0	0	0	16	0	0	0	0	0	0	0	22	7	0	0	0	12	0	28	9	0	0	0	0	10	0	10	18	19	0	0	5	15	0	19	22	0	0	0	0	0	16	15	8
4e9f2dee04715b7b7a960d07a0c57bec	0	0	0	0	0	0	0	0	0	0	0	12	0	39	69	0	28	0	0	0	0	0	0	0	0	0	0	0	0	0	0	0	0	0	0	0	0	0	0	0	0	0	12	0	0	68	31	0
663c05fce31677a4684c526848903a36	0	0	0	0	0	0	160	22	0	0	0	14	0	0	0	0	3	0	0	0	0	0	0	0	0	21	0	0	0	0	0	0	39	0	0	0	0	0	0	0	0	0	0	0	0	0	0	0
199fd2fad0227c624b5c6474137fa3ae	0	0	0	0	0	0	0	0	0	0	0	0	0	0	0	0	0	0	0	0	0	0	0	0	0	0	0	0	0	0	0	0	0	201	58	0	0	0	0	0	0	0	0	0	0	0	0	0
cbfa3219d2139de1d4027bb68d093635	0	0	0	0	0	10	85	0	0	0	0	0	0	50	44	0	46	0	0	0	0	0	0	0	0	0	0	0	0	0	0	0	0	0	24	0	0	0	0	0	0	0	0	0	0	0	0	0
fff734d7dcda8965b6eeb6912c9bbb1c	0	4	0	0	0	0	0	0	0	0	0	0	0	0	0	0	0	0	0	0	0	0	0	0	0	0	0	0	0	0	0	0	0	0	0	0	0	0	0	0	253	0	0	0	0	0	0	0
27cd163a704fc189920fcee30f28a4a7	0	0	0	0	0	17	225	0	0	0	0	6	0	0	0	0	0	0	0	0	0	0	0	0	0	9	0	0	0	0	0	0	0	0	0	0	0	0	0	0	0	0	0	0	0	0	0	0
7f1b11151b7d68271dfe8452a9607a31	0	0	0	0	0	0	0	0	0	0	0	11	0	0	16	0	14	0	0	0	0	0	0	0	0	0	0	0	0	0	0	0	0	0	9	0	0	0	0	0	0	0	44	0	0	0	108	54
d0ab2c15400fe710288526c9a33083fb	0	0	0	108	0	77	0	0	0	0	14	0	17	0	0	0	0	0	0	0	0	7	0	0	0	0	0	0	0	0	0	8	0	0	0	0	0	0	0	0	0	0	25	0	0	0	0	0
3b7fa55340a992e5fe80f04dbe014114	0	0	0	0	0	0	0	0	0	0	0	0	0	0	0	0	0	0	0	0	0	0	0	0	0	0	0	0	0	0	0	0	256	0	0	0	0	0	0	0	0	0	0	0	0	0	0	0
da8c365c8f78e41350d673c40ac8e999	0	0	0	0	0	32	224	0	0	0	0	0	0	0	0	0	0	0	0	0	0	0	0	0	0	0	0	0	0	0	0	0	0	0	0	0	0	0	0	0	0	0	0	0	0	0	0	0
7936c38649a3e4503a48f5a1f842e7a7	0	0	0	0	0	0	0	0	0	0	0	0	0	0	0	0	4	0	0	0	132	113	0	0	0	0	0	0	0	0	0	0	0	0	3	0	0	0	0	0	0	0	2	0	0	0	0	0
e886eac5217be979bc4680514ee3a642	0	0	0	0	0	0	0	0	0	0	29	0	0	0	0	0	0	0	0	0	0	0	0	0	0	0	0	0	0	0	0	0	0	0	0	0	0	0	0	0	0	0	206	0	0	0	18	0
08378d78bf21395ae5274427a95540b0	0	0	0	0	0	111	78	5	0	0	0	0	0	27	0	0	32	0	0	0	0	0	0	0	0	0	0	0	0	0	0	0	0	0	0	0	0	0	0	0	0	0	0	0	0	0	0	0
fcb133650332a91336d570142f075ad9	0	0	0	0	0	0	0	0	0	0	0	0	0	0	0	0	0	0	0	0	0	0	0	0	0	0	0	0	0	252	0	0	0	0	0	0	0	0	0	0	0	0	0	0	0	0	0	0
469e70dd7fe20c4ef1c95684a603e76d	0	0	0	0	0	0	0	0	0	0	22	0	0	15	0	0	21	0	0	0	0	23	0	0	0	0	0	0	0	0	0	0	0	0	0	7	0	0	0	0	0	0	46	0	0	67	50	0
4682c5c2d4a5b88b2c7a17bc495cdd4b	0	0	28	5	0	0	0	0	0	0	0	0	0	0	0	0	0	0	12	0	0	0	5	73	0	0	0	0	7	0	0	0	0	0	0	0	0	0	0	10	9	0	0	0	102	0	0	0
ac218806afdfcaad76223efbc61e670c	0	0	0	0	0	0	0	0	0	0	0	0	0	0	0	0	0	0	0	0	0	0	0	0	71	0	0	0	0	0	0	0	0	0	0	17	0	0	39	0	0	69	0	0	55	0	0	0
52e5699c94de102da70ae27e4ce69996	0	0	0	0	0	37	0	0	0	0	0	0	0	0	0	0	0	0	0	0	81	116	0	0	0	0	0	0	0	0	0	0	0	0	2	13	2	0	0	0	0	0	0	0	0	0	0	0
57e2dca5a0244a0ced04a85fa1ee3439	0	0	0	0	0	0	0	0	0	0	0	0	0	0	0	0	0	0	0	0	104	123	0	0	0	0	0	0	0	0	0	0	0	4	0	0	0	0	2	0	0	0	3	0	0	0	13	0
9cb9fffe640d359cf5055dc1074c284e	0	0	0	203	0	0	0	0	0	0	0	25	0	7	0	0	4	0	0	0	0	0	0	0	0	10	0	0	0	0	0	0	0	0	0	0	0	0	0	0	0	0	0	0	0	0	0	0
24fa72ef154198c5729ead3824e1093f	0	0	0	0	0	0	0	0	0	0	0	7	0	17	19	0	22	0	0	0	23	21	0	0	0	5	0	0	0	0	0	0	0	40	59	0	0	0	0	0	0	0	0	0	0	0	28	7
4a75ff0bae5bda54eea0477cd9facd33	5	2	0	5	2	5	22	0	0	0	0	4	30	0	0	0	0	0	0	0	0	0	0	0	2	7	0	0	0	26	0	0	0	0	5	3	0	0	0	4	27	0	13	0	0	13	12	59
d48b83bdedf1878228c90988b228a243	0	0	0	0	0	0	0	0	0	0	0	106	0	0	0	0	0	0	0	0	0	0	0	0	7	101	0	0	0	0	0	0	0	5	17	0	0	0	0	2	0	0	0	0	0	0	8	0
5d24b62371c0fc760c2df3fe98a49078	0	0	0	0	0	0	0	0	0	0	0	0	0	0	0	0	0	0	0	0	0	0	0	0	42	0	0	0	0	0	0	0	0	0	0	0	0	0	0	0	0	0	31	0	0	120	52	0
e47b1e53ba9c382a677bca702861319a	0	0	0	0	0	0	0	0	0	0	0	0	0	0	0	0	0	0	0	0	0	0	0	0	0	0	0	0	0	0	0	0	0	0	0	0	0	0	0	0	0	0	245	0	0	0	0	0
1e57621f714df207cfa7aff2b6284a2c	42	0	35	0	0	0	0	18	0	0	0	0	0	0	0	27	0	0	0	0	0	0	0	35	0	0	0	0	0	0	0	29	0	0	0	0	0	0	0	21	0	0	0	0	0	0	0	38
237dfa48ed8513af293aefcb6fade014	0	0	0	0	0	0	0	0	0	0	0	0	0	0	0	0	0	0	0	0	0	0	0	0	0	0	0	0	0	245	0	0	0	0	0	0	0	0	0	0	0	0	0	0	0	0	0	0
c4885ad000671ff1da959f95db72f8ea	0	0	0	0	0	10	0	6	7	0	0	0	0	0	0	0	0	0	0	0	83	86	0	0	0	0	0	0	0	0	0	0	0	25	24	0	0	0	0	0	0	2	0	0	0	0	0	0
12eaca027238dcfe3c1bb66f386e3636	0	0	0	0	0	168	0	0	0	0	0	0	0	23	21	0	14	0	0	0	0	0	0	0	0	0	0	0	0	0	0	0	0	4	0	3	0	0	0	0	0	0	7	0	0	0	0	0
3db94124315b297b3149aee1fabc9846	0	0	7	0	0	0	0	0	0	0	0	0	0	0	0	0	0	0	0	0	0	0	0	0	0	0	0	0	0	233	0	0	0	0	0	0	0	0	0	0	0	0	0	0	0	0	0	0
c0c190aeda85bb05421431c8b17cbcc8	0	0	0	0	0	0	0	0	5	0	0	0	0	0	0	0	0	0	0	0	0	0	0	235	0	0	0	0	0	0	0	0	0	0	0	0	0	0	0	0	0	0	0	0	0	0	0	0
3f2b54681904bcf287eaf89854f3a8dd	0	0	0	0	0	0	20	0	0	0	0	0	0	0	0	0	0	0	0	0	7	8	0	0	0	3	0	0	0	0	0	0	0	28	54	0	0	0	0	3	0	0	66	0	0	0	33	17
e541527067451e9de3ade9a42adeb4c9	0	0	0	0	39	0	0	0	0	0	0	0	0	0	0	0	0	0	0	0	0	0	0	0	0	0	0	0	0	156	0	0	0	0	0	0	0	0	0	0	0	0	0	0	44	0	0	0
476c9dabf7c78d3efcd1bb90ffe414e1	15	0	0	0	0	14	188	0	0	0	0	0	22	0	0	0	0	0	0	0	0	0	0	0	0	0	0	0	0	0	0	0	0	0	0	0	0	0	0	0	0	0	0	0	0	0	0	0
7c9da14ba98f3a3ac3b5b3035ee91748	0	0	4	0	10	0	5	0	0	0	0	18	0	0	0	0	0	0	0	0	0	0	0	0	0	17	0	0	0	0	0	0	0	11	54	0	0	0	0	0	0	0	46	0	0	53	19	0
50216154a071b1c9f666a13b3a7080ef	0	0	0	0	0	0	0	0	0	0	0	0	0	0	0	0	0	0	0	0	20	0	0	0	0	0	0	0	0	0	0	0	0	0	0	0	0	0	0	0	0	0	51	0	0	0	116	50
42f318caff234f1f87bd7e7192d008e7	0	0	0	0	0	0	0	0	0	0	0	0	0	0	0	0	0	0	0	0	0	0	0	0	0	0	0	0	0	0	0	0	0	0	0	0	0	0	11	150	0	76	0	0	0	0	0	0
2a493d07a2552ee7362d858046c19875	0	0	0	0	0	0	0	0	0	0	0	0	0	0	0	0	0	18	0	0	0	0	0	0	0	0	0	0	0	0	0	0	0	69	150	0	0	0	0	0	0	0	0	0	0	0	0	0
9383de94d19fe480a68fe564f267c778	0	0	0	0	0	0	0	0	0	0	0	118	0	0	0	0	0	0	0	0	0	0	0	0	0	117	0	0	0	0	0	0	0	0	0	0	0	0	0	0	0	0	0	0	0	0	0	0
46607f7aede9c897a3237799bc8939a5	80	16	0	0	0	4	0	0	8	0	6	0	0	0	0	0	17	0	0	0	0	0	9	0	11	8	8	0	0	5	0	0	12	0	15	2	7	0	0	0	0	0	3	0	0	0	7	16
3023539c666867a396c8e6d2ba8b2937	0	0	0	0	0	0	0	0	0	0	15	0	0	0	0	0	11	0	0	0	0	11	0	0	0	0	0	0	0	0	0	0	0	162	21	0	0	0	0	0	0	0	0	0	0	0	14	0
c3079bc462abbfe2545d5f27702f9a5f	0	0	0	0	0	0	0	0	0	0	8	0	0	0	0	0	2	0	0	0	0	6	0	0	0	0	0	0	0	0	0	0	0	98	110	0	0	0	0	0	0	0	0	0	0	0	10	0
346188f1e17ac30319baccefe8e71ea0	0	0	0	0	0	0	0	0	0	0	0	0	0	0	0	0	0	0	0	0	10	24	0	0	0	0	0	0	0	0	0	0	0	28	67	0	0	0	0	0	0	0	55	0	0	0	30	19
999f199073c7cf73c9cf90b8acce9a09	0	0	0	0	0	0	0	0	0	0	0	0	0	0	0	0	0	0	0	0	38	30	0	0	0	0	0	0	0	0	0	0	0	0	113	0	0	0	0	0	0	0	52	0	0	0	0	0
e6a4cdf921220aadd0d0ac6153a5e49d	0	0	0	233	0	0	0	0	0	0	0	0	0	0	0	0	0	0	0	0	0	0	0	0	0	0	0	0	0	0	0	0	0	0	0	0	0	0	0	0	0	0	0	0	0	0	0	0
b62f088cdb488e34ef9b28af036de11d	0	0	0	0	6	0	4	0	0	0	0	0	0	44	22	0	45	0	0	0	0	0	0	0	0	0	0	0	0	4	0	0	0	6	17	0	0	0	19	8	0	13	0	18	22	0	0	4
5c36f161b4e8fde96aa310e422cfa7a3	0	0	0	0	0	0	0	0	0	0	3	0	0	0	0	0	0	0	0	0	112	110	0	0	0	0	0	0	0	0	0	0	0	0	2	0	0	0	0	0	0	0	0	0	0	0	5	0
f2f91e27abaf3092feb1bf10cf7de921	0	0	0	0	0	0	0	0	0	0	0	76	0	0	0	0	0	0	0	0	0	0	0	0	0	77	0	0	0	0	0	0	0	25	38	0	0	0	0	0	0	0	0	0	0	0	9	7
9c0df4720a81548f4fbf0135cf70be58	0	0	0	0	0	0	0	0	0	0	0	0	0	0	0	0	0	0	0	0	8	18	0	0	0	0	0	0	0	0	0	0	0	0	34	0	0	0	0	0	0	0	101	0	0	0	47	23
34f35588426d85a03047ce704a281096	36	0	28	14	45	0	30	0	0	0	0	0	0	0	0	0	0	0	0	0	0	0	0	0	0	0	0	0	0	29	0	0	0	0	0	0	0	0	0	0	41	0	8	0	0	0	0	0
0743f6b0da5c9c8502ee595067919f00	0	0	0	0	0	0	0	0	0	0	0	0	0	0	0	0	0	0	0	0	0	0	0	0	0	0	0	0	0	231	0	0	0	0	0	0	0	0	0	0	0	0	0	0	0	0	0	0
62d8869ce59ed218a337f41032e0f133	0	0	0	0	0	0	0	0	0	0	0	5	0	15	22	0	12	0	0	0	0	0	0	0	0	0	0	0	0	0	0	0	0	0	0	0	0	0	0	0	0	0	40	0	0	0	89	47
58eb798f06d6655daf5d2855b03cb10e	0	0	0	0	0	26	0	0	0	0	0	0	0	0	0	0	0	0	0	0	0	0	0	0	0	0	0	0	0	0	0	0	0	39	86	0	0	0	9	0	0	0	29	0	0	0	27	14
fc09aae0332019d4c733aeeaffb3ab07	162	0	7	0	0	0	0	0	0	0	0	4	0	0	0	0	4	0	0	0	0	0	3	0	4	0	0	0	0	0	0	0	5	0	0	0	5	21	0	6	8	0	0	0	0	0	0	0
54919470674bfb1822ceccc06e485b25	0	0	0	0	0	0	0	0	0	0	15	2	0	12	0	0	5	0	0	0	75	89	0	0	0	0	0	0	0	0	0	0	0	0	0	0	0	0	0	0	0	0	6	0	0	0	18	6
59276606d21d2570649052e39d3eee83	0	0	0	0	0	0	0	0	0	0	0	39	0	0	0	0	0	0	0	0	0	0	0	0	0	26	0	0	0	0	0	0	0	25	39	0	0	0	0	0	0	0	33	0	0	0	44	20
de60e189629af38d9ea2f18da823c353	0	0	0	0	0	0	0	0	0	0	0	48	0	80	98	0	0	0	0	0	0	0	0	0	0	0	0	0	0	0	0	0	0	0	0	0	0	0	0	0	0	0	0	0	0	0	0	0
9b6156bf3b2e23d1e1505d2b80211ae0	0	0	0	0	0	0	0	0	0	0	0	0	0	5	0	0	0	0	0	0	0	0	0	0	0	0	0	0	0	0	0	0	0	0	0	0	0	0	5	127	14	74	0	0	0	0	0	0
b10c114f3098b0b0dd2cbfa16374c9bf	0	0	0	0	0	0	0	0	0	0	0	0	0	0	0	0	5	0	0	0	41	53	0	0	0	8	0	0	0	0	0	0	48	0	67	0	0	0	0	0	0	3	0	0	0	0	0	0
2f968a8bdcb909275ca3029b16dd3ce7	0	0	0	0	0	0	0	0	0	0	0	0	0	0	0	0	0	0	0	0	0	0	0	0	0	0	0	0	0	225	0	0	0	0	0	0	0	0	0	0	0	0	0	0	0	0	0	0
f04a91be01d673f44c455a66116b681f	0	0	0	0	0	0	0	0	0	0	0	0	0	56	39	17	52	0	0	0	0	0	0	0	0	0	0	0	0	0	0	0	0	0	0	0	0	0	16	24	4	14	0	0	0	0	0	0
fa9e4f0219747acf3e7a496b34e63725	0	0	0	0	0	0	0	0	0	0	0	4	0	0	0	0	0	0	0	0	83	83	0	0	0	0	0	0	0	0	0	0	20	7	0	0	0	0	7	0	0	0	0	0	0	3	5	9
2b78cc72111be2805a43284e6437f3cf	0	0	0	0	0	0	0	0	0	0	0	0	0	0	0	0	10	0	0	0	0	0	0	0	0	0	0	0	0	0	0	0	0	60	149	0	0	0	0	0	0	0	0	0	0	0	0	0
48524fd288f5567be1fcd6cacc26611f	0	0	0	0	0	0	0	0	0	0	0	0	0	0	0	0	0	0	0	0	104	115	0	0	0	0	0	0	0	0	0	0	0	0	0	0	0	0	0	0	0	0	0	0	0	0	0	0
a9199b8b67252af3bc6951b6f8769e0f	0	0	4	0	0	0	10	0	0	0	0	15	0	21	24	0	36	0	0	0	0	0	0	0	0	25	0	0	0	0	0	0	0	5	12	0	0	0	0	0	0	0	22	0	0	26	11	7
17e366d6e4e924d827e43760bf109b62	0	0	0	0	0	0	0	0	0	0	0	69	0	37	40	0	22	0	0	0	0	0	0	0	0	45	0	0	0	0	0	0	0	0	0	0	0	0	0	0	0	5	0	0	0	0	0	0
bb55cb75e7a78bc144b2c56eb8a07f69	0	0	0	0	0	0	0	0	0	0	0	0	0	108	0	0	110	0	0	0	0	0	0	0	0	0	0	0	0	0	0	0	0	0	0	0	0	0	0	0	0	0	0	0	0	0	0	0
a8cc2702fd75254d780d6226f5e50373	0	0	0	0	0	0	0	0	0	0	0	14	0	0	0	0	0	0	0	0	0	0	0	0	0	19	0	0	0	0	0	0	0	42	64	0	0	0	0	0	0	7	42	0	0	0	12	17
31649149c64d8667a57c8f34be5e3005	0	0	0	0	0	0	0	0	0	0	29	0	0	7	0	0	7	0	0	0	0	2	0	0	0	0	0	0	0	0	0	0	0	20	51	0	0	0	0	0	0	0	9	0	0	20	39	32
886b6e29eaabf3186f6201fa0beed9a8	0	0	0	0	0	0	0	0	0	0	0	0	0	0	0	0	0	0	0	0	0	0	0	0	0	0	0	0	0	0	0	0	0	0	0	0	0	0	0	0	0	155	0	61	0	0	0	0
4095d7b76bf22572885f14915ed26d9e	0	0	0	0	0	216	0	0	0	0	0	0	0	0	0	0	0	0	0	0	0	0	0	0	0	0	0	0	0	0	0	0	0	0	0	0	0	0	0	0	0	0	0	0	0	0	0	0
0a7c001468a8e6d446a8330ce32b3e99	0	0	0	0	0	0	0	6	0	0	0	0	0	0	0	48	0	0	26	0	0	0	0	63	0	0	0	0	25	0	0	0	0	0	0	0	0	0	0	0	0	0	0	0	46	0	0	0
305a9951aed97285219dcec57b1b8026	0	0	0	0	0	0	0	0	0	0	0	0	0	0	0	0	0	0	0	0	102	104	0	0	0	0	0	0	0	3	0	0	0	0	0	0	0	0	0	0	5	0	0	0	0	0	0	0
6e39efa94158e6b900b923b37f0a9541	0	0	0	0	0	134	0	0	0	0	0	0	0	0	0	0	6	0	0	0	31	42	0	0	0	0	0	0	0	0	0	0	0	0	0	0	0	0	0	0	0	0	0	0	0	0	0	0
6fd43b2064d40b673368306251282163	0	0	0	0	0	0	0	0	0	0	0	0	0	0	0	0	0	0	0	0	0	0	0	0	0	0	0	0	0	0	0	0	0	0	0	0	0	0	0	0	0	0	48	0	0	91	60	13
7dbb4ff43f7f8099680ab2adf5ebf26a	0	0	0	0	0	2	0	0	0	0	0	0	0	0	0	0	0	0	0	0	0	0	0	0	0	0	0	0	0	0	0	0	0	45	93	0	0	0	0	0	0	0	32	0	0	0	20	19
bce71cf56c53dd06383c00d57fb4bea1	0	0	0	0	24	0	31	0	0	0	14	0	0	0	0	0	5	0	0	0	4	0	0	6	0	0	0	0	2	29	0	6	0	0	0	0	0	0	0	3	62	0	7	0	0	0	0	18
f977f8aa988f4aa5bd8af1afee1c34e1	0	0	3	0	0	0	0	0	0	0	0	0	0	0	0	0	0	6	6	7	0	0	0	0	0	0	12	12	0	0	0	58	0	0	0	14	0	0	0	0	0	0	0	15	0	63	7	8
a3d4448130f09ab52a7eb8906e442151	0	0	0	0	0	0	190	0	0	0	0	15	0	0	0	0	0	0	0	0	0	0	0	0	0	0	0	0	0	0	0	0	0	0	0	0	0	0	0	4	2	0	0	0	0	0	0	0
cb50e0a23840c7d09d1f75a38727eb3e	0	0	0	0	0	10	0	0	9	0	0	0	0	0	0	0	15	17	20	0	16	0	23	12	13	17	16	0	8	35	0	0	0	0	0	0	0	0	0	0	0	0	0	0	0	0	0	0
062d84c923a6901db76c4d589cdf6f38	0	0	0	0	0	0	0	0	0	0	0	0	0	0	0	0	0	0	0	0	0	0	0	0	0	0	0	0	0	210	0	0	0	0	0	0	0	0	0	0	0	0	0	0	0	0	0	0
5670aaf30c9cfb37b48becea5e97c6c8	0	0	0	0	0	0	14	0	0	0	13	20	0	10	0	0	10	0	0	0	4	7	0	0	0	20	0	0	0	0	0	0	0	19	28	5	0	0	0	0	0	0	7	0	0	33	19	0
74c764cd57dcb0e8dc8945a1836bdc3a	20	0	0	26	6	0	0	0	0	0	0	0	0	0	0	0	8	19	0	0	0	0	18	0	13	30	0	0	0	0	0	0	10	26	0	0	0	0	0	0	0	33	0	0	0	0	0	0
1761d094332855d7baf43ec2e1d34170	0	0	0	0	0	0	0	0	0	0	44	0	0	6	0	0	0	0	0	0	82	76	0	0	0	0	0	0	0	0	0	0	0	0	0	0	0	0	0	0	0	0	0	0	0	0	0	0
924b48cf897bb4394fda7e027a079c54	9	0	0	3	0	9	6	0	6	0	0	0	0	0	0	5	16	14	0	0	5	0	0	0	8	7	3	0	0	10	0	9	11	7	3	0	0	0	0	5	16	4	4	0	5	7	7	28
40f59d8ccce3c0ce64c84485dc272899	0	0	0	0	0	0	0	0	0	0	26	0	0	0	0	0	0	0	0	0	0	3	0	0	0	0	0	0	0	0	0	0	0	138	18	0	0	0	0	0	0	0	4	0	0	0	7	10
67836b972343f2cd2debadc0bf390b0b	0	0	0	0	0	0	0	0	0	0	0	0	0	0	0	0	0	0	0	0	0	0	0	0	0	0	0	0	0	0	0	0	0	0	0	0	0	0	0	0	206	0	0	0	0	0	0	0
0e8cd74fc459c9d59257c4f7bcd5dfd0	0	0	0	0	8	0	0	0	0	0	29	106	0	0	0	0	0	0	0	0	0	0	0	0	0	62	0	0	0	0	0	0	0	0	0	0	0	0	0	0	0	0	0	0	0	0	0	0
566d4b8bf182700fdba86e7972bbe336	0	0	0	0	0	0	0	0	0	0	198	0	0	0	0	0	7	0	0	0	0	0	0	0	0	0	0	0	0	0	0	0	0	0	0	0	0	0	0	0	0	0	0	0	0	0	0	0
7c28bec0a946282335b211588a4cf48c	0	0	0	0	0	0	0	0	0	0	0	67	0	0	0	0	0	0	0	0	0	0	0	0	0	45	0	0	0	0	0	0	0	32	60	0	0	0	0	0	0	0	0	0	0	0	0	0
3f8dacedf21e2f6871c228ef1b81050a	0	0	0	150	0	0	0	0	0	0	0	0	0	0	0	0	0	0	0	0	0	0	0	0	0	0	0	0	0	0	0	0	0	0	0	0	0	0	0	0	0	0	53	0	0	0	0	0
779d136420214fe22e197ad578306d0d	0	0	0	0	0	0	0	0	0	0	0	0	0	0	0	0	0	0	0	0	0	0	0	0	0	0	0	0	0	203	0	0	0	0	0	0	0	0	0	0	0	0	0	0	0	0	0	0
a6e86a7d10bceb14b1e3cd2ce343cd64	0	0	0	0	0	0	0	0	0	0	0	0	0	0	0	0	0	0	0	0	94	95	0	14	0	0	0	0	0	0	0	0	0	0	0	0	0	0	0	0	0	0	0	0	0	0	0	0
dc5db1f8e3cddaa17397d3a888313db3	0	0	0	0	0	0	0	0	0	0	0	0	0	60	36	0	46	0	0	0	0	0	0	57	0	0	0	0	0	0	0	0	0	0	2	0	0	0	0	0	0	0	0	0	0	0	0	0
96775908493222d72a094f4a2cca800c	0	0	0	0	0	0	0	0	0	0	0	25	0	0	0	0	0	0	0	0	0	0	0	0	0	21	0	0	0	0	0	0	0	0	0	6	0	0	0	0	0	0	44	0	0	0	63	41
9dcf2f68e4f6fd21ef1be34786b523f2	0	0	0	0	0	0	0	0	0	0	0	0	0	0	0	0	0	0	0	0	10	17	0	0	0	0	0	0	0	0	0	0	0	156	8	0	0	0	0	0	0	0	0	0	0	0	9	0
a77c47e652773e1872a0ed3094228bd6	0	0	0	0	0	0	0	0	0	0	0	0	0	0	0	0	0	0	0	0	0	0	0	0	0	0	0	0	0	0	0	0	0	162	38	0	0	0	0	0	0	0	0	0	0	0	0	0
82a3bcfe57b08e37221092b6562c2a8b	20	0	0	0	0	0	0	0	0	0	0	0	0	0	0	0	0	0	0	0	0	0	0	62	0	0	0	0	0	0	0	0	0	0	0	0	0	0	0	0	0	0	0	83	34	0	0	0
45aed2cf06f9b591cb044b9523636aa9	0	0	6	0	0	182	0	0	0	0	0	0	0	0	0	0	0	0	0	0	0	0	0	0	0	0	6	0	0	0	0	0	0	0	0	0	0	5	0	0	0	0	0	0	0	0	0	0
642cfbfdf852e09e3b8f8288a140b201	10	5	0	109	31	0	0	0	0	0	18	0	0	0	0	0	0	0	0	0	0	0	0	0	0	0	0	0	26	0	0	0	0	0	0	0	0	0	0	0	0	0	0	0	0	0	0	0
e8499ce377c7ea30fb748c6eb737fe9a	0	0	0	0	0	0	0	0	0	0	0	0	0	0	0	0	0	0	0	0	0	0	0	0	0	0	0	0	0	0	0	0	0	0	0	0	0	0	0	0	0	0	70	0	0	0	83	45
8a913e522525652ad6eb5f74ebfdc9f8	0	0	0	0	0	0	0	0	0	0	0	0	0	0	0	0	0	0	0	0	44	57	0	0	0	0	0	0	0	0	0	0	0	15	12	0	0	0	0	0	0	0	37	0	0	0	19	14
9e750ca7c982818aa232536f056f8fbd	2	0	17	0	0	0	0	0	0	0	10	12	0	0	0	0	0	0	0	0	0	0	0	0	0	11	4	7	38	0	0	5	0	9	0	0	0	0	0	0	0	0	13	0	0	12	40	18
85a1d2f968fcab1d7be601c0e009d328	0	0	0	0	0	0	0	0	0	0	0	82	0	0	0	0	0	0	0	0	0	0	0	0	0	79	0	0	0	0	0	0	0	0	0	0	0	0	0	0	0	0	0	0	0	30	6	0
61067ece1f4190df929f028f27c696a5	0	0	0	0	0	17	0	0	0	0	0	72	0	0	0	0	6	0	0	0	0	5	0	0	0	62	0	0	0	0	0	0	0	0	0	11	0	5	0	0	0	3	15	0	0	0	0	0
bede31941555b3551a52fa2b6a8936b4	0	0	0	0	0	0	0	0	0	0	0	9	0	0	0	0	0	0	0	0	0	0	0	0	0	14	0	0	0	0	0	0	0	83	60	0	0	0	0	0	0	0	11	0	0	0	12	6
820e2e551314909681de399862bfb145	0	0	0	0	0	67	8	0	0	0	104	0	0	0	0	0	0	0	0	0	5	7	0	0	0	2	0	0	0	0	0	0	0	0	0	2	0	0	0	0	0	0	0	0	0	0	0	0
a88f759374d5c4c6ed3e5ec78cbc39d3	0	0	0	0	0	0	0	0	0	0	0	0	0	0	0	0	0	0	0	0	0	0	0	0	0	0	0	0	0	195	0	0	0	0	0	0	0	0	0	0	0	0	0	0	0	0	0	0
a011840eb4516c54e0e37742ae62626c	0	0	0	0	0	0	0	0	0	0	22	0	0	0	0	0	12	0	0	0	0	0	0	0	0	0	0	0	0	0	0	0	0	0	0	0	0	0	0	0	0	0	48	0	0	72	40	0
bd74fd6920011d53d710f478a0ee8df6	21	0	0	0	7	0	0	0	0	0	0	0	0	0	0	0	0	0	7	0	0	0	0	22	0	0	0	0	0	0	0	0	0	0	0	0	0	0	0	7	3	0	0	50	77	0	0	0
35183787a576e73dd9b0c86863d8de56	0	0	0	0	0	0	0	0	0	0	0	0	0	66	99	0	29	0	0	0	0	0	0	0	0	0	0	0	0	0	0	0	0	0	0	0	0	0	0	0	0	0	0	0	0	0	0	0
283d5866805fc8aae75ef98f63204336	0	0	0	0	0	189	5	0	0	0	0	0	0	0	0	0	0	0	0	0	0	0	0	0	0	0	0	0	0	0	0	0	0	0	0	0	0	0	0	0	0	0	0	0	0	0	0	0
13fb1be1fb3f0592b7382ae12fac667a	0	0	0	0	0	0	0	0	0	0	0	0	0	2	4	0	4	4	0	0	0	0	0	0	0	0	0	0	0	0	0	0	0	0	0	0	0	0	15	34	127	3	0	0	0	0	0	0
936bdd44f41a36f497649c77773556a5	0	0	0	0	0	0	0	0	0	0	0	0	0	0	0	0	0	0	0	0	13	13	0	0	0	0	0	0	0	0	0	0	0	48	42	0	0	0	0	0	0	0	29	0	0	0	47	0
0d7792a99440c748f65dd9c3d610ea79	3	0	0	0	0	0	0	8	4	0	0	0	0	0	0	0	7	0	2	0	6	0	35	5	0	0	0	5	7	0	0	6	7	0	0	6	6	0	30	11	0	0	0	0	3	12	22	7
f40196a7b5012638292a4e77167b6613	0	0	0	0	0	0	179	0	0	0	0	0	0	0	0	0	0	0	0	0	0	0	0	0	0	13	0	0	0	0	0	0	0	0	0	0	0	0	0	0	0	0	0	0	0	0	0	0
6632cd97ff2f4ef2be635e2e63f450f3	0	0	0	0	0	0	0	0	0	0	0	0	0	0	0	0	0	0	0	0	100	92	0	0	0	0	0	0	0	0	0	0	0	0	0	0	0	0	0	0	0	0	0	0	0	0	0	0
32580d97f05943068c22e9dea40fe2c7	0	0	0	0	0	0	0	0	0	0	46	0	0	0	0	0	0	0	0	0	0	0	0	0	0	0	0	0	0	0	0	0	0	0	0	0	0	0	0	0	0	0	63	0	0	0	52	29
3164c17cae39512acf108cf8308c80f1	0	0	0	0	0	0	0	0	0	0	0	0	0	0	0	0	2	0	0	0	0	0	0	0	0	0	0	0	0	0	0	0	0	0	0	0	0	0	0	0	0	0	56	0	0	55	51	26
242879adc4bf8cae5115051911c734bd	0	0	0	0	0	0	0	0	0	0	0	6	0	14	27	38	31	8	0	0	6	13	0	0	0	5	0	0	7	0	0	0	0	0	15	0	0	0	5	0	0	8	0	0	0	0	5	2
231a2c2c3fadffb92707e64f8693119d	0	0	0	0	0	0	0	0	0	0	0	39	2	32	0	0	36	0	0	0	0	0	0	0	0	28	0	0	0	0	0	0	0	0	33	0	0	0	0	0	0	0	0	0	0	0	20	0
1594daf91b621ace82c4deea2fee4fde	0	0	0	0	0	0	0	0	0	0	0	0	0	0	0	0	0	0	190	0	0	0	0	0	0	0	0	0	0	0	0	0	0	0	0	0	0	0	0	0	0	0	0	0	0	0	0	0
436ea7aae15076f2760dbd1426c9ec65	0	0	0	0	0	0	0	0	0	0	105	0	0	0	0	0	0	0	0	0	0	0	0	0	0	0	0	0	0	0	0	0	0	44	32	0	0	0	0	0	0	0	6	0	0	0	0	0
d8793436e349635404540abbd1a4dd09	0	0	0	0	0	0	0	0	0	0	0	36	0	0	0	0	0	0	0	0	0	0	0	0	0	27	0	0	0	0	0	0	0	0	0	0	0	0	0	0	0	0	21	0	0	87	16	0
c5a0ccfb3b846bb53807701fe5e8f05b	0	0	0	0	0	0	0	0	0	0	0	46	0	0	0	0	0	0	0	0	0	0	0	0	0	28	0	0	0	0	0	0	0	0	0	0	0	0	0	0	0	0	79	0	0	32	0	0
ac30b394765d47d6cbdb2d83d9d20255	0	0	0	0	0	0	0	0	0	0	4	0	0	0	0	0	2	0	0	0	4	11	0	0	0	0	0	0	0	0	0	0	0	0	0	0	0	0	0	0	0	0	55	0	0	0	52	57
f1498b861b7ce27c751778dc0221a3e4	0	0	0	0	0	177	0	0	0	0	0	0	0	0	0	0	0	0	0	0	0	0	0	0	0	0	0	0	0	0	0	0	0	0	0	0	0	0	0	0	0	0	0	0	0	8	0	0
7575c5d1e36ca75c5a8171a29077f1d8	0	0	0	0	0	44	0	0	0	0	8	0	0	0	0	0	0	0	0	0	11	6	0	0	0	0	0	0	0	0	0	0	0	0	0	9	0	0	0	5	0	5	0	0	0	48	0	49
6f79b46d9f20e28008f3e247ca40896d	0	0	0	0	0	0	0	0	0	0	0	0	0	0	0	0	0	0	0	0	0	0	0	0	0	0	0	0	0	0	0	0	0	155	30	0	0	0	0	0	0	0	0	0	0	0	0	0
3df1d49010df7000ac58fda7f124df5b	0	0	0	0	0	0	0	0	0	0	0	0	0	0	0	0	0	0	0	0	0	0	0	0	0	0	0	0	0	185	0	0	0	0	0	0	0	0	0	0	0	0	0	0	0	0	0	0
e49a231835001b9f2f9392836fa68859	0	0	0	0	0	34	0	0	0	0	0	0	0	66	0	31	54	0	0	0	0	0	0	0	0	0	0	0	0	0	0	0	0	0	0	0	0	0	0	0	0	0	0	0	0	0	0	0
16b4ed2f6d073255dc72623c7a69bb14	0	0	0	0	0	0	0	0	0	0	0	0	0	34	30	0	20	0	0	0	0	0	0	0	0	0	0	0	0	0	0	0	0	0	0	0	0	0	0	0	0	0	29	0	0	0	40	30
0cf69d56f85d4f810a8a6155d97cd089	0	0	0	0	0	0	0	0	0	0	0	0	0	15	7	0	7	0	0	0	70	78	0	0	0	0	0	0	0	0	0	0	0	0	0	0	0	0	0	0	0	0	0	0	0	0	6	0
059e004695f0fdd321ce861a9c7b75cd	0	0	0	0	0	0	0	0	0	0	0	0	0	39	0	0	39	0	0	0	0	0	0	0	0	0	0	0	0	0	0	0	0	0	0	0	0	0	0	0	89	16	0	0	0	0	0	0
616bfc7894e28436062a87b86a9cb947	0	0	0	0	0	0	0	0	0	0	0	13	0	0	0	0	0	0	0	0	0	5	0	0	0	0	38	0	104	23	0	0	0	0	0	0	0	0	0	0	0	0	0	0	0	0	0	0
22afd816aa8a140b26a5a1598d30e496	0	0	0	0	0	0	0	0	0	0	0	0	0	0	0	0	0	0	0	0	90	93	0	0	0	0	0	0	0	0	0	0	0	0	0	0	0	0	0	0	0	0	0	0	0	0	0	0
8f703a9c6780aec6f4c483697e1ab19a	0	0	0	0	0	0	0	0	0	0	183	0	0	0	0	0	0	0	0	0	0	0	0	0	0	0	0	0	0	0	0	0	0	0	0	0	0	0	0	0	0	0	0	0	0	0	0	0
cc157c7f775cac7d857b53a802fcd0a6	0	0	0	0	0	0	0	0	0	0	0	0	0	2	0	0	0	0	0	0	39	44	0	0	0	0	0	0	0	0	0	0	0	26	52	0	0	0	0	0	0	0	2	0	0	0	12	5
e3aaf96f92396bcdb5af4585ab0286d8	0	0	0	0	0	0	0	0	0	0	0	0	0	0	0	0	0	0	0	0	0	0	0	0	0	0	0	0	0	182	0	0	0	0	0	0	0	0	0	0	0	0	0	0	0	0	0	0
3045f007f02e56c6739fc204d0379af1	0	0	0	0	0	0	0	0	0	0	0	0	0	0	0	0	0	0	0	0	0	0	0	0	0	0	0	0	0	182	0	0	0	0	0	0	0	0	0	0	0	0	0	0	0	0	0	0
164bacabe61ebacd3f491ab4d35a229d	0	0	0	0	10	0	4	0	0	0	0	56	0	0	0	0	0	0	0	0	0	0	0	0	0	67	0	0	40	0	0	0	0	0	0	0	0	0	0	0	4	0	0	0	0	0	0	0
a691d54071c81fb82d086de89d541952	0	0	0	0	0	0	0	0	0	0	0	8	0	10	0	0	0	0	0	0	68	89	0	0	0	6	0	0	0	0	0	0	0	0	0	0	0	0	0	0	0	0	0	0	0	0	0	0
c407aeeb4304a2d0ce5326b1929c5b6a	0	0	0	0	0	0	0	0	0	0	0	0	0	59	42	0	52	0	0	0	10	18	0	0	0	0	0	0	0	0	0	0	0	0	0	0	0	0	0	0	0	0	0	0	0	0	0	0
3b9ec84ac41abb5f27381a7c490a7c76	0	0	0	0	0	0	0	0	0	0	17	4	0	0	0	0	0	0	0	0	0	0	0	0	0	0	0	0	0	0	0	0	0	0	0	0	0	0	0	0	0	0	115	0	0	0	33	11
13a9715335436df9839e969b94885c39	0	0	0	0	0	0	0	0	0	0	0	28	0	12	0	0	18	0	0	0	0	0	0	0	0	46	0	0	0	0	0	0	0	0	9	0	0	0	0	0	0	0	20	0	0	0	29	18
549ea17372f09303ccbcd3777153ece4	0	0	0	0	0	0	0	0	0	0	0	0	0	0	0	0	0	0	0	0	0	0	0	0	0	0	0	0	0	0	0	0	0	0	0	0	0	0	0	0	0	0	43	0	0	108	29	0
c0025a92c5cdc680d9d62e3fbf42b29d	0	0	0	0	7	0	0	0	0	0	0	0	0	0	0	0	0	0	5	0	9	0	0	0	0	0	0	0	6	0	0	0	47	9	0	7	0	0	0	0	0	0	68	0	0	14	7	0
35dc6145e97da30a6f6c7675244507f6	0	0	0	0	0	0	0	0	0	0	0	0	0	6	0	0	10	0	0	0	0	0	0	0	0	20	0	0	0	0	0	0	0	47	77	0	0	0	0	0	0	0	19	0	0	0	0	0
bec03f25d90b3e29fd277c3355032b45	0	0	0	0	0	0	0	0	0	0	0	10	0	0	0	0	0	0	0	0	8	0	0	0	0	0	0	0	0	0	0	0	0	83	22	0	0	0	0	0	0	0	8	0	0	0	23	24
3943c8dc184155c7475019d180a9ef3c	0	0	0	0	0	0	0	0	0	0	0	43	0	0	0	0	0	0	0	0	0	0	0	0	0	52	0	0	0	5	0	0	0	0	34	0	0	0	0	0	0	0	20	0	0	0	24	0
821b07dae793d819f476c78716aeed08	0	0	0	0	0	0	0	0	0	0	0	0	0	0	0	0	0	0	0	0	0	0	0	0	0	0	0	0	0	0	0	0	0	0	0	0	0	0	0	0	0	0	0	0	0	178	0	0
b279370ea1c7b5d2d36a9538a18322f9	0	0	0	0	0	0	0	0	0	0	0	0	0	11	0	0	0	0	0	0	8	7	0	0	0	0	0	0	0	0	0	0	0	0	10	0	0	0	0	0	0	0	45	0	0	0	77	19
9e9efa68548cd19fe35958cd9bab6e5a	0	0	0	0	0	0	0	0	0	0	0	0	0	0	0	0	0	0	0	0	0	0	0	0	0	0	0	0	0	0	0	0	0	0	0	0	0	0	0	0	0	0	0	0	0	0	0	177
ab5de329da324ed603baee730d97645d	0	0	0	0	0	0	0	0	0	0	176	0	0	0	0	0	0	0	0	0	0	0	0	0	0	0	0	0	0	0	0	0	0	0	0	0	0	0	0	0	0	0	0	0	0	0	0	0
82ff1f7149f03ccbb6d15625742bbb92	0	0	0	0	0	0	0	0	0	0	0	12	0	0	0	0	0	0	0	0	0	0	0	0	0	15	0	0	0	0	0	0	0	21	77	0	0	0	0	0	0	0	21	0	0	20	9	0
dc999453e94b1433642ad6986dff8a31	0	0	0	0	0	0	47	0	0	0	0	0	0	0	0	0	0	0	0	0	9	0	0	0	3	0	0	6	9	0	0	0	0	0	0	0	19	0	0	0	55	0	13	0	13	0	0	0
11a0cdd360c7396c6dde35796a1a24f5	0	0	0	0	0	0	0	0	0	0	0	0	0	53	70	0	51	0	0	0	0	0	0	0	0	0	0	0	0	0	0	0	0	0	0	0	0	0	0	0	0	0	0	0	0	0	0	0
5405af3c439cc11745d4c90947300f4d	0	0	0	0	0	0	0	0	0	0	0	0	0	48	48	0	78	0	0	0	0	0	0	0	0	0	0	0	0	0	0	0	0	0	0	0	0	0	0	0	0	0	0	0	0	0	0	0
d8d11103a1c85ed7d08cd51e134ccc62	0	0	0	7	0	37	0	0	0	0	43	0	33	0	0	0	0	0	0	0	0	0	0	0	0	0	0	0	0	0	0	0	0	0	0	0	0	0	0	0	0	0	53	0	0	0	0	0
4625d0dfc60eea069ee5b29deb6eae3d	0	0	0	0	0	0	0	0	0	0	0	0	0	0	0	0	0	0	0	0	0	0	0	0	0	0	0	0	0	0	0	0	0	166	0	0	0	0	0	0	0	0	3	0	0	0	4	0
9042a3bdd8ce37c7418d19415759da44	0	0	0	0	0	0	0	0	0	0	0	62	0	0	0	0	0	0	0	0	0	0	0	0	0	75	0	0	0	0	0	0	0	18	16	0	0	0	0	0	0	0	0	0	0	0	2	0
f91c39ff623905a07b468343960e234b	0	0	0	0	0	0	0	0	0	0	0	0	0	0	0	0	0	0	0	0	0	0	0	0	0	0	0	0	0	0	0	0	0	0	0	0	68	31	74	0	0	0	0	0	0	0	0	0
c0d5bef02f433277f86532d9f63dc8d3	0	0	0	0	0	0	0	0	0	0	0	0	0	0	0	0	0	0	0	0	0	0	0	0	0	0	0	0	0	0	0	0	0	39	134	0	0	0	0	0	0	0	0	0	0	0	0	0
74c8a95a7965a508f940eb532e889428	0	0	0	0	0	0	0	0	0	0	24	11	0	32	19	0	15	0	0	0	26	27	0	0	0	19	0	0	0	0	0	0	0	0	0	0	0	0	0	0	0	0	0	0	0	0	0	0
ca146f1f269334d95f9cb87683e4bd23	0	0	0	0	0	0	0	0	0	0	3	3	0	10	0	0	7	0	0	0	36	39	0	0	0	5	0	0	0	0	0	0	0	7	14	0	0	0	0	0	0	0	10	0	0	18	9	11
2457188c02b21b4e228c436873a15b5a	16	5	6	0	26	0	15	0	0	0	4	0	4	0	0	0	0	0	6	0	3	0	5	0	0	3	0	0	0	26	0	7	0	10	0	0	0	0	0	0	26	0	0	0	0	0	0	9
2db89e3f2a16b92624e01010f3c45863	0	0	0	0	0	0	0	0	0	0	0	0	0	0	0	0	0	0	0	0	89	82	0	0	0	0	0	0	0	0	0	0	0	0	0	0	0	0	0	0	0	0	0	0	0	0	0	0
ad93ab293562d4777df9835ee4021c9f	0	0	0	0	0	0	0	0	0	0	171	0	0	0	0	0	0	0	0	0	0	0	0	0	0	0	0	0	0	0	0	0	0	0	0	0	0	0	0	0	0	0	0	0	0	0	0	0
45d61df573d3c0e3cf70ee232b937255	0	0	0	0	0	0	170	0	0	0	0	0	0	0	0	0	0	0	0	0	0	0	0	0	0	0	0	0	0	0	0	0	0	0	0	0	0	0	0	0	0	0	0	0	0	0	0	0
7b1edea976a36d1a76acc21300a8e305	0	0	0	0	0	0	0	0	0	0	0	0	0	53	56	0	54	0	0	0	0	0	0	0	0	0	0	0	0	0	0	0	0	0	0	0	6	0	0	0	0	0	0	0	0	0	0	0
427e4f903a7fdd06804a4d5698894b2f	0	0	0	0	0	0	150	0	0	0	0	0	0	0	0	0	0	0	0	0	0	0	0	0	0	0	0	0	0	0	0	0	0	0	16	0	2	0	0	0	0	0	0	0	0	0	0	0
922ab4719f63ac924b9e27060d9aa63d	0	0	0	0	0	0	167	0	0	0	0	0	0	0	0	0	0	0	0	0	0	0	0	0	0	0	0	0	0	0	0	0	0	0	0	0	0	0	0	0	0	0	0	0	0	0	0	0
84dec2c4ca2b22500a632eabacf5c139	0	0	0	0	0	0	0	0	0	0	0	0	0	0	0	0	0	0	0	0	0	0	0	0	0	0	0	0	0	0	0	0	0	0	0	0	0	0	0	0	0	0	91	0	0	55	20	0
d3796de5ac7c14a60c167e9626725d30	0	0	0	0	0	0	0	0	0	0	0	0	0	0	0	0	0	0	0	0	0	0	0	0	0	0	0	0	0	0	0	0	0	30	80	0	0	0	0	0	0	0	19	0	0	15	12	10
9e20a235c547acc52759d1b7c6e32662	0	0	0	5	36	0	40	0	0	0	0	0	0	0	0	0	0	0	0	0	0	0	0	0	0	0	0	0	0	14	0	0	0	0	0	0	0	0	0	0	40	0	0	0	0	9	9	13
4cdb977f53017b66fba5287055c40c86	0	0	0	0	0	0	0	0	0	0	0	0	0	15	0	0	10	0	0	0	0	0	0	0	0	0	0	0	0	0	0	0	0	0	0	0	0	0	16	0	76	49	0	0	0	0	0	0
94cd11b6eb8c671c4ea32a2d3532ede5	0	0	0	0	0	0	0	0	0	0	0	0	0	7	0	0	0	6	0	65	4	2	2	0	0	0	0	0	0	0	0	0	0	0	0	3	0	0	33	15	0	4	0	24	0	0	0	0
461dec428db571843a060f42fa766d8b	0	0	0	0	0	0	0	0	0	0	0	16	0	0	0	0	0	0	0	0	0	0	0	0	0	15	0	0	0	8	0	0	0	40	77	0	0	0	0	0	0	0	0	0	0	0	9	0
3f4c590d65d1e8e33e1baa25418c1c8a	0	0	0	0	0	0	0	0	0	0	0	0	0	0	0	0	0	0	0	0	0	0	0	0	0	0	0	0	0	0	0	0	0	0	0	0	0	0	0	140	0	25	0	0	0	0	0	0
bec98a455ca468ecdb44da940bf41f60	0	0	0	0	0	0	0	0	0	0	0	0	0	0	0	0	0	0	0	0	0	0	0	0	0	0	0	0	0	0	0	0	0	155	10	0	0	0	0	0	0	0	0	0	0	0	0	0
df8371d9cfeef960003e0125ae69de11	0	0	0	0	0	0	0	0	0	0	17	0	0	0	0	0	0	0	0	0	0	10	0	0	0	0	0	0	0	0	0	0	0	44	94	0	0	0	0	0	0	0	0	0	0	0	0	0
338d43592ef6dc87df311b83c025174d	0	0	0	0	0	0	0	0	0	0	0	0	0	0	0	0	0	0	0	0	0	0	0	0	0	0	0	0	0	165	0	0	0	0	0	0	0	0	0	0	0	0	0	0	0	0	0	0
c771951d6d3abd639bfb4c045624ba84	0	0	0	0	0	90	14	0	0	0	0	0	0	25	0	0	29	0	0	0	0	0	0	7	0	0	0	0	0	0	0	0	0	0	0	0	0	0	0	0	0	0	0	0	0	0	0	0
25dc0dc0d3608e235caf7baf50e416ec	0	0	0	0	0	14	0	0	3	4	0	14	0	0	0	0	0	2	0	0	0	0	0	0	0	25	0	0	0	0	0	0	0	11	16	0	0	0	0	0	0	0	9	0	0	0	41	25
f872372dc74fc932f0538ca567303791	0	0	0	0	0	0	0	0	0	0	0	0	0	43	22	0	34	0	0	0	0	0	0	0	0	0	0	0	0	0	0	0	0	0	0	0	0	0	0	0	0	0	12	0	0	42	10	0
b7940359acbe0fe72e75f4877ca54177	7	0	0	0	23	6	0	0	0	0	0	0	2	0	0	12	0	0	0	0	0	0	5	0	0	0	0	0	0	0	0	0	0	0	0	0	0	0	0	0	97	0	0	10	0	0	0	0
86030b5665baa5eb734fef2cd482d485	0	0	0	0	0	0	0	0	0	0	0	0	0	0	0	0	0	0	0	0	0	0	0	0	0	0	0	0	0	0	0	40	34	20	0	37	31	0	0	0	0	0	0	0	0	0	0	0
45eaac1ac4e7abd150b4a46dcd0a3cbc	0	0	0	0	0	0	0	0	0	0	0	28	0	0	0	0	11	0	0	0	0	0	0	0	0	0	0	0	0	0	0	0	0	36	82	0	4	0	0	0	0	0	0	0	0	0	0	0
02ed0aeacfbf809afd60ae5fe475cfd8	0	0	0	0	0	0	0	0	0	0	31	0	0	3	0	0	0	0	0	0	0	0	0	0	0	0	0	0	0	0	0	0	0	0	0	0	0	0	0	0	0	0	33	0	0	0	57	36
b868290c8cf45e6a4379e3774346a82e	0	0	0	0	0	0	9	0	0	0	9	17	0	4	0	0	0	0	0	0	0	7	0	0	0	11	0	0	0	0	0	0	0	0	0	0	0	0	0	0	0	0	17	0	0	38	18	30
cf7007e687a7523ab15900fc15fc8f38	0	0	0	0	0	0	0	0	0	0	0	0	0	0	0	0	0	0	0	0	0	0	0	0	0	0	0	0	0	0	0	0	0	0	0	0	0	0	0	0	127	0	0	0	33	0	0	0
a5bd85f6c3b255b5c6b24e6edea3f328	0	0	0	26	0	26	0	0	0	0	0	0	0	0	0	0	0	0	0	0	0	0	0	0	0	0	0	0	0	0	0	108	0	0	0	0	0	0	0	0	0	0	0	0	0	0	0	0
e6ba88ef9843bb5aca656f323a186dfe	0	0	0	0	0	0	0	0	0	0	0	0	0	0	0	0	0	0	0	0	0	0	0	0	0	0	0	0	0	160	0	0	0	0	0	0	0	0	0	0	0	0	0	0	0	0	0	0
8eb72d623a3f53f0360ff27ca0b63b55	0	0	0	0	0	0	0	0	0	0	0	0	88	0	0	0	0	72	0	0	0	0	0	0	0	0	0	0	0	0	0	0	0	0	0	0	0	0	0	0	0	0	0	0	0	0	0	0
4aa7deb642fbc0b264e7bf80ccf49ffb	0	0	0	0	0	0	0	0	0	0	0	0	0	0	0	0	0	0	0	0	0	0	0	0	0	0	0	0	0	0	0	0	0	0	0	0	0	0	0	0	0	0	98	0	0	0	47	14
90514cf6cfc7c34f27cbc8ebd48e7f18	0	0	0	0	0	0	0	0	0	0	18	0	0	0	0	0	0	0	0	0	6	5	0	0	0	0	0	0	0	0	0	0	0	77	26	0	0	0	0	0	0	0	3	0	0	7	13	4
fbfc6c42f22b38993a2a2784be415320	0	0	0	0	0	0	0	0	0	0	0	0	0	0	0	0	0	0	0	0	0	0	0	0	0	0	0	0	0	0	0	0	0	0	0	0	0	0	0	0	0	0	0	0	0	0	159	0
e651a861ceaaa4e6d4b581cf41e07ce9	0	0	0	0	0	0	0	0	0	0	16	39	0	19	7	0	12	0	0	0	0	0	0	0	0	35	0	0	22	0	0	0	0	0	0	9	0	0	0	0	0	0	0	0	0	0	0	0
239c2a7d1c97a7bfe70a9a5a5a1b0f97	0	0	0	0	0	0	0	0	0	0	0	0	0	0	0	0	0	0	0	0	0	0	0	0	0	0	0	0	0	0	0	0	0	0	0	0	0	0	0	127	31	0	0	0	0	0	0	0
8a25f6a8cc944bd25080a5759009dcd4	0	0	0	0	0	0	0	0	0	0	0	0	0	0	0	0	0	0	0	0	0	0	0	0	0	0	0	0	0	0	0	0	0	63	95	0	0	0	0	0	0	0	0	0	0	0	0	0
a9e877cc2c22c12aac026277f3f7ea07	0	0	0	0	0	0	0	0	0	0	158	0	0	0	0	0	0	0	0	0	0	0	0	0	0	0	0	0	0	0	0	0	0	0	0	0	0	0	0	0	0	0	0	0	0	0	0	0
5562116461e3bd52602a03e1e1ab1244	0	0	0	0	0	0	3	0	0	0	0	57	0	5	8	0	13	0	0	0	0	0	0	0	0	64	0	0	0	0	0	0	0	0	0	0	0	0	0	0	0	0	0	0	0	0	7	0
c63aa9848218fd856fafce1dc0204a3e	0	0	0	0	0	0	0	0	0	0	0	0	0	0	0	0	0	0	0	0	0	0	0	0	0	0	0	0	0	157	0	0	0	0	0	0	0	0	0	0	0	0	0	0	0	0	0	0
78fc74571a727e12b8ccd4059a141016	0	0	0	0	0	0	0	0	0	0	0	0	0	0	0	0	0	0	0	0	0	0	91	66	0	0	0	0	0	0	0	0	0	0	0	0	0	0	0	0	0	0	0	0	0	0	0	0
d958c3335f0ca2974f7e8a10a306dfca	0	0	0	0	0	0	0	0	0	0	0	0	0	0	0	0	0	0	0	0	71	85	0	0	0	0	0	0	0	0	0	0	0	0	0	0	0	0	0	0	0	0	0	0	0	0	0	0
1e7324180d02821f6925968e43202803	0	0	0	0	0	0	0	0	0	0	0	0	0	0	0	0	4	0	0	0	0	0	0	0	0	0	0	0	0	0	0	0	0	0	0	0	0	0	0	139	7	5	0	0	0	0	0	0
cbf8dafc9def7ebc98da8f059ed5c1c8	0	0	0	0	0	0	0	0	0	0	0	15	0	0	0	0	0	0	0	0	0	0	0	0	0	16	0	0	0	0	0	0	0	0	0	0	0	0	0	0	0	0	38	0	0	0	61	24
41e727b41afb12ad0e68fcb72e47d9c3	0	0	0	0	0	0	0	0	0	0	6	47	0	0	0	0	0	0	0	0	0	0	0	0	0	49	0	0	0	0	0	0	0	0	0	0	0	0	0	0	0	0	10	0	0	0	30	12
b3737abdc3a7a260a69b0f3eec23c543	0	0	0	0	0	0	0	0	0	0	0	0	0	0	0	0	0	0	0	0	0	0	0	0	0	0	0	0	0	154	0	0	0	0	0	0	0	0	0	0	0	0	0	0	0	0	0	0
ea6930e2efbccdc2d4d223906f3ccf52	0	0	0	0	0	0	0	0	0	0	24	0	0	0	0	0	0	0	0	0	0	0	0	0	0	0	0	0	0	0	0	0	0	16	45	0	0	0	0	0	0	0	23	0	0	0	23	22
66c9dbbfc4db3e6be3f03201c22a6087	0	0	31	0	0	0	0	0	0	0	0	0	0	0	0	0	0	0	0	0	0	0	0	56	0	0	0	0	0	0	0	0	0	0	0	0	0	0	0	0	0	0	0	0	66	0	0	0
5aabcaaf9250e8b41fabd9cf628f4b35	0	0	0	0	0	0	0	0	0	0	0	0	0	22	28	0	17	2	0	0	0	0	0	0	0	0	0	0	0	0	0	0	0	0	0	0	0	0	3	75	0	6	0	0	0	0	0	0
29dff8abbb5b127600e6ac445b72d7bd	0	0	0	0	0	0	0	0	0	0	0	17	0	32	0	0	17	0	0	0	0	0	0	0	0	12	0	0	0	0	0	0	0	0	0	0	0	0	0	0	0	0	36	0	0	38	0	0
e7fab69e4a22619190f4967890686e76	0	0	0	0	0	0	0	0	0	0	43	0	0	30	13	0	33	0	0	0	0	0	0	0	0	0	0	0	0	0	0	0	0	0	0	0	0	0	0	0	0	0	15	0	0	0	18	0
05390a3fe27419523e050af2ed69808b	10	8	11	0	0	0	0	0	0	0	0	18	0	0	0	0	0	0	0	0	0	0	0	0	0	13	0	0	80	0	0	0	0	0	12	0	0	0	0	0	0	0	0	0	0	0	0	0
b1819b9d1acbd52d35e8b4104623db93	0	0	0	0	0	0	0	0	0	0	0	0	0	0	0	0	0	100	0	0	52	0	0	0	0	0	0	0	0	0	0	0	0	0	0	0	0	0	0	0	0	0	0	0	0	0	0	0
189abfbbe325aac75acb96dae68eeb4e	0	3	0	0	0	0	0	0	0	0	0	0	0	0	0	0	0	0	0	0	0	0	0	0	0	0	0	0	0	0	0	0	0	0	0	0	0	0	0	0	0	0	32	0	0	0	61	55
c0f247b2330dde78335a646849f8dfd5	0	0	0	0	0	21	3	0	0	0	0	0	0	0	0	0	0	0	0	0	22	37	0	0	0	8	0	0	0	0	0	0	0	14	39	0	0	0	0	0	0	0	0	0	0	0	3	4
95af2b94de02c145e00698d97f8aa351	0	0	0	0	0	0	0	0	0	0	0	0	0	0	0	0	0	0	0	0	0	0	0	0	0	0	0	0	0	151	0	0	0	0	0	0	0	0	0	0	0	0	0	0	0	0	0	0
0c52ef58fb80bf071b4412d4cbd7d303	0	0	0	10	3	0	13	0	0	0	0	0	0	0	0	0	0	0	0	0	0	0	0	0	0	0	0	0	0	5	0	0	0	0	0	0	0	0	0	0	0	0	29	0	0	62	21	7
5cb74c091c9bbe4ddb48744036bdf944	0	0	0	0	0	141	9	0	0	0	0	0	0	0	0	0	0	0	0	0	0	0	0	0	0	0	0	0	0	0	0	0	0	0	0	0	0	0	0	0	0	0	0	0	0	0	0	0
b28fd68c5a485784e13697394d502b98	0	0	0	0	0	0	0	0	0	0	0	0	0	0	0	0	0	0	0	0	66	52	0	0	0	0	0	0	0	0	0	0	0	0	0	0	0	0	0	0	0	0	0	0	0	21	9	0
c6574a860c4d0c1be128deca718e53ab	0	0	0	0	0	0	0	0	0	0	0	0	0	10	32	0	0	0	0	0	0	0	0	0	0	0	0	0	0	0	0	0	0	28	77	0	0	0	0	0	0	0	0	0	0	0	0	0
417964df6603a084b73cd898cba97fcc	0	0	0	0	0	0	0	0	0	0	0	0	0	0	0	0	0	0	0	0	0	0	0	0	0	0	0	0	0	147	0	0	0	0	0	0	0	0	0	0	0	0	0	0	0	0	0	0
31795f798ef50fa8316c8168bd165d09	0	0	0	0	0	0	0	0	0	0	0	0	0	0	0	0	0	4	0	0	76	67	0	0	0	0	0	0	0	0	0	0	0	0	0	0	0	0	0	0	0	0	0	0	0	0	0	0
fcb6de75cc3408978026c1bc10ab4eed	0	0	0	0	0	0	0	0	0	0	0	0	0	0	0	0	0	0	0	0	0	0	0	0	0	0	0	0	0	0	0	0	0	146	0	0	0	0	0	0	0	0	0	0	0	0	0	0
de1e92e40d3f768ab8dbab60600217b1	0	0	0	0	0	0	0	0	0	0	0	13	0	0	0	0	3	0	0	0	64	58	0	0	0	8	0	0	0	0	0	0	0	0	0	0	0	0	0	0	0	0	0	0	0	0	0	0
5ca9ca1f1d96cca823d7000c82b2b405	0	0	0	0	0	0	0	0	0	0	0	0	0	0	0	0	0	0	0	0	0	0	0	0	0	0	0	0	0	146	0	0	0	0	0	0	0	0	0	0	0	0	0	0	0	0	0	0
ec62d7cb33d53b3c0ba321366b8e9e57	0	0	0	0	0	0	0	0	0	0	0	0	0	0	0	0	0	0	0	0	76	70	0	0	0	0	0	0	0	0	0	0	0	0	0	0	0	0	0	0	0	0	0	0	0	0	0	0
cf49758647701c23f0d97dc35848e95a	0	0	0	0	0	0	0	0	0	0	0	0	0	0	0	0	0	0	0	0	0	0	0	0	0	0	0	0	0	0	0	0	0	14	44	0	0	0	0	0	0	0	41	0	0	0	33	13
8dc4bf2e3ab4189840c7e56a803c0810	0	0	0	0	0	0	0	0	0	0	4	2	0	0	0	0	0	0	0	0	0	22	0	0	0	8	3	0	0	0	0	0	0	32	51	0	0	0	0	0	0	0	3	0	0	0	16	4
b4a76b5ce9e1a7d185abab6a3cafbc6f	0	0	0	0	0	0	0	0	0	0	27	0	0	20	0	0	0	0	0	0	32	32	0	0	5	0	0	0	0	0	0	0	0	0	12	0	0	0	0	0	0	0	0	0	0	0	17	0
861c9a43ce8e4511688a422cdd0cc585	0	0	0	0	0	0	0	0	0	0	0	7	0	6	0	0	15	0	0	0	0	0	0	0	0	0	0	0	0	0	0	0	0	15	76	0	0	0	0	0	0	0	6	0	0	10	9	0
a58b67cc1339fb1c36ad3ad068b70bfd	0	0	0	0	0	0	0	0	0	0	0	0	0	31	24	0	31	0	0	0	0	0	0	0	0	0	0	0	0	0	0	0	0	0	5	0	0	0	0	0	0	0	7	0	0	35	11	0
9849a7d79f6c37027a4fa2749dfbfe6c	0	0	0	0	0	0	0	0	0	0	0	0	0	0	0	0	0	0	0	0	0	0	0	0	0	0	0	0	0	93	0	0	0	0	0	0	15	0	0	0	0	0	0	0	0	36	0	0
aa279c1008b2c378d3bc0ed92f90da65	0	0	0	0	0	0	0	0	0	0	0	0	0	0	0	0	0	0	0	0	0	0	0	0	114	0	0	0	0	30	0	0	0	0	0	0	0	0	0	0	0	0	0	0	0	0	0	0
78cf6923ab48f9c1410732bb6f7e487f	0	0	0	0	0	0	0	0	0	0	0	2	0	0	0	0	0	0	0	0	0	0	0	0	0	0	0	0	0	0	0	0	0	7	19	0	0	0	0	0	0	0	35	0	0	0	55	25
d41f18c7920d46ca39192ae8c158fb54	55	18	0	17	0	0	0	0	0	0	0	0	0	0	0	0	0	0	0	0	0	0	0	0	0	0	0	0	0	0	0	0	0	0	19	0	0	0	0	0	0	0	34	0	0	0	0	0
8bbf3d24d02a13b4fc6e94a18b8859f6	0	0	0	0	0	0	0	0	0	0	0	9	0	0	0	0	0	0	0	0	0	0	0	0	0	6	0	0	0	0	0	0	0	15	22	0	0	0	0	0	0	0	21	0	0	31	26	13
0e2d5ff6be96f4a20a4696b2d3eda7f0	0	0	0	0	0	0	0	0	0	0	12	0	0	0	0	0	0	0	0	0	37	44	0	0	0	0	0	0	0	0	0	0	0	20	22	0	0	0	0	0	0	0	0	0	0	0	8	0
1dded46455aa5db286acfbc65672dc98	0	0	0	0	0	0	0	0	0	0	0	58	0	0	0	0	0	0	0	0	0	0	0	0	0	56	0	0	0	0	0	0	0	0	29	0	0	0	0	0	0	0	0	0	0	0	0	0
c80b3d1adcf8ab54b1b218f44967ca20	0	0	0	0	0	0	0	0	0	0	0	0	0	0	0	0	22	23	33	20	27	0	0	0	0	0	0	0	0	18	0	0	0	0	0	0	0	0	0	0	0	0	0	0	0	0	0	0
1563282d0fb250fb61d00887dad60d87	0	0	0	0	0	0	0	0	0	0	0	0	0	7	0	0	11	0	0	0	63	62	0	0	0	0	0	0	0	0	0	0	0	0	0	0	0	0	0	0	0	0	0	0	0	0	0	0
034b47ed11a1a3f7a51e12c21c02721f	0	0	0	0	0	6	0	0	0	0	0	9	0	0	0	0	4	0	0	0	0	0	0	0	0	16	0	0	0	0	0	0	0	6	22	0	0	0	0	0	0	0	51	0	0	0	23	5
3574e5ed4dc37bf80fae20e3e3cd1cd9	0	0	0	0	0	0	0	0	0	0	0	16	0	0	0	0	0	0	0	0	0	0	0	0	0	16	0	0	0	0	0	0	0	0	0	0	0	0	0	0	0	0	14	0	0	54	25	17
0b0a4bdddb823efeb9984bf862fe81f8	0	0	0	45	0	20	0	0	0	0	39	0	0	0	0	0	0	0	0	0	0	0	0	0	0	0	0	0	0	0	0	0	0	0	0	0	0	0	0	0	0	0	38	0	0	0	0	0
8ee3d56305b265f598440120a752d078	0	0	0	0	0	0	0	0	0	0	0	0	0	35	22	5	43	0	0	0	0	0	0	0	0	9	0	0	0	0	0	0	0	0	0	0	0	0	0	0	0	0	11	0	0	0	9	8
db48fa94e0d3c5274ea1f1c3bdb59c43	0	0	0	0	0	0	0	0	0	0	0	0	0	7	0	0	20	0	0	0	0	0	0	0	0	0	0	0	0	0	0	0	0	43	72	0	0	0	0	0	0	0	0	0	0	0	0	0
747e86c742b7035194b115f3d1bef944	0	0	0	0	0	0	0	0	0	0	0	12	0	0	17	0	0	0	0	0	28	40	0	0	0	0	0	0	0	0	0	0	0	0	25	20	0	0	0	0	0	0	0	0	0	0	0	0
1518ba32a3e0e7f12a8d6b419e0030f4	0	0	0	0	0	0	0	0	0	0	0	0	0	0	0	0	0	0	0	0	0	0	0	0	0	0	0	0	0	0	0	0	0	0	7	0	0	0	0	0	0	0	90	0	0	0	22	22
ca25eaafd35515e84db7e41d08aebc03	0	0	0	0	0	0	0	0	0	0	0	0	0	0	0	0	0	0	0	0	0	0	0	0	0	0	0	0	0	0	0	0	0	0	0	0	0	0	0	17	0	0	0	0	0	0	0	123
487bb0336d910cc1b3a9133d13148398	0	0	0	0	0	0	0	0	0	0	9	0	0	0	0	0	0	0	0	0	0	0	0	0	0	0	0	0	0	0	0	0	0	26	82	0	0	0	0	0	0	0	0	0	0	0	22	0
03eddcd6fef09c0ad1b02e6e42feb73c	4	0	0	0	0	10	0	0	3	0	0	0	0	0	0	0	0	0	0	0	0	3	0	0	0	0	0	0	0	0	0	0	0	0	0	0	0	0	22	23	0	0	0	0	71	0	0	2
e13dd8f8f2ea91150a8391c8d5e5d74c	0	0	0	0	0	0	0	0	0	0	0	0	0	0	0	0	0	0	0	0	0	0	0	0	0	0	0	0	0	0	0	0	0	0	0	0	0	0	0	0	5	0	0	0	0	133	0	0
61d0b0f8008a80bca40c546a86934720	0	0	0	0	0	0	0	0	0	0	0	11	0	6	0	0	7	0	0	0	0	0	0	0	0	0	3	0	0	0	0	0	88	4	3	0	0	0	16	0	0	0	0	0	0	0	0	0
36850ccefdf5e918d3c056009e490c90	2	0	0	0	0	0	0	0	0	0	0	16	0	0	0	0	0	0	0	0	0	0	0	0	0	16	0	0	0	0	0	0	0	43	61	0	0	0	0	0	0	0	0	0	0	0	0	0
cd8f86e73b7dfc1dcc17d4dba3408c4a	0	0	0	0	0	0	0	0	0	0	9	0	0	27	0	0	0	0	0	0	25	34	0	0	0	15	0	0	0	0	0	0	0	0	0	28	0	0	0	0	0	0	0	0	0	0	0	0
bd4d909fea9e72108dcba15943e29043	0	0	0	0	0	0	0	0	0	0	0	0	0	0	0	0	0	0	0	0	0	0	0	0	0	0	0	0	0	0	0	0	0	21	26	0	0	0	0	0	0	0	33	0	0	0	37	20
c3c1f03e627d502d69ddf3c3dc1d50c7	0	0	0	0	0	0	0	0	0	0	0	0	0	0	0	0	0	0	0	0	0	0	0	0	0	0	0	0	0	0	0	0	0	50	59	0	0	0	0	0	0	0	28	0	0	0	0	0
5f404b253badec38426a587557da6d30	0	0	0	0	0	0	0	0	0	0	0	0	0	11	0	0	0	0	0	0	49	54	0	0	0	0	0	0	0	0	0	0	0	0	8	9	0	0	0	0	0	0	0	0	0	0	6	0
f992e5932068ac0e312a6c252d671f1f	0	0	0	0	0	0	0	0	0	0	5	0	0	0	0	0	0	0	0	0	29	0	0	0	0	16	0	0	0	0	0	0	0	12	25	0	0	0	0	0	0	0	0	0	0	0	30	20
e9def5f71538a25464d0f0755ed4929a	0	0	0	0	0	0	0	0	0	0	0	0	0	0	0	0	0	0	0	0	0	0	0	0	0	0	0	0	0	137	0	0	0	0	0	0	0	0	0	0	0	0	0	0	0	0	0	0
082c3bacc8709a6c65ee16de4a42943d	0	0	0	0	0	0	0	0	0	0	0	0	0	0	0	0	0	0	0	0	0	0	0	0	0	0	0	0	0	0	0	0	0	0	0	0	0	0	0	0	0	0	28	0	0	45	42	21
efbec09d699d93baaed119e22bf0de23	0	0	0	0	0	0	0	87	0	0	0	0	0	0	0	0	0	0	0	0	0	0	0	0	0	0	0	0	0	0	0	0	0	0	0	0	0	0	0	0	0	0	0	49	0	0	0	0
2a25d9a914d0991e7ae76213883a9d2b	0	7	0	0	0	0	0	0	0	0	0	0	0	0	0	0	0	0	0	0	0	0	0	0	0	0	5	0	0	0	0	0	0	0	4	0	0	0	0	0	0	0	0	0	0	18	0	102
116ca478262ce1047724cc8586e97d7a	0	0	0	0	0	0	0	0	0	0	0	0	0	33	18	0	37	0	0	0	0	0	0	0	0	0	0	0	0	0	0	0	0	0	0	0	0	0	0	0	0	0	0	0	0	23	10	15
1befec24d2d3dcee2d216aed62f90b20	0	0	0	0	0	18	57	0	0	0	0	0	0	0	0	0	0	0	0	0	0	0	0	0	0	0	0	0	0	28	0	0	0	0	0	0	0	0	0	0	33	0	0	0	0	0	0	0
b5d810287022aeb023caf8ac8a22e55b	0	0	0	0	0	0	0	0	0	0	68	0	0	0	0	0	0	0	0	0	0	0	0	0	0	0	0	0	0	0	0	0	0	68	0	0	0	0	0	0	0	0	0	0	0	0	0	0
d134ddfa6dab15afe67dbfae960ecb28	0	0	0	0	0	0	0	0	0	0	0	0	0	0	0	0	0	0	0	0	0	0	0	0	0	0	0	0	0	136	0	0	0	0	0	0	0	0	0	0	0	0	0	0	0	0	0	0
2d7dc6937b10371f4d0c8f49fe6c2c3e	0	0	0	0	0	0	0	0	0	0	0	0	0	0	0	0	0	0	0	0	67	69	0	0	0	0	0	0	0	0	0	0	0	0	0	0	0	0	0	0	0	0	0	0	0	0	0	0
3f58f46653da1b73f72d19e601d2e64c	0	0	0	0	0	0	0	0	0	0	0	0	0	39	35	0	62	0	0	0	0	0	0	0	0	0	0	0	0	0	0	0	0	0	0	0	0	0	0	0	0	0	0	0	0	0	0	0
532c80a8926479a0bc0d2d10a892ca0f	0	0	0	0	0	0	0	0	0	0	0	0	0	30	63	0	43	0	0	0	0	0	0	0	0	0	0	0	0	0	0	0	0	0	0	0	0	0	0	0	0	0	0	0	0	0	0	0
5421298028b67d71c8878cd31c91b260	0	0	0	0	0	0	0	0	0	0	136	0	0	0	0	0	0	0	0	0	0	0	0	0	0	0	0	0	0	0	0	0	0	0	0	0	0	0	0	0	0	0	0	0	0	0	0	0
48ae1deef98d1ab34985c092701f9550	0	0	0	0	0	0	0	0	0	0	0	0	0	0	0	0	0	0	0	0	0	0	0	0	0	0	0	0	0	0	0	0	0	0	0	0	0	0	0	0	0	0	135	0	0	0	0	0
168ab6dd0dc826f9c5f7d027cf24a0df	0	0	0	36	0	0	0	0	0	0	22	0	10	0	0	0	0	0	0	0	0	0	0	0	23	12	0	0	0	0	0	0	0	0	0	0	0	0	0	0	0	0	32	0	0	0	0	0
381d1a989c6ddd0912c63f74a58abd4d	0	0	0	0	0	0	0	0	0	0	0	0	0	0	12	0	0	0	0	0	0	0	0	0	0	0	0	0	0	0	0	0	0	0	0	0	0	0	0	0	0	38	0	85	0	0	0	0
7ccc515fe198b40ac08c4f8bdc31d5a0	0	0	0	0	0	0	0	0	0	0	0	0	0	0	0	0	0	0	0	0	0	0	0	0	0	0	0	0	0	0	0	0	0	29	106	0	0	0	0	0	0	0	0	0	0	0	0	0
9f6017601d95a5df4d5afcce681d6503	0	0	0	0	0	0	0	0	0	0	0	0	0	0	0	0	0	0	0	0	0	0	0	0	0	0	0	0	0	0	0	0	0	0	4	0	0	0	0	0	0	0	130	0	0	0	0	0
db40dbb0a7ef4dbdf7fba7bb1d294a99	0	0	0	0	0	0	0	0	0	0	0	6	0	0	0	0	4	0	0	0	0	0	0	0	0	2	0	0	0	0	0	0	0	10	12	0	0	0	0	0	0	0	26	0	0	41	23	10
b2005f86d2d0015f1f7307e938cb017f	0	0	0	0	0	0	0	0	0	0	0	54	0	0	0	0	0	0	0	0	0	0	0	0	0	53	0	0	0	0	0	0	0	0	0	0	0	0	0	0	0	0	0	0	0	0	16	11
5836ad104e3dab22b66f25e10fc05ec7	0	0	0	0	0	0	0	0	0	0	0	0	0	17	0	0	7	10	0	0	0	0	16	0	0	0	0	0	0	0	0	0	0	0	0	0	0	0	0	79	0	5	0	0	0	0	0	0
f6aa580f638cba602e907c99f09a138d	0	0	0	0	0	0	0	0	0	0	0	0	0	4	0	0	0	0	0	0	0	0	0	0	0	0	0	0	0	0	0	0	0	84	46	0	0	0	0	0	0	0	0	0	0	0	0	0
4f1b4a1b54d566695b2e3b28e55e7703	0	0	0	0	0	0	0	0	0	0	23	0	0	0	0	0	5	0	0	0	49	47	0	0	0	0	0	0	0	0	0	0	0	0	0	10	0	0	0	0	0	0	0	0	0	0	0	0
00d8c2743094008647451b0acfb73e67	0	0	0	0	0	0	0	0	0	0	0	0	0	0	0	0	0	0	0	0	0	0	0	0	0	0	0	0	0	134	0	0	0	0	0	0	0	0	0	0	0	0	0	0	0	0	0	0
a0f84dea09c6ed840859f530a6384277	27	0	0	0	0	0	0	0	0	0	0	0	0	0	0	31	0	0	0	0	0	0	0	0	0	0	0	0	0	0	0	0	0	0	0	0	0	0	0	0	30	0	0	0	45	0	0	0
3bc15656131be1fe87eea78dda683174	0	0	0	0	0	0	0	0	0	0	0	0	0	0	0	0	0	0	0	0	0	0	0	0	0	3	5	0	0	81	0	0	0	0	0	0	0	0	5	33	0	6	0	0	0	0	0	0
9590d72b2e0cf8d09c71c01a74c65da2	0	0	0	0	0	0	0	0	0	0	0	0	0	0	0	0	0	0	0	0	0	0	0	86	0	0	0	0	0	0	0	0	0	0	0	0	0	0	0	0	0	47	0	0	0	0	0	0
ecf4791f87a92f5ea58fc8f754166a60	0	0	0	0	3	0	0	0	0	0	0	0	0	0	0	15	15	8	15	10	16	0	8	6	12	6	10	0	9	0	0	0	0	0	0	0	0	0	0	0	0	0	0	0	0	0	0	0
75794fb6288517fabccab506a0ae7f8b	0	0	0	0	0	0	0	0	0	0	0	0	0	37	0	0	58	0	0	0	0	38	0	0	0	0	0	0	0	0	0	0	0	0	0	0	0	0	0	0	0	0	0	0	0	0	0	0
7a09ea5501a37f08c8bb6c3b3e9c96d2	0	0	0	0	0	0	0	0	0	0	133	0	0	0	0	0	0	0	0	0	0	0	0	0	0	0	0	0	0	0	0	0	0	0	0	0	0	0	0	0	0	0	0	0	0	0	0	0
2bde289bde1f0edb3024759fe0ea330e	0	0	0	0	133	0	0	0	0	0	0	0	0	0	0	0	0	0	0	0	0	0	0	0	0	0	0	0	0	0	0	0	0	0	0	0	0	0	0	0	0	0	0	0	0	0	0	0
348969db2b6e5bc00459c8d181463588	0	0	0	0	0	0	0	0	0	0	0	0	0	0	0	0	0	0	0	0	0	0	0	0	0	0	0	0	0	0	0	0	0	0	0	0	0	0	0	0	0	0	0	132	0	0	0	0
8ba07acc3915649a76674f6e644bbe69	0	0	2	0	0	0	0	0	0	0	0	0	0	0	0	0	0	0	0	0	0	0	2	58	0	0	0	0	0	0	0	0	0	0	0	0	0	0	0	19	44	0	0	0	7	0	0	0
f82def37e8543f757fad5257a104301b	0	0	0	4	0	9	10	0	0	0	0	0	0	0	0	0	0	0	12	0	11	0	4	0	0	0	5	0	11	5	0	0	0	0	0	7	6	0	0	0	12	0	0	0	11	25	0	0
575037da2eda0f9dda9e70d41ebd71c8	0	11	17	8	0	0	0	0	12	0	16	0	20	0	0	0	0	0	13	0	0	0	0	0	0	0	12	0	0	0	0	0	0	0	0	0	0	10	0	0	0	0	12	0	0	0	0	0
6fa5d203b7e2fa696e9132bedde34e26	0	0	0	0	0	0	0	0	0	0	0	0	0	57	33	0	41	0	0	0	0	0	0	0	0	0	0	0	0	0	0	0	0	0	0	0	0	0	0	0	0	0	0	0	0	0	0	0
06df39f9c47140a69d1d64c66f672f2c	0	0	0	0	0	0	0	0	0	0	0	0	0	0	0	0	0	0	0	0	15	19	0	0	0	0	0	0	0	0	0	0	0	0	0	0	0	0	0	0	0	0	33	0	0	0	35	28
e3a528a4a63a5221cd8e811c08df0dfe	0	0	0	0	0	0	0	0	0	0	0	0	0	0	0	0	0	0	0	0	0	0	0	0	0	0	0	0	0	0	0	0	0	23	0	0	0	0	0	0	0	0	10	0	0	0	56	41
7acd3479fd8ca29a68f99168c4e44049	0	0	0	0	0	0	0	0	0	0	90	0	0	0	0	0	0	0	0	0	0	0	0	0	0	0	0	0	0	0	0	0	0	0	0	0	0	0	0	0	0	0	0	0	0	34	6	0
b6dc6858e2bd746430bfb64aa2e19cc5	0	0	0	0	0	0	0	0	0	0	0	63	0	0	0	0	0	0	0	0	0	0	0	0	0	53	0	0	0	0	0	0	0	0	0	0	0	0	0	0	0	0	0	0	0	14	0	0
d8ce8f1dabf7c6b0f402b86e6871c7ee	0	0	0	0	0	0	0	0	0	0	0	0	0	0	0	0	0	0	0	0	0	0	0	0	0	0	0	0	0	0	0	0	0	115	8	0	0	0	0	0	0	0	0	0	0	0	7	0
bca0b8ecc6b3efedd68b5af103403caa	0	0	0	0	0	0	0	0	0	0	0	43	0	0	0	0	0	0	0	0	3	0	0	0	0	45	0	0	0	0	0	0	0	0	0	0	0	0	0	0	0	0	6	0	0	10	16	6
7fc9c19fc539c22b960e9802df4ba2b5	0	0	0	0	0	0	0	0	0	0	0	0	0	0	33	0	16	0	0	0	0	0	0	0	0	6	50	0	0	0	0	0	0	0	0	0	24	0	0	0	0	0	0	0	0	0	0	0
0b29bab1c286375ab27636b7534078a2	0	0	0	0	0	0	0	0	0	0	0	0	0	12	30	0	11	0	0	0	0	0	0	0	0	0	0	0	0	0	0	0	0	0	0	0	0	0	0	56	0	20	0	0	0	0	0	0
5d98e2f128ca0c48467d1c19150e8197	0	0	0	0	0	0	0	0	0	0	24	56	0	0	0	0	0	0	0	0	0	0	0	0	0	44	0	0	0	0	0	0	0	0	5	0	0	0	0	0	0	0	0	0	0	0	0	0
f444efba1e58a00c89bf388a864702d3	0	0	0	0	0	0	0	0	0	0	0	0	0	0	0	0	0	0	0	0	0	0	0	0	0	15	0	0	0	0	0	0	0	30	75	0	0	0	0	8	0	0	0	0	0	0	0	0
f627bdd1c6ab13c93a14260920ace8fb	0	0	0	0	0	0	128	0	0	0	0	0	0	0	0	0	0	0	0	0	0	0	0	0	0	0	0	0	0	0	0	0	0	0	0	0	0	0	0	0	0	0	0	0	0	0	0	0
119c67cb50664ef4c984c842df0091d0	0	0	0	0	0	0	0	0	0	0	24	0	0	0	0	0	0	0	0	0	0	0	0	0	0	0	0	0	0	0	0	0	0	82	0	0	0	0	0	0	0	0	0	0	0	0	21	0
b19e65b5dbbb80e8027105cfb33ade9f	0	0	0	0	0	0	0	0	0	0	0	0	0	0	0	0	0	0	0	0	0	0	0	0	0	0	0	0	0	127	0	0	0	0	0	0	0	0	0	0	0	0	0	0	0	0	0	0
b96cab9d6cfb4385a4a3ee48aa1a875a	0	0	0	0	0	0	0	0	0	0	0	0	0	50	36	0	41	0	0	0	0	0	0	0	0	0	0	0	0	0	0	0	0	0	0	0	0	0	0	0	0	0	0	0	0	0	0	0
d02b9f6f7df58b0d8921bd8d01d35a73	0	0	0	0	0	0	0	0	0	0	0	0	0	0	0	0	0	0	0	0	0	0	0	0	0	0	0	0	0	0	0	0	0	22	36	0	0	0	0	0	0	0	17	0	0	0	38	13
b0360b32f913835b6df94a7e48872cc9	0	0	0	0	0	0	0	0	0	0	0	0	0	0	0	0	0	0	0	0	0	0	0	0	0	0	0	0	0	0	0	0	0	0	15	0	0	0	0	37	0	13	0	0	0	0	18	43
cfa2134dddeac1575ca80e65421abff1	0	0	0	0	0	0	0	0	0	0	0	0	0	0	0	0	0	0	0	0	0	0	0	0	0	0	0	0	0	126	0	0	0	0	0	0	0	0	0	0	0	0	0	0	0	0	0	0
f27aa987d85bb2adc1a28169d06c4f67	38	0	36	0	0	0	0	0	0	0	0	0	0	0	0	0	0	0	0	0	0	0	0	0	0	0	0	0	0	0	0	0	0	0	0	0	0	0	0	0	0	0	18	0	0	33	0	0
a92894016f20db047e287ee1540c60c2	0	0	0	0	0	0	0	0	0	0	0	43	0	0	0	0	0	0	0	0	0	0	0	0	0	34	0	0	0	0	0	0	0	7	41	0	0	0	0	0	0	0	0	0	0	0	0	0
3c5f14f253774ba3e2fb333c2af09fed	0	0	0	0	0	0	0	0	0	0	0	0	0	0	0	0	0	0	0	0	29	32	0	0	0	0	0	0	0	0	0	0	0	0	64	0	0	0	0	0	0	0	0	0	0	0	0	0
b43ab3c446f0625652fae38ff5459fdd	0	0	0	0	0	0	0	0	0	0	0	0	0	0	0	0	28	0	0	0	58	39	0	0	0	0	0	0	0	0	0	0	0	0	0	0	0	0	0	0	0	0	0	0	0	0	0	0
f21c68538dcd0201563a0a10bcea7aba	0	0	0	0	0	0	0	0	0	0	125	0	0	0	0	0	0	0	0	0	0	0	0	0	0	0	0	0	0	0	0	0	0	0	0	0	0	0	0	0	0	0	0	0	0	0	0	0
351a583a3da480cd286764ee4a123b26	0	0	0	0	0	0	0	0	0	0	0	0	0	5	0	0	0	0	0	0	0	0	0	0	0	0	0	0	0	0	0	0	0	0	0	0	0	0	0	0	0	0	34	0	0	0	56	29
46b5cbf0c4dbe5bec23ec2ddf4767606	0	0	0	11	0	0	0	0	0	0	0	0	0	0	0	0	0	0	0	0	0	0	0	0	0	0	0	0	0	0	0	0	43	0	0	0	0	0	0	0	0	30	0	0	40	0	0	0
40ef042cb2d7e9e51a8dad360a9c4cd6	0	0	0	35	0	0	0	0	0	0	0	0	0	0	0	87	0	0	0	0	0	0	0	0	0	0	0	0	0	0	0	0	0	0	0	0	0	0	0	0	0	0	0	0	2	0	0	0
cf9b724b75f156fccc9e18d9cb8895a1	0	0	0	0	0	0	0	0	0	0	0	0	0	0	0	0	0	0	0	0	58	66	0	0	0	0	0	0	0	0	0	0	0	0	0	0	0	0	0	0	0	0	0	0	0	0	0	0
7eb5cf5e820b21400a65dbd38c9d3c2b	0	0	0	0	0	0	0	0	0	0	0	0	0	0	0	0	0	0	0	0	0	0	0	0	0	11	0	0	0	0	0	0	0	9	32	0	0	0	0	0	0	0	47	0	0	0	11	13
65dc2b58cd7f12c40edcd5844c10e529	0	0	0	0	0	0	0	0	0	0	0	42	0	0	0	0	0	0	0	0	0	0	0	12	0	30	0	0	0	0	0	0	0	0	0	0	0	0	0	0	0	0	0	0	0	0	39	0
d541b16711f23d99ce98161cf8feafb6	0	0	0	0	0	0	0	0	0	0	4	0	0	0	0	0	0	0	0	0	43	47	0	0	0	23	0	0	0	0	0	0	0	0	0	0	0	0	0	0	0	0	0	0	0	0	0	6
bb4f9b2af18c84fcbf46bd6ebb11be78	0	0	0	0	0	0	0	0	0	0	0	12	0	27	8	0	25	0	0	0	0	0	0	0	0	31	0	0	0	0	0	0	0	0	13	7	0	0	0	0	0	0	0	0	0	0	0	0
7a73ac82fe4ed8004e2641243bd3b198	0	0	26	0	0	0	0	0	0	0	0	0	0	0	0	0	0	0	0	0	0	0	0	0	0	0	53	0	0	0	0	0	0	0	0	44	0	0	0	0	0	0	0	0	0	0	0	0
3e4685d52fcac7527f0968beb9ca217a	0	0	0	0	0	0	0	0	0	0	59	38	0	0	0	0	0	0	0	0	0	0	0	0	0	26	0	0	0	0	0	0	0	0	0	0	0	0	0	0	0	0	0	0	0	0	0	0
0b2c6f526e4d367d4a43651f7f1a55a8	0	0	0	0	0	0	0	0	0	0	0	0	0	0	0	0	0	0	0	0	61	62	0	0	0	0	0	0	0	0	0	0	0	0	0	0	0	0	0	0	0	0	0	0	0	0	0	0
de7a47eca1f44e94cc013a5df91e44c3	0	0	0	0	0	2	7	0	0	0	0	0	0	0	0	0	0	0	0	0	0	0	10	7	6	9	8	12	7	0	7	5	9	5	0	11	14	0	0	0	3	0	0	0	0	0	0	0
d190953ac2f6fa19ecafb6e4551fb563	0	0	0	0	0	0	0	0	0	0	0	0	0	0	0	0	0	0	0	0	0	0	0	0	0	0	0	0	2	120	0	0	0	0	0	0	0	0	0	0	0	0	0	0	0	0	0	0
44722f1b8946f61f2397bb66339c9c34	0	0	0	0	0	15	15	0	0	0	0	0	0	0	0	0	2	0	0	0	50	40	0	0	0	0	0	0	0	0	0	0	0	0	0	0	0	0	0	0	0	0	0	0	0	0	0	0
3c5c061b023ca3601f32f6dca0cbb345	0	0	0	0	0	0	0	0	0	0	0	0	0	26	27	0	32	0	0	0	17	20	0	0	0	0	0	0	0	0	0	0	0	0	0	0	0	0	0	0	0	0	0	0	0	0	0	0
c4adc77232530a7fbf9bdb62e7509d7a	0	0	0	0	0	0	23	0	0	0	0	0	0	0	0	0	0	0	0	0	0	0	0	29	0	13	0	0	0	0	0	0	0	24	0	0	0	0	0	0	0	3	15	0	0	0	14	0
e24f98d41bb4c60e9aba249d48c8265c	0	0	0	0	0	0	0	0	0	0	0	0	0	5	0	0	5	0	0	0	0	0	0	0	0	0	0	0	0	0	0	0	0	42	55	0	0	0	0	0	0	0	0	0	0	0	11	3
3df54b9531e30e00d0b7fc8a53f66055	0	0	0	0	0	0	0	0	0	0	0	0	0	0	0	0	0	0	0	0	0	0	0	0	0	0	0	0	0	0	0	0	0	60	23	0	0	0	0	0	0	0	0	0	0	0	38	0
5157ebbeb9ed9a89a305ccdca0646bb4	0	0	0	0	0	0	0	0	0	0	0	0	0	0	0	0	0	0	0	0	0	0	0	0	0	0	0	0	0	0	0	0	0	0	0	0	0	0	0	121	0	0	0	0	0	0	0	0
bfd4d446a5b960b55647a573d459ff58	10	0	0	0	0	0	0	0	0	0	0	0	0	0	0	0	12	0	0	0	0	0	0	0	20	0	0	0	19	0	0	0	11	0	0	0	25	0	0	0	0	0	0	0	23	0	0	0
4ced68567be41bbab8b12a213a627782	0	0	0	0	0	0	0	0	0	0	0	0	0	2	0	0	0	10	0	0	0	0	0	0	0	9	0	0	0	0	0	0	0	57	17	0	0	0	0	0	0	0	0	0	0	13	12	0
5f384f9df755a54e38d23b6df9710401	0	0	0	0	0	0	0	0	0	0	0	31	0	0	0	0	0	0	0	0	0	0	0	0	0	38	0	0	0	0	0	0	0	0	22	0	0	0	0	0	0	0	0	0	0	0	29	0
762284f6b2dd8e0a38d22e83e864486f	0	0	0	0	0	0	0	0	0	0	0	0	0	0	0	0	0	0	0	0	0	0	0	0	0	0	0	0	0	0	0	0	0	0	0	0	0	0	120	0	0	0	0	0	0	0	0	0
aff6d285cfd74cd70f90a06e0d817659	0	0	0	0	0	0	0	0	0	0	0	0	0	13	0	0	17	0	0	0	0	0	0	0	0	0	0	0	0	0	0	0	0	0	0	0	0	0	0	0	90	0	0	0	0	0	0	0
265aac713b9a846ecf652301e854fa96	0	0	0	0	0	0	0	0	0	0	0	0	0	0	0	0	0	0	0	0	0	0	0	0	0	18	0	0	0	0	0	0	0	102	0	0	0	0	0	0	0	0	0	0	0	0	0	0
dc325b9cefac0a3fdb793d2422af144d	0	0	0	2	0	112	6	0	0	0	0	0	0	0	0	0	0	0	0	0	0	0	0	0	0	0	0	0	0	0	0	0	0	0	0	0	0	0	0	0	0	0	0	0	0	0	0	0
dfd4be1efcb81d8f3fcbfddd2d54ffb1	0	0	0	0	0	0	0	0	0	0	0	0	0	0	0	0	0	0	0	0	0	4	0	0	0	0	0	0	0	0	0	0	0	31	38	0	0	0	0	0	6	0	9	0	0	0	19	12
0096e4f8d4ee4d780f5e805f2a9fa0aa	0	0	0	0	0	0	0	0	0	0	42	0	0	0	0	0	0	0	0	0	0	0	0	0	0	0	0	0	0	0	0	0	0	0	0	0	0	0	0	0	0	0	27	0	0	0	30	20
a08f13d97b498e50d02be531984754fd	0	0	0	0	0	0	0	0	0	0	37	0	0	17	0	0	15	0	0	0	0	0	0	0	0	0	0	0	0	0	0	0	0	0	11	0	0	0	0	0	0	0	0	0	0	39	0	0
0464594fe8730c9905eb11c2e3789f7d	0	0	0	0	0	0	0	0	0	0	0	23	0	0	0	0	0	0	0	0	0	0	0	0	0	27	0	0	0	0	0	0	0	0	0	0	0	0	0	0	0	0	0	0	0	32	29	8
7f975fdd17f1f2e3e6edda4b7a257d1f	0	0	0	0	0	0	0	0	0	0	19	0	0	0	0	0	0	0	0	0	0	0	0	0	0	0	0	0	0	0	0	0	0	14	0	0	0	0	0	0	0	0	0	0	0	0	53	33
a0fa947d441edba39496784d7cda4d49	0	0	0	0	0	0	0	0	0	0	0	0	0	0	0	0	0	0	0	0	0	0	0	0	0	0	0	0	0	0	0	0	119	0	0	0	0	0	0	0	0	0	0	0	0	0	0	0
fa16e5a6b0ac840eacc66d42222fbfaa	0	0	0	0	0	0	0	0	0	0	0	0	0	0	0	0	0	0	0	0	0	0	0	0	0	0	0	0	0	119	0	0	0	0	0	0	0	0	0	0	0	0	0	0	0	0	0	0
409abff6e7d7ea66f8ef33cdfe87fd71	0	0	0	0	0	0	0	0	0	0	9	0	0	13	0	0	16	0	0	0	14	12	0	0	0	0	0	0	0	0	0	0	0	0	0	0	0	0	0	0	0	0	11	0	0	16	15	12
b971a4f1984dd2571a69119cfd75cf06	0	0	0	0	0	0	0	0	0	0	0	0	0	13	0	0	11	0	0	0	0	0	0	0	0	0	0	0	0	0	0	0	0	0	3	0	0	0	0	0	0	0	4	0	0	32	39	16
f5a45b6e25c9b6a9728cbf91e75bcf7b	0	0	0	0	0	0	0	0	0	0	53	13	0	0	0	0	0	0	0	0	0	0	0	0	0	10	0	0	0	0	0	0	0	19	9	0	0	0	0	0	0	0	0	0	0	0	14	0
47c5b0ca74efc54ffd0772faf0214b2d	0	0	0	0	0	0	0	0	0	0	0	51	0	0	0	0	0	0	0	0	0	0	0	0	0	67	0	0	0	0	0	0	0	0	0	0	0	0	0	0	0	0	0	0	0	0	0	0
901c82422fc78eb198886c41279307c3	0	0	0	0	0	0	0	0	0	0	10	0	0	0	0	0	0	0	0	0	57	51	0	0	0	0	0	0	0	0	0	0	0	0	0	0	0	0	0	0	0	0	0	0	0	0	0	0
fa665d92a18b9137354fedd6bc26d3dd	0	0	0	0	0	0	0	0	0	0	0	0	0	0	0	0	0	0	0	0	52	66	0	0	0	0	0	0	0	0	0	0	0	0	0	0	0	0	0	0	0	0	0	0	0	0	0	0
cf7149eae5b54db7e01e6b56dbd93741	95	7	0	0	0	0	9	0	0	0	0	0	0	0	0	7	0	0	0	0	0	0	0	0	0	0	0	0	0	0	0	0	0	0	0	0	0	0	0	0	0	0	0	0	0	0	0	0
0f96a741fd6c371661a1cf5ded9843fc	0	0	0	0	0	0	0	0	0	0	0	118	0	0	0	0	0	0	0	0	0	0	0	0	0	0	0	0	0	0	0	0	0	0	0	0	0	0	0	0	0	0	0	0	0	0	0	0
325067304bcbfbe4e91591cf53d53ab2	0	0	0	118	0	0	0	0	0	0	0	0	0	0	0	0	0	0	0	0	0	0	0	0	0	0	0	0	0	0	0	0	0	0	0	0	0	0	0	0	0	0	0	0	0	0	0	0
ae5e9633f3c66590b67f0129d6e17c47	0	0	0	0	0	0	0	0	0	0	0	0	0	0	0	0	0	0	0	0	0	0	0	60	0	0	0	0	0	0	0	0	0	0	0	0	0	0	0	0	0	0	0	0	57	0	0	0
9880afa0d1659b0d0ce4b2476af54540	0	0	0	0	0	0	0	0	0	0	0	39	0	0	0	0	0	0	0	0	0	0	0	0	0	41	0	0	0	0	0	0	0	0	0	0	0	0	0	0	0	0	0	0	0	0	22	15
475b9e51cc1c85eaa718c8849f0b0009	0	34	0	0	0	0	0	0	29	0	0	0	0	0	0	0	0	0	0	0	0	0	0	0	0	0	0	0	0	0	0	0	24	0	0	0	29	0	0	0	0	0	0	0	0	0	0	0
e748d50e065533ffb80c44c7ce9b78d4	0	0	6	0	0	0	0	0	0	0	0	7	0	0	0	0	0	0	0	0	0	0	0	96	0	4	0	0	0	3	0	0	0	0	0	0	0	0	0	0	0	0	0	0	0	0	0	0
041a45252498e4b1d56b4e23c2670ab0	0	0	0	22	0	33	0	0	0	10	18	0	16	4	0	0	0	0	0	0	0	0	0	0	0	0	0	0	0	0	0	0	0	0	0	0	0	0	0	0	0	0	12	0	0	0	0	0
f197f64cada674925a09ef0d15e9e085	0	0	0	17	0	0	0	0	0	0	35	0	0	0	0	0	0	0	0	0	0	13	0	0	0	0	0	0	0	0	0	0	0	0	0	0	0	0	0	0	0	0	0	0	0	44	6	0
695e8e86e5c7c8bcf057bec57d824c47	0	0	0	0	0	0	0	0	0	0	0	0	0	0	0	0	0	0	0	0	0	0	0	0	0	0	0	0	0	0	0	0	0	88	27	0	0	0	0	0	0	0	0	0	0	0	0	0
66ad27ec72a9b74b2e4355c1e3781400	0	0	0	0	0	0	0	0	0	0	65	0	0	0	0	0	0	0	0	0	0	0	0	0	0	4	0	0	0	0	0	0	0	0	9	0	0	0	0	0	0	0	10	0	0	0	20	6
7dbcc8784781ac90b17399060a645088	0	0	0	0	0	0	0	0	0	0	0	0	0	0	0	0	0	0	0	0	0	0	0	0	0	0	8	0	8	0	0	0	0	35	39	24	0	0	0	0	0	0	0	0	0	0	0	0
97467b570662c26cb936e3f67a46bcce	0	0	0	0	0	0	0	0	0	0	0	0	0	0	0	0	0	0	0	0	0	11	0	0	0	0	0	0	0	0	0	0	0	82	20	0	0	0	0	0	0	0	0	0	0	0	0	0
bfe00b90020c44d9c6af9a892b6a14d6	0	0	0	0	0	0	0	0	0	0	0	31	0	0	0	0	0	0	0	0	0	0	0	0	0	24	0	0	0	0	0	0	0	27	31	0	0	0	0	0	0	0	0	0	0	0	0	0
d4f401aaf20123423a58133496e39772	0	0	0	0	0	0	0	0	0	0	0	0	0	0	0	0	0	0	0	0	0	0	0	0	0	0	0	0	0	0	0	0	0	75	38	0	0	0	0	0	0	0	0	0	0	0	0	0
a0f60f66faa0a7dc6a0237565a3c2761	0	0	0	0	0	0	0	0	0	0	0	0	0	45	43	0	25	0	0	0	0	0	0	0	0	0	0	0	0	0	0	0	0	0	0	0	0	0	0	0	0	0	0	0	0	0	0	0
be3d8eae3b150aae74a388e8c265211b	0	0	0	113	0	0	0	0	0	0	0	0	0	0	0	0	0	0	0	0	0	0	0	0	0	0	0	0	0	0	0	0	0	0	0	0	0	0	0	0	0	0	0	0	0	0	0	0
8674aa3d8b8cc0c59cf3ce14d81f061c	0	0	11	0	0	0	0	0	0	0	0	0	0	0	0	0	0	0	0	0	32	47	0	0	0	0	9	0	0	0	0	0	0	0	0	0	0	0	0	0	0	0	13	0	0	0	0	0
b8d2f33fea8a4697010c0b4ed1408beb	0	0	0	0	0	0	0	0	0	0	0	0	0	0	0	0	0	0	0	0	0	0	0	0	0	0	0	0	0	0	0	0	0	0	0	0	0	0	0	0	0	0	49	0	0	0	63	0
8d2c369f49b3b611509e928f3ea53452	0	0	0	0	0	0	0	0	0	0	0	0	0	0	0	0	0	0	0	0	0	0	0	0	0	0	0	0	6	0	0	0	0	26	70	3	0	0	0	0	0	0	0	0	0	0	7	0
b4bc57dbf7024a552d51f2cfa6e2cede	0	0	0	0	0	0	0	0	0	0	0	0	0	26	60	0	26	0	0	0	0	0	0	0	0	0	0	0	0	0	0	0	0	0	0	0	0	0	0	0	0	0	0	0	0	0	0	0
4d43196088f41c206f88b842f641b70c	0	0	0	0	0	0	0	0	0	0	0	0	0	0	0	0	0	0	0	0	0	0	0	0	0	0	0	0	0	0	0	0	0	0	0	0	0	0	0	0	0	0	0	0	111	0	0	0
75f526f20d8507e9f2085690452a43e5	0	0	0	0	0	0	0	0	0	0	0	0	0	0	0	0	0	0	0	0	41	58	0	0	0	0	0	0	0	0	0	0	0	0	0	0	0	0	0	0	0	0	0	0	0	12	0	0
b3504121dbd9160499d6ed457e100abc	0	0	0	0	0	11	100	0	0	0	0	0	0	0	0	0	0	0	0	0	0	0	0	0	0	0	0	0	0	0	0	0	0	0	0	0	0	0	0	0	0	0	0	0	0	0	0	0
eed82aecb68387e8bb81362acb09b019	0	0	0	0	0	0	0	0	0	0	0	0	0	0	0	0	0	0	0	0	0	0	0	0	0	0	0	0	0	0	0	0	0	0	0	0	0	0	0	0	0	0	110	0	0	0	0	0
5486844b955bc4e258152e4e6e1e2b5b	0	0	0	0	0	0	0	0	0	0	0	0	0	0	0	0	0	0	0	0	0	0	0	0	0	0	0	0	0	0	0	0	0	3	0	0	0	0	0	0	0	0	35	0	0	23	34	15
f7ee226c66d8bfff94e2dd3b036e32d3	0	0	0	0	0	0	0	0	0	0	0	0	0	0	0	0	0	0	0	0	17	48	0	0	0	9	0	0	0	0	0	0	0	0	0	0	0	0	0	0	0	0	15	0	0	0	21	0
020b84b54175188490f109d862be8001	0	0	0	0	0	0	0	0	0	0	0	29	0	0	0	0	0	0	0	0	0	0	0	0	0	36	0	0	0	0	0	0	0	3	14	0	0	0	0	0	0	0	0	0	0	23	5	0
57428e92349d0ab586e88aa6e6f44cb2	0	0	0	0	12	0	0	0	0	0	0	0	0	0	0	0	0	0	0	0	0	0	19	0	0	0	0	0	0	0	0	14	0	0	0	0	0	0	0	0	13	0	0	0	0	52	0	0
ebd1a639797f4230144fcc4fc37731dd	0	0	0	0	0	0	0	0	0	0	0	0	0	35	0	0	45	0	0	0	0	0	0	0	0	0	0	0	0	0	0	30	0	0	0	0	0	0	0	0	0	0	0	0	0	0	0	0
b7e96108676cee607afdd85143cb59af	0	0	0	0	0	0	0	0	0	0	0	0	0	0	0	0	0	0	0	0	42	34	0	0	0	0	7	0	0	0	0	0	0	0	0	27	0	0	0	0	0	0	0	0	0	0	0	0
b225d78f3606aaea3222a90099d7b744	7	0	0	0	0	0	0	0	0	0	0	0	0	0	0	0	0	0	0	0	0	0	36	0	0	0	25	17	25	0	0	0	0	0	0	0	0	0	0	0	0	0	0	0	0	0	0	0
6c41961c71f2de0460a30e7b97a2fe5c	0	0	0	110	0	0	0	0	0	0	0	0	0	0	0	0	0	0	0	0	0	0	0	0	0	0	0	0	0	0	0	0	0	0	0	0	0	0	0	0	0	0	0	0	0	0	0	0
248f4d33372d27faaa3be14dcf36cc03	0	0	0	0	0	0	0	0	0	0	0	0	0	0	0	0	0	0	0	0	45	48	0	4	0	0	0	0	0	0	0	0	0	2	0	0	0	0	0	0	0	2	0	0	0	0	8	0
b886c66e71e753d2ec751a79a334707a	0	0	0	0	0	0	0	0	0	0	0	0	0	0	0	0	0	0	0	0	0	0	0	0	0	17	0	25	67	0	0	0	0	0	0	0	0	0	0	0	0	0	0	0	0	0	0	0
345f6d02ff0f08254f58c96493a5109b	0	0	0	0	0	0	0	0	0	0	0	0	0	0	0	0	0	0	0	0	0	0	0	0	0	0	0	0	0	109	0	0	0	0	0	0	0	0	0	0	0	0	0	0	0	0	0	0
f2d100d0a4a155621ab41d322320d6eb	0	0	0	0	0	0	0	0	0	0	0	0	0	56	0	0	53	0	0	0	0	0	0	0	0	0	0	0	0	0	0	0	0	0	0	0	0	0	0	0	0	0	0	0	0	0	0	0
f1a34f9c700098ae46d81c53b53765c7	0	0	0	0	0	0	0	0	0	0	0	0	0	0	0	0	0	0	0	0	0	0	0	0	0	0	0	0	0	0	0	0	0	0	0	0	0	0	0	0	0	0	0	0	54	0	0	54
df3abf172c31d2a98a58911c06c2a42a	0	0	0	0	0	0	0	0	0	0	0	46	0	0	0	0	0	0	0	0	0	0	0	0	0	45	0	0	0	0	0	0	0	0	0	0	0	0	0	0	0	0	0	0	0	0	0	17
d7986bfcaeeed10460be8b8231c8d3e9	0	0	0	0	0	0	0	0	0	0	0	0	0	0	0	0	0	0	0	0	0	0	0	0	0	0	0	0	0	108	0	0	0	0	0	0	0	0	0	0	0	0	0	0	0	0	0	0
1a4a9237fbff0c6c9149cd9444953a8d	0	0	0	0	0	0	17	0	0	0	0	0	0	41	20	0	30	0	0	0	0	0	0	0	0	0	0	0	0	0	0	0	0	0	0	0	0	0	0	0	0	0	0	0	0	0	0	0
01e6ba564005394476fd8567442662f6	0	0	0	0	0	0	0	0	0	0	0	0	0	29	79	0	0	0	0	0	0	0	0	0	0	0	0	0	0	0	0	0	0	0	0	0	0	0	0	0	0	0	0	0	0	0	0	0
8241c4a819edf84043f8595b058d2efa	0	108	0	0	0	0	0	0	0	0	0	0	0	0	0	0	0	0	0	0	0	0	0	0	0	0	0	0	0	0	0	0	0	0	0	0	0	0	0	0	0	0	0	0	0	0	0	0
b63594f8722a59a9961cca14ae93c0bc	0	0	0	0	0	0	0	0	0	0	0	0	0	0	0	0	0	0	0	0	0	0	0	0	0	0	0	0	0	0	0	0	0	0	0	0	0	0	0	0	0	0	106	0	0	0	0	0
30dcae7ce6fedb739e4c7b60283af94b	0	0	0	0	0	0	0	0	0	0	6	0	0	0	0	0	0	0	0	0	0	0	0	0	0	0	0	0	0	0	0	0	0	14	61	3	0	0	0	0	0	0	6	0	0	0	16	0
363652c053efc170fc4c49496f117548	0	0	0	0	0	0	0	0	0	0	0	0	0	0	0	0	0	0	0	0	0	0	0	0	0	0	3	0	0	0	0	0	0	0	0	0	0	0	0	4	0	0	25	0	0	0	40	34
74cf963baa99c52fdf123fa244387846	0	0	0	0	0	42	18	0	0	0	0	0	0	0	0	0	8	0	0	0	0	0	0	0	0	0	0	0	0	0	0	0	0	0	0	0	0	0	0	0	0	0	0	0	0	0	19	19
1c1999e43e7fbb6a45c0add883f31889	0	0	0	0	0	0	0	0	0	0	106	0	0	0	0	0	0	0	0	0	0	0	0	0	0	0	0	0	0	0	0	0	0	0	0	0	0	0	0	0	0	0	0	0	0	0	0	0
294f31e91f22b77c416ab265ee2e2ba5	0	0	0	0	0	0	0	0	0	0	0	8	0	14	9	0	11	0	0	0	0	0	0	0	0	0	0	0	0	0	0	0	0	0	0	0	0	0	0	0	0	0	11	0	0	21	14	17
9a9ed2eb287ccb711f67f2dcef4ccde1	0	0	14	0	0	0	0	0	0	0	0	0	0	0	0	0	0	0	11	0	0	0	0	0	0	0	19	0	0	0	0	0	0	0	0	0	0	0	0	0	0	0	0	0	0	61	0	0
43b30ec3ebff94c9973e4f1647a54575	0	0	0	0	0	0	0	0	0	0	0	0	0	0	0	0	0	0	0	0	0	0	0	0	0	0	0	0	0	0	0	0	0	36	69	0	0	0	0	0	0	0	0	0	0	0	0	0
08ac5045a5586236ae8e0cd5930548fe	0	0	0	0	0	0	0	0	0	0	0	0	0	0	0	0	0	0	0	0	39	32	0	0	0	0	0	0	0	0	0	0	0	13	13	8	0	0	0	0	0	0	0	0	0	0	0	0
cb71e8a6454b2f939bbbc0c6e105ba13	0	0	0	0	0	0	0	0	0	0	0	0	0	0	0	0	0	0	0	0	50	41	0	0	0	0	0	0	0	0	0	0	0	0	14	0	0	0	0	0	0	0	0	0	0	0	0	0
5505288618bb6b9def3089a1ca05a165	0	0	0	0	0	0	0	0	0	0	0	0	0	0	0	0	0	0	0	0	48	40	0	17	0	0	0	0	0	0	0	0	0	0	0	0	0	0	0	0	0	0	0	0	0	0	0	0
c13359a9f895b1a2b9fcf49ceaea0e8a	0	0	0	44	0	61	0	0	0	0	0	0	0	0	0	0	0	0	0	0	0	0	0	0	0	0	0	0	0	0	0	0	0	0	0	0	0	0	0	0	0	0	0	0	0	0	0	0
a285ab566ae2573df0fa2cd02f065b3b	0	0	0	0	0	0	0	0	0	0	0	0	0	35	15	0	31	0	0	0	0	0	0	0	0	0	0	0	4	0	0	0	0	0	0	0	7	0	0	0	0	0	0	0	12	0	0	0
a2ef41885ffeef484da84e8d8f945eb1	0	0	0	0	0	0	0	0	0	0	0	40	0	0	0	0	0	3	0	0	0	0	0	0	0	22	0	0	0	0	0	0	0	4	14	0	0	0	0	0	0	0	0	0	0	21	0	0
2fa0421580851f21c76d6c846ca8caab	0	0	0	0	0	0	0	0	0	0	0	0	0	0	0	0	0	0	0	0	0	0	104	0	0	0	0	0	0	0	0	0	0	0	0	0	0	0	0	0	0	0	0	0	0	0	0	0
2a168cb717f74484b88dff14839e8521	0	0	0	0	0	0	0	0	0	0	0	0	0	38	24	0	42	0	0	0	0	0	0	0	0	0	0	0	0	0	0	0	0	0	0	0	0	0	0	0	0	0	0	0	0	0	0	0
7023bd3f0b7b56b08bce4ffad13c0d2e	0	0	0	0	0	0	0	0	0	0	0	0	0	39	20	0	45	0	0	0	0	0	0	0	0	0	0	0	0	0	0	0	0	0	0	0	0	0	0	0	0	0	0	0	0	0	0	0
3c8fc0e435c7abdb53adbe51f76342f5	0	0	0	0	0	0	0	0	0	0	19	6	0	0	0	0	0	0	0	0	0	0	0	0	0	4	0	0	0	0	0	0	3	0	20	0	0	0	0	0	0	0	15	0	0	15	14	7
2a4268aad7b30d0cf626a4abaab82485	0	0	0	0	0	0	0	0	0	0	0	0	0	0	0	0	0	0	0	0	0	0	0	0	0	0	0	0	0	0	0	0	0	0	0	0	26	0	0	0	0	0	0	77	0	0	0	0
6b6795ae348b96ece97d2f3aa4a75e5a	0	0	0	0	0	0	0	0	0	0	0	0	0	0	0	0	0	0	0	0	0	0	5	0	0	0	0	0	4	0	0	0	0	0	0	0	0	0	0	0	0	0	0	0	0	94	0	0
069edab3781ed4cd2b1763daa82972d8	0	0	0	0	0	0	0	0	0	0	0	0	0	8	0	0	0	0	0	0	52	43	0	0	0	0	0	0	0	0	0	0	0	0	0	0	0	0	0	0	0	0	0	0	0	0	0	0
e79bae91112a2345a567c86bb2bd0550	0	0	0	0	0	0	0	0	0	0	0	0	0	42	25	0	36	0	0	0	0	0	0	0	0	0	0	0	0	0	0	0	0	0	0	0	0	0	0	0	0	0	0	0	0	0	0	0
855056bf2ecf3aa42fc43c29098a134c	0	0	0	0	0	0	0	0	0	0	0	0	0	0	0	0	0	0	0	0	0	0	39	0	0	0	0	0	0	0	0	0	0	0	0	0	0	0	27	0	0	0	0	0	0	0	36	0
0e9679c124f5029642cc42cd92bbe25f	5	4	0	0	12	0	0	3	0	0	0	0	0	0	0	0	8	0	6	0	0	0	12	0	0	12	6	0	10	3	0	0	0	0	6	0	0	0	0	0	15	0	0	0	0	0	0	0
e5eedf55cc9bc0d79c6c66bb3b45f2ad	0	0	0	0	0	0	0	0	0	0	0	53	0	0	0	0	0	0	0	0	0	0	0	0	0	49	0	0	0	0	0	0	0	0	0	0	0	0	0	0	0	0	0	0	0	0	0	0
864a388e852f536115fab361594d4b9c	0	0	0	0	0	0	0	0	0	0	0	0	0	0	0	0	0	0	0	0	52	50	0	0	0	0	0	0	0	0	0	0	0	0	0	0	0	0	0	0	0	0	0	0	0	0	0	0
7bccab41879d4dacd632935c4fca2762	0	0	0	0	0	0	0	0	0	0	0	0	0	0	0	0	0	0	0	0	47	55	0	0	0	0	0	0	0	0	0	0	0	0	0	0	0	0	0	0	0	0	0	0	0	0	0	0
3ccf0b5b2659a39fd0af96ab2fdfce4c	0	0	0	0	0	0	0	0	0	0	0	0	0	25	19	0	38	0	0	0	10	10	0	0	0	0	0	0	0	0	0	0	0	0	0	0	0	0	0	0	0	0	0	0	0	0	0	0
e6f42836f8eaddfbdf8e8839d70633bc	0	0	0	0	0	0	0	0	0	0	0	0	0	25	54	0	23	0	0	0	0	0	0	0	0	0	0	0	0	0	0	0	0	0	0	0	0	0	0	0	0	0	0	0	0	0	0	0
e7360d636a7200c5d6346e49205946c6	0	0	0	0	0	0	0	0	0	0	0	0	0	0	66	0	36	0	0	0	0	0	0	0	0	0	0	0	0	0	0	0	0	0	0	0	0	0	0	0	0	0	0	0	0	0	0	0
cbb0a13145fb1a22846870711a9a97af	0	0	0	102	0	0	0	0	0	0	0	0	0	0	0	0	0	0	0	0	0	0	0	0	0	0	0	0	0	0	0	0	0	0	0	0	0	0	0	0	0	0	0	0	0	0	0	0
419ea2bf1dd3e43197b09daea82a4ad0	0	0	0	0	0	0	0	0	0	0	0	0	0	0	0	0	0	0	0	0	0	0	0	0	0	3	0	0	0	0	0	0	0	0	0	0	0	0	0	0	0	0	22	0	0	16	29	31
80f49655b9c1bfede7b335f6f1ba4a9a	0	0	0	0	0	0	0	0	0	0	0	0	0	0	0	0	0	0	0	0	0	0	0	0	0	0	0	0	0	0	0	0	0	0	0	0	0	0	0	0	0	0	34	0	0	0	32	35
9bba68a455b2ec3a64e8dbaeb6922110	0	0	0	0	0	0	0	0	0	0	0	0	0	0	29	0	0	0	0	0	0	0	0	0	0	0	0	0	0	0	0	0	0	32	28	0	0	0	0	0	0	4	8	0	0	0	0	0
c12824d4f207121d5f0b43568dce3db9	0	15	0	0	0	0	0	0	0	0	0	0	0	0	0	0	0	0	5	0	0	0	0	0	0	0	0	0	0	0	42	0	0	18	21	0	0	0	0	0	0	0	0	0	0	0	0	0
2843f77c131a05fd76e68a8170e133f4	0	0	0	0	0	0	0	0	0	0	0	0	0	24	0	0	32	0	0	0	0	0	0	0	0	0	0	0	0	0	0	0	0	12	33	0	0	0	0	0	0	0	0	0	0	0	0	0
d8995c674b873acd035e94a9cfd6ef73	0	0	0	0	0	0	0	0	0	0	0	52	0	0	0	0	0	0	0	0	0	0	0	0	0	32	0	0	0	0	0	0	0	0	17	0	0	0	0	0	0	0	0	0	0	0	0	0
f43c6b8a25137b4cea626fb2958cc0a1	0	0	0	0	0	0	0	0	0	0	0	0	0	34	48	0	19	0	0	0	0	0	0	0	0	0	0	0	0	0	0	0	0	0	0	0	0	0	0	0	0	0	0	0	0	0	0	0
4114da2d8bf8de09293e47cff41bf414	0	0	0	0	0	0	0	0	0	0	0	0	0	3	0	0	0	0	0	0	0	0	0	0	0	0	0	0	0	0	0	0	0	0	0	0	0	0	0	0	0	0	19	0	0	0	48	30
35460fab625e64f7cc34b8a34e224cab	0	0	0	0	0	0	0	0	0	0	7	6	0	0	0	0	0	0	0	0	0	0	0	0	0	8	0	0	0	0	0	0	0	23	56	0	0	0	0	0	0	0	0	0	0	0	0	0
f0c8ca7d0e841315112474d060501a6d	0	6	0	0	0	0	0	0	0	0	27	16	0	24	0	0	10	0	0	0	0	0	0	0	0	17	0	0	0	0	0	0	0	0	0	0	0	0	0	0	0	0	0	0	0	0	0	0
9a3772db7753bdc85c05839e3382e32c	0	0	0	0	0	0	0	0	0	0	0	0	0	0	0	0	0	0	0	0	0	0	0	0	0	100	0	0	0	0	0	0	0	0	0	0	0	0	0	0	0	0	0	0	0	0	0	0
90a666669f49a84d47825c500d1b68d5	0	0	0	0	0	0	0	0	0	0	0	0	0	34	0	0	36	0	0	0	12	18	0	0	0	0	0	0	0	0	0	0	0	0	0	0	0	0	0	0	0	0	0	0	0	0	0	0
47082ab4b136f60137e5b15f51179e00	0	0	0	0	0	0	0	0	0	0	0	0	0	6	4	0	0	0	0	0	0	0	0	0	0	0	0	0	0	0	0	0	0	0	0	0	0	0	0	0	0	0	26	0	0	49	7	7
336f4e7c33f45aa37fa876d4bc7bc986	0	0	0	0	0	0	0	0	0	0	78	3	0	0	0	0	0	0	0	0	0	0	0	0	0	0	0	0	0	0	0	0	0	13	0	0	0	0	0	0	0	0	0	0	0	0	5	0
026e90b56b2e92d3c4a67b0cff0ed40a	0	0	0	0	0	45	0	0	9	0	0	0	0	0	0	0	0	0	0	0	0	0	0	15	0	0	0	0	0	0	0	0	0	0	0	0	0	0	25	0	0	5	0	0	0	0	0	0
109e337a279e20282dcfceb0a034d4d3	0	0	0	0	0	0	0	0	0	0	0	0	0	0	0	0	0	0	0	0	0	0	0	0	0	0	0	0	0	0	0	0	0	82	17	0	0	0	0	0	0	0	0	0	0	0	0	0
dc9d3cd9be4dfb18122ad29b39165d18	0	0	0	0	0	0	0	0	0	0	19	5	0	0	10	0	5	0	0	0	0	0	0	0	0	11	0	0	0	0	0	0	0	22	27	0	0	0	0	0	0	0	0	0	0	0	0	0
50b5b8b1b3ee252f86e6bcdf3748bfde	0	0	0	0	0	0	0	0	0	0	0	9	0	0	0	0	0	0	0	0	0	0	0	0	0	6	0	0	6	0	0	0	0	7	71	0	0	0	0	0	0	0	0	0	0	0	0	0
0e09c9ae0c55a7ed6d6b140a1942bc18	0	0	0	0	0	0	0	0	0	0	0	0	0	0	0	0	0	0	0	0	0	0	0	0	0	0	0	0	0	0	0	0	0	17	33	0	0	0	0	0	0	0	0	0	0	0	34	14
87780d6e95bbd240df309759d3e58b61	0	0	0	0	0	0	0	0	0	0	0	0	0	15	16	0	21	0	0	0	21	25	0	0	0	0	0	0	0	0	0	0	0	0	0	0	0	0	0	0	0	0	0	0	0	0	0	0
16665b4b24fcea00d2ac94c908218b9a	0	0	0	0	0	0	0	0	0	0	53	7	0	0	0	0	0	0	0	0	0	0	0	0	0	14	0	0	0	6	0	0	0	0	0	0	0	0	0	5	0	0	0	0	0	0	12	0
7df0de1fc0962db165f1a87b79ed0af6	0	0	0	0	0	0	0	0	0	0	0	0	0	0	11	0	0	3	0	0	0	0	0	0	0	0	0	0	0	0	0	0	0	3	39	19	3	0	9	10	0	0	0	0	0	0	0	0
1524305d76e8eb44a914e747d064b35e	0	0	0	0	0	0	0	0	0	0	18	0	0	0	0	0	0	0	0	0	0	0	0	0	0	0	0	0	0	0	0	0	0	51	28	0	0	0	0	0	0	0	0	0	0	0	0	0
5455e940f24acd9b073cbd356f5e33be	0	0	0	0	0	5	0	0	0	0	0	0	0	0	0	0	0	0	0	0	0	0	0	0	0	0	0	0	0	0	0	0	0	24	68	0	0	0	0	0	0	0	0	0	0	0	0	0
32ac100b6a9c2299fe1691dad7f05d47	0	0	0	0	0	74	23	0	0	0	0	0	0	0	0	0	0	0	0	0	0	0	0	0	0	0	0	0	0	0	0	0	0	0	0	0	0	0	0	0	0	0	0	0	0	0	0	0
889dcf31664eae3276e276c55bb714ec	0	0	0	0	0	0	0	0	0	0	0	2	0	0	0	0	0	0	0	0	0	0	0	0	0	0	0	0	0	0	0	0	0	0	0	0	0	0	0	0	0	0	4	0	0	47	33	10
3c3c44771f5ec6e4448b8739031cfa88	0	22	0	0	0	0	0	0	0	0	0	0	0	0	0	56	0	0	0	0	0	0	0	0	0	0	0	15	0	0	0	0	0	0	0	0	0	0	0	0	0	3	0	0	0	0	0	0
56d5061cd2d96de5d460f5dbbbad4593	0	0	0	0	0	0	0	0	0	0	0	0	0	0	0	0	5	0	0	0	0	0	0	0	0	0	0	0	0	0	0	0	0	25	66	0	0	0	0	0	0	0	0	0	0	0	0	0
8b1b44ce298d1096a92f1cd560e00d88	0	0	2	2	0	0	0	0	0	5	4	0	11	0	0	0	0	0	0	0	0	0	0	0	0	0	0	0	0	0	0	61	0	0	0	0	0	0	0	6	0	0	4	0	0	0	0	0
c0f43c12bc0277c1bd69aea993d630ba	0	0	0	0	0	0	0	0	0	0	0	0	0	0	0	0	0	0	0	0	0	0	0	0	0	0	0	0	0	0	0	0	0	0	0	0	0	0	0	0	0	0	7	0	0	0	61	27
c123504ff30acfb0c1b71d2b4b0e16cc	0	0	0	0	0	0	0	0	0	0	0	0	0	0	0	0	0	0	0	0	0	0	0	0	0	0	0	0	0	0	0	0	0	32	41	0	0	0	0	0	0	0	0	0	0	22	0	0
0573753cc294d005c897e167729fb545	0	0	0	0	0	0	0	0	0	0	0	17	0	0	0	0	0	0	0	0	0	0	0	0	0	14	0	0	0	0	0	0	0	0	32	0	0	0	0	0	0	0	0	0	0	0	32	0
e0c931559ffd3ff4b7721301888aa05d	0	0	0	0	0	0	0	0	0	0	0	0	0	0	0	0	0	0	0	0	0	0	0	0	0	0	0	0	0	0	0	0	0	80	15	0	0	0	0	0	0	0	0	0	0	0	0	0
69546284c0c08cb2003a8978c289934e	0	0	0	0	0	0	0	0	0	0	0	0	0	0	0	0	0	0	0	0	0	0	0	0	0	0	95	0	0	0	0	0	0	0	0	0	0	0	0	0	0	0	0	0	0	0	0	0
a930ea8e16c5212afee430434e9860c9	0	0	0	0	0	0	0	0	0	0	0	0	0	0	0	0	0	0	0	0	42	53	0	0	0	0	0	0	0	0	0	0	0	0	0	0	0	0	0	0	0	0	0	0	0	0	0	0
c96a70dd630f9ff52a1fbd6b0e5b46b1	0	0	0	0	0	0	8	0	0	0	0	0	0	0	0	0	0	0	0	0	40	47	0	0	0	0	0	0	0	0	0	0	0	0	0	0	0	0	0	0	0	0	0	0	0	0	0	0
0de57215b334e78dc441384dd94da0ca	0	0	0	0	0	0	0	0	0	0	95	0	0	0	0	0	0	0	0	0	0	0	0	0	0	0	0	0	0	0	0	0	0	0	0	0	0	0	0	0	0	0	0	0	0	0	0	0
594311309c85919ef0a641c56421badc	0	0	0	0	0	0	0	0	0	0	0	0	0	0	0	0	0	0	0	0	0	0	0	0	0	0	0	0	0	0	0	0	0	0	0	0	0	0	0	0	0	0	52	0	0	0	29	13
569cacb3ccb0aec28366709e4d5e70b0	0	0	0	0	0	0	0	0	0	0	0	0	0	0	0	0	0	0	0	0	18	10	0	0	0	0	0	0	0	0	0	0	0	0	0	0	0	0	0	9	0	10	47	0	0	0	0	0
b9f48fef6a2c6838c1a060211f90bf0e	0	0	0	0	0	0	0	0	0	0	8	0	0	0	0	0	0	0	0	0	21	20	0	0	0	0	0	0	0	0	0	0	0	0	0	0	0	0	0	0	0	0	6	0	0	27	12	0
6952c6d550f266b4a014f945b4b6388a	0	0	0	0	0	0	0	0	0	0	0	0	0	0	0	0	0	0	0	0	0	0	0	0	0	0	0	0	0	0	0	0	0	36	0	0	0	0	0	0	0	0	27	0	0	0	24	7
39afceb9b3a69428d9b836f6cdf37b41	0	0	10	0	0	0	0	0	0	0	0	0	0	0	0	0	0	0	0	0	18	0	0	0	0	0	0	0	19	0	0	0	0	0	0	0	27	0	0	0	0	0	0	0	20	0	0	0
cabc2db31f40bcbe8618e42d44e089a3	0	0	0	0	0	0	0	0	0	0	0	0	0	10	0	16	7	0	0	0	0	0	0	0	0	0	0	0	0	0	0	0	0	0	0	0	0	0	0	61	0	0	0	0	0	0	0	0
95d2823dc750b59a062f3eced3c8a111	0	0	0	0	0	0	0	0	0	0	0	0	0	0	0	0	0	0	0	0	0	0	0	0	0	0	0	0	0	0	0	0	0	63	31	0	0	0	0	0	0	0	0	0	0	0	0	0
d622bd9fcb9c8ff3f9643bad170bee9a	0	0	0	0	0	0	0	0	0	0	0	0	0	0	0	0	0	0	0	0	0	0	0	0	0	0	0	0	0	0	0	0	0	0	13	0	0	0	0	0	0	0	30	0	0	5	28	17
7f8cab0ee83c3fe5e45679b389fcaf8d	0	0	0	0	0	16	0	0	0	0	8	0	0	0	0	0	0	0	0	0	0	0	8	0	0	0	6	6	0	0	0	27	0	0	0	0	0	0	5	0	0	0	12	0	0	0	5	0
429b83af322ba0f4f922af9c0deec4ee	0	0	0	0	0	0	0	0	0	0	0	0	0	0	0	0	0	0	0	0	0	0	0	0	0	0	0	0	0	93	0	0	0	0	0	0	0	0	0	0	0	0	0	0	0	0	0	0
3015f8ff231befc46a1692af24298779	0	0	0	0	0	0	0	0	0	0	0	0	0	0	0	0	0	0	0	0	0	0	0	0	0	0	0	0	0	0	0	0	0	0	0	0	0	0	0	0	0	0	19	0	0	0	58	15
d532e238c149bbf21c642226b2961443	0	0	0	0	0	0	0	0	0	0	0	0	0	0	0	0	0	0	0	0	0	0	0	0	0	0	0	0	0	0	0	0	0	0	0	0	0	0	0	0	0	0	26	0	0	0	43	23
f68d9b7a447905f340b84e1f3328bbd4	0	20	0	0	0	0	0	0	0	0	24	0	25	0	0	0	0	0	0	0	0	0	0	0	0	0	0	0	0	0	0	0	0	0	0	0	0	0	0	0	0	0	23	0	0	0	0	0
af70d3a4d7eb9610c2c307b40c8f9db2	0	0	0	33	0	30	0	0	0	0	0	0	0	0	0	6	0	0	0	0	0	0	0	0	0	0	4	0	0	8	0	0	0	2	0	0	0	0	0	0	7	0	2	0	0	0	0	0
14741c9390b18ee168e67ded65bdf097	0	0	0	0	0	0	0	0	0	0	0	16	0	0	0	0	0	0	0	0	0	0	0	0	0	0	0	0	0	0	0	0	0	11	46	0	0	0	0	0	0	0	0	0	0	0	19	0
be3886697bb9349501f9a5a28915f43f	0	0	0	0	0	0	0	0	0	0	0	0	0	0	0	0	0	0	0	0	0	0	0	0	0	0	0	0	0	0	0	0	0	25	65	0	0	0	0	0	0	0	0	0	0	0	2	0
ebde5169012f7061949343d15df6c542	0	0	0	0	0	0	0	0	0	0	0	24	0	15	0	0	20	0	0	0	0	0	0	0	3	25	0	0	5	0	0	0	0	0	0	0	0	0	0	0	0	0	0	0	0	0	0	0
759e65251f1134702f06d827b07e7f11	0	0	0	0	0	0	0	0	0	0	0	5	0	33	26	0	24	0	0	0	0	0	0	0	0	4	0	0	0	0	0	0	0	0	0	0	0	0	0	0	0	0	0	0	0	0	0	0
0c3136e482ac0de047d6f731e41322c6	0	0	0	0	0	0	0	0	0	0	0	0	0	0	0	0	0	0	0	0	48	44	0	0	0	0	0	0	0	0	0	0	0	0	0	0	0	0	0	0	0	0	0	0	0	0	0	0
c104c86c46f2c616b113764cc2fb6174	0	0	0	0	0	0	0	0	50	0	0	0	0	0	0	0	0	0	0	0	0	0	0	0	0	0	0	0	0	0	0	0	0	0	0	0	0	0	0	0	0	0	0	41	0	0	0	0
11165fe4e60c489624f3263a1bca9939	0	0	0	0	15	0	25	0	0	0	0	0	0	0	0	0	0	0	0	0	0	0	0	0	0	0	0	0	0	0	0	18	0	0	0	0	0	0	0	0	33	0	0	0	0	0	0	0
4e52725a0c6d04715f6a2e7fc156957e	0	0	0	0	0	0	0	0	0	0	0	0	0	0	0	0	0	0	0	0	0	0	0	0	0	0	0	0	0	0	0	0	0	0	0	0	0	0	0	0	0	91	0	0	0	0	0	0
542321141c147f2c7329c29c0abb79c6	0	0	0	3	0	0	0	0	0	58	23	0	0	0	0	0	0	0	0	0	0	0	0	0	0	0	0	0	0	0	0	0	0	0	0	0	0	0	0	0	0	0	6	0	0	0	0	0
8ec4f59954d44790cdc9dafc58258f79	12	0	0	0	0	0	0	0	10	0	0	0	0	0	0	0	14	0	0	0	0	0	0	0	0	0	0	0	0	43	0	0	0	0	0	0	11	0	0	0	0	0	0	0	0	0	0	0
d6731777888b864236005a71e590a74b	0	0	0	0	0	15	7	0	0	0	5	16	0	0	0	0	0	0	0	0	0	0	0	0	0	0	0	0	0	0	0	0	0	24	23	0	0	0	0	0	0	0	0	0	0	0	0	0
0f3050d937f7d99d7bb3fa2aa03a59b6	0	0	0	0	0	0	0	0	0	0	0	0	0	0	0	0	0	0	0	0	50	40	0	0	0	0	0	0	0	0	0	0	0	0	0	0	0	0	0	0	0	0	0	0	0	0	0	0
dc4de0174445d7be78577356661dc187	0	0	0	0	0	0	0	0	0	0	0	0	0	0	0	0	0	0	0	0	0	0	0	90	0	0	0	0	0	0	0	0	0	0	0	0	0	0	0	0	0	0	0	0	0	0	0	0
0c26ef88e21de8de3557fcbddf4462f9	0	0	0	0	0	0	0	0	0	0	58	0	5	27	0	0	0	0	0	0	0	0	0	0	0	0	0	0	0	0	0	0	0	0	0	0	0	0	0	0	0	0	0	0	0	0	0	0
642416002e469ecce65cc5b175716b50	0	0	0	0	0	0	90	0	0	0	0	0	0	0	0	0	0	0	0	0	0	0	0	0	0	0	0	0	0	0	0	0	0	0	0	0	0	0	0	0	0	0	0	0	0	0	0	0
04d34c2af12c10d8dd3cc067e23f8863	0	0	7	0	0	0	0	0	0	0	12	0	29	0	0	0	0	0	12	0	13	0	0	0	8	0	0	0	0	0	0	0	0	8	0	0	0	0	0	0	0	0	0	0	0	0	0	0
cf125464ab74428585004d85caf3bf1e	0	0	0	0	0	0	0	0	0	0	0	0	0	0	0	0	0	0	0	0	0	0	0	0	0	0	0	0	0	89	0	0	0	0	0	0	0	0	0	0	0	0	0	0	0	0	0	0
0225fb561106b98890da95131a5cf648	0	0	0	0	0	0	0	0	0	0	0	0	0	15	21	0	21	0	0	0	14	18	0	0	0	0	0	0	0	0	0	0	0	0	0	0	0	0	0	0	0	0	0	0	0	0	0	0
29635491d729525b52a11f81671920a3	0	0	0	0	0	0	0	0	0	0	0	0	0	0	0	0	0	0	0	0	0	5	0	0	0	0	0	0	0	0	0	0	0	21	42	0	0	0	0	0	0	0	20	0	0	0	0	0
a526d7201660b93001d014ad84b2965b	9	0	0	0	0	0	0	0	0	0	0	0	0	0	0	30	0	0	0	0	0	0	0	0	0	0	0	0	0	0	0	0	0	0	0	0	0	0	0	18	0	0	0	31	0	0	0	0
76a74ae5502dcacdc048b3e7ee825160	0	0	0	0	0	51	0	0	0	0	0	9	0	2	0	0	5	0	0	0	0	0	0	0	0	9	0	0	0	0	0	0	0	0	2	0	0	0	0	0	0	0	0	0	0	0	0	10
1783db1de1d18059a8da6d737173ece2	0	0	0	0	0	0	0	0	0	0	0	0	0	0	0	0	0	0	0	0	0	0	0	0	0	0	0	0	0	0	0	0	0	35	53	0	0	0	0	0	0	0	0	0	0	0	0	0
3604e4edab9e6a6b9975c6e3a0fb7a9a	0	0	0	0	0	0	0	0	0	0	18	0	0	0	0	0	0	0	0	0	0	0	0	0	0	0	0	0	0	0	0	0	0	22	48	0	0	0	0	0	0	0	0	0	0	0	0	0
d47f9bd4a247da9c0036ac3b47f2718d	0	0	0	0	0	0	0	0	0	0	26	0	0	0	0	0	0	0	0	0	25	24	0	0	0	0	0	0	0	0	0	0	0	0	13	0	0	0	0	0	0	0	0	0	0	0	0	0
0f3bdeeb0564bbb4711b6a27982c6657	0	0	0	0	0	0	0	0	0	0	0	0	0	0	0	0	0	0	0	0	44	44	0	0	0	0	0	0	0	0	0	0	0	0	0	0	0	0	0	0	0	0	0	0	0	0	0	0
0ede4feca327ab572a70264ab58a8eb9	0	0	0	0	0	0	0	0	0	0	0	0	0	3	0	0	0	0	0	0	0	0	0	0	0	0	0	0	0	0	0	0	0	0	2	0	0	0	0	0	0	0	20	0	0	20	23	18
07363cccbdb3c134ae4acc07f8312502	0	0	0	0	0	0	0	0	0	0	0	0	0	0	0	0	0	0	0	0	0	0	0	0	0	0	0	0	0	0	0	0	0	0	0	0	0	0	18	55	0	0	0	0	13	0	0	0
59e3399ccbc1d3a7c3defdb41d5e1384	0	0	0	0	0	0	0	0	0	0	0	0	0	0	0	0	0	0	0	0	0	0	0	0	0	0	0	0	0	0	0	0	0	0	0	0	0	0	0	0	0	0	0	0	0	0	60	26
69e6701d168c7d43639316fdb543e2d1	0	0	0	0	0	0	0	0	0	0	6	6	0	0	0	0	4	0	0	0	34	21	0	0	0	3	0	0	0	0	0	0	0	0	0	0	0	0	0	0	0	0	0	0	0	0	5	7
17ffe2e9c1046fb068d2f29abaf00b8f	0	0	0	0	0	0	0	0	0	0	0	0	0	0	0	0	0	0	0	0	0	0	0	0	0	0	0	0	0	0	0	0	0	0	0	0	0	0	60	26	0	0	0	0	0	0	0	0
e0750a721554942c73632b3a3fc5b5ee	0	3	0	0	12	0	30	0	0	0	0	0	0	0	0	0	0	0	0	0	0	0	0	0	0	0	0	0	0	0	0	0	0	0	0	0	0	0	0	0	41	0	0	0	0	0	0	0
a2b48cc2faf915571fda275fbb7a404e	0	0	0	25	0	0	8	0	0	0	0	0	0	0	0	0	0	0	0	0	0	0	0	0	0	0	0	0	0	13	0	0	17	0	0	0	0	0	0	0	23	0	0	0	0	0	0	0
8632ad2074cab42d5c18caa8c3fd33f9	0	0	0	0	0	0	0	0	0	0	0	0	0	10	0	0	0	0	0	0	0	0	0	0	0	0	0	0	0	0	0	0	0	63	13	0	0	0	0	0	0	0	0	0	0	0	0	0
c145642176189de0c762caa9146a50ba	0	0	0	0	0	0	0	0	0	0	0	0	0	0	0	0	0	0	0	0	0	0	0	0	0	0	0	0	0	0	0	0	0	23	63	0	0	0	0	0	0	0	0	0	0	0	0	0
102621e550fe95f58a9af4df18bf8ce6	0	0	0	0	0	0	0	0	0	0	0	0	0	0	0	0	0	0	0	0	0	0	0	0	0	0	0	0	0	0	0	0	0	16	70	0	0	0	0	0	0	0	0	0	0	0	0	0
06a0f722e2bfa895dd090a155c83221a	0	0	0	0	0	0	0	0	0	0	0	0	0	0	0	0	0	0	0	0	0	0	0	0	0	0	0	0	0	0	0	0	0	0	0	0	0	0	0	0	0	0	12	0	0	19	35	19
adb3945c5b940398595374115ec72893	0	0	0	0	0	0	0	0	0	0	0	0	0	0	0	0	0	0	0	0	0	0	0	0	0	0	0	0	0	0	0	0	0	0	0	0	0	0	0	0	0	0	12	0	0	34	27	12
c763edada8b76d1af221b9c34eb26568	0	0	0	0	0	0	0	0	0	0	0	17	0	0	0	0	0	0	0	0	0	0	0	0	0	10	0	0	0	0	0	0	0	0	39	0	0	0	0	0	0	0	10	0	0	0	9	0
a6ab5a021366f27e42a3bda966e367a5	58	2	3	0	0	0	0	0	0	0	0	0	0	0	0	0	0	0	0	0	0	0	0	0	18	0	0	0	0	0	0	0	0	0	0	0	0	0	0	0	0	0	0	0	0	0	4	0
a5807ef68a432f54c79dd6e75ab165f1	0	0	0	0	0	0	0	0	0	0	0	0	0	35	0	0	45	0	0	0	0	0	0	0	0	0	0	0	0	0	0	0	0	0	0	0	0	0	0	0	5	0	0	0	0	0	0	0
d9cafb3f0709046acf0aa45004925a42	0	0	0	0	0	0	0	0	0	0	0	34	0	0	0	0	0	0	0	0	0	0	0	0	0	0	0	0	0	0	0	0	0	0	0	0	0	0	0	0	51	0	0	0	0	0	0	0
eedb75bbc5d7df3f90942d72c4964050	0	0	0	0	0	0	0	0	0	0	0	0	0	0	0	0	0	0	0	0	0	0	0	0	0	0	85	0	0	0	0	0	0	0	0	0	0	0	0	0	0	0	0	0	0	0	0	0
9005586ea7770c90913bf8c13b64e015	0	0	0	0	0	0	0	0	0	0	0	0	0	0	0	0	0	0	0	0	32	53	0	0	0	0	0	0	0	0	0	0	0	0	0	0	0	0	0	0	0	0	0	0	0	0	0	0
4bb375a41c9fa48c3bd2c905e62f2971	0	0	0	0	0	0	0	0	0	0	0	0	0	0	0	0	0	0	0	0	50	35	0	0	0	0	0	0	0	0	0	0	0	0	0	0	0	0	0	0	0	0	0	0	0	0	0	0
d176924e4705d7d9f77db35061ce40b9	0	0	0	0	0	0	0	0	0	0	0	0	0	25	44	0	10	0	0	0	6	0	0	0	0	0	0	0	0	0	0	0	0	0	0	0	0	0	0	0	0	0	0	0	0	0	0	0
14b8f95dae94e135357c012db73976e3	0	0	0	0	0	0	0	0	0	0	0	0	85	0	0	0	0	0	0	0	0	0	0	0	0	0	0	0	0	0	0	0	0	0	0	0	0	0	0	0	0	0	0	0	0	0	0	0
a5eb6e966829c4c13377872d8caa96ba	0	0	0	0	0	0	0	0	0	0	0	0	0	48	0	0	37	0	0	0	0	0	0	0	0	0	0	0	0	0	0	0	0	0	0	0	0	0	0	0	0	0	0	0	0	0	0	0
0299a48076e942cf9a17e68dfb9d4bef	0	0	0	0	0	85	0	0	0	0	0	0	0	0	0	0	0	0	0	0	0	0	0	0	0	0	0	0	0	0	0	0	0	0	0	0	0	0	0	0	0	0	0	0	0	0	0	0
0a162081ddf898403e57d9e86763b70f	0	0	0	0	0	0	0	0	0	0	11	0	0	0	0	0	0	0	0	0	0	0	0	0	0	2	0	0	0	0	0	0	0	0	0	2	0	0	0	0	0	0	17	0	0	37	15	0
c3bf628368dec5393a59b42c0d62ee6a	0	0	0	0	0	0	0	0	0	0	0	12	5	0	0	0	0	0	0	0	0	0	0	0	0	13	0	0	0	0	0	5	0	0	11	0	0	0	5	0	21	4	0	3	5	0	0	0
7a6a1515feae0fe1751ace6bf6d944d1	0	0	0	0	0	0	0	0	0	0	0	24	0	0	0	0	0	0	0	0	0	0	0	0	0	18	0	0	0	0	0	0	0	0	0	0	0	0	0	0	0	0	0	0	0	35	7	0
a642b1dd9f8cd578c0e0e150faa4d72b	0	0	0	0	0	0	0	0	0	0	0	19	0	16	0	0	9	0	0	0	2	3	0	0	0	17	0	0	0	0	0	0	0	0	10	0	0	0	0	0	0	0	0	0	0	0	8	0
d49c957eeaec601dc6af8a3eda911cc2	0	0	0	0	4	78	0	0	0	0	0	0	0	0	0	0	0	0	0	0	0	0	0	0	0	0	0	0	0	0	0	0	0	0	0	0	0	0	0	0	0	0	0	0	0	0	2	0
c2ec6c61e91c83608e5779528b790dfc	0	0	0	0	0	0	0	0	0	0	0	11	0	0	0	0	0	0	0	0	0	0	0	0	0	11	0	0	0	0	3	0	0	26	29	0	0	0	0	0	0	0	0	0	0	0	0	4
7e339feabe477d167eb39cda4e20d641	0	0	0	0	0	0	0	0	0	0	5	0	0	0	0	0	0	0	0	0	17	25	0	0	0	0	0	0	0	0	0	0	31	0	6	0	0	0	0	0	0	0	0	0	0	0	0	0
7e19c4135eeb339e7563b5b3852bcc47	0	0	0	0	0	0	0	0	0	0	0	0	0	0	0	0	0	0	0	0	37	47	0	0	0	0	0	0	0	0	0	0	0	0	0	0	0	0	0	0	0	0	0	0	0	0	0	0
7194d8ca5e452eebf47d695481610b81	0	0	0	0	0	0	0	0	0	0	36	0	0	0	0	0	0	0	0	0	22	26	0	0	0	0	0	0	0	0	0	0	0	0	0	0	0	0	0	0	0	0	0	0	0	0	0	0
3c08421062a931f9ef0d56ff93daf446	0	0	0	0	0	0	0	0	0	0	0	0	0	0	0	0	0	0	0	0	38	46	0	0	0	0	0	0	0	0	0	0	0	0	0	0	0	0	0	0	0	0	0	0	0	0	0	0
cfc1385da2bef18b332db64b0f520bf9	0	0	0	0	0	0	84	0	0	0	0	0	0	0	0	0	0	0	0	0	0	0	0	0	0	0	0	0	0	0	0	0	0	0	0	0	0	0	0	0	0	0	0	0	0	0	0	0
fd5efc772f3bdd9c3f2aa27366a62162	0	0	0	0	0	0	0	0	0	0	84	0	0	0	0	0	0	0	0	0	0	0	0	0	0	0	0	0	0	0	0	0	0	0	0	0	0	0	0	0	0	0	0	0	0	0	0	0
18928babbedb1a288dc77a542557a2b3	0	0	0	0	0	0	0	0	0	0	84	0	0	0	0	0	0	0	0	0	0	0	0	0	0	0	0	0	0	0	0	0	0	0	0	0	0	0	0	0	0	0	0	0	0	0	0	0
d2f1cf23734be35bea70726d5edec7ad	0	0	0	84	0	0	0	0	0	0	0	0	0	0	0	0	0	0	0	0	0	0	0	0	0	0	0	0	0	0	0	0	0	0	0	0	0	0	0	0	0	0	0	0	0	0	0	0
2b9c4ac5c30b0dfa55a078cf5cde5bcd	0	0	0	0	0	0	0	0	0	0	0	0	0	0	0	0	0	0	0	0	0	0	0	0	0	0	0	0	0	0	0	0	0	0	0	0	0	0	0	0	0	0	15	0	0	54	14	0
06e9c1d197aa6df91c3b0da60c752fab	0	0	0	0	0	0	0	0	0	0	0	4	0	0	0	0	0	0	0	0	0	6	0	0	0	5	0	0	0	0	0	0	0	0	0	0	0	0	0	0	0	0	6	0	0	19	27	16
0b3eeb7a1b511177e63657f274ca1b1e	0	0	0	0	0	0	0	0	0	0	0	7	0	0	0	0	0	0	0	0	0	0	0	0	0	4	0	0	0	0	0	0	0	0	0	0	0	0	0	0	0	0	3	0	0	53	16	0
ada02c1a5f9574b335d60afc50ef7026	0	0	0	0	0	0	0	0	0	0	52	0	0	0	0	0	0	0	0	0	4	0	0	0	0	0	0	0	0	0	0	0	0	0	0	0	0	0	0	0	0	0	0	0	0	0	16	11
0f5dfe421363541834dd23e74150ff2b	0	0	0	0	0	0	0	0	0	0	9	8	0	29	0	0	18	0	0	0	0	0	0	0	0	0	0	0	0	0	0	0	0	0	0	0	0	0	0	0	0	0	0	0	0	0	8	11
3bee051d1fafddcca5f0607f74f47aed	0	0	0	0	0	0	0	0	0	0	16	0	0	0	0	0	0	0	0	0	15	14	0	0	0	0	0	0	0	0	0	0	0	38	0	0	0	0	0	0	0	0	0	0	0	0	0	0
554601c54b92b3988dd2882d4be8bfd7	0	0	0	0	0	0	0	0	0	0	0	12	0	0	0	0	0	0	0	0	0	0	0	0	0	13	0	0	0	0	0	0	0	34	24	0	0	0	0	0	0	0	0	0	0	0	0	0
8c4ea193c3ea34ed4d6d3c25f9886c42	0	0	0	0	0	0	0	0	0	0	0	0	0	0	0	0	0	0	0	0	39	44	0	0	0	0	0	0	0	0	0	0	0	0	0	0	0	0	0	0	0	0	0	0	0	0	0	0
eb35ed516814b45623512a80bafba3fe	0	0	0	0	0	0	0	0	0	0	0	0	0	0	0	0	0	0	0	0	47	36	0	0	0	0	0	0	0	0	0	0	0	0	0	0	0	0	0	0	0	0	0	0	0	0	0	0
73bc01dfe5cd15d66b4159d3e0570637	0	0	0	0	0	0	0	0	0	0	0	0	0	11	52	0	20	0	0	0	0	0	0	0	0	0	0	0	0	0	0	0	0	0	0	0	0	0	0	0	0	0	0	0	0	0	0	0
2d334a5100c852d111c231582c4a4201	0	0	0	0	0	0	0	0	0	0	0	15	0	13	0	0	12	0	0	0	0	0	0	0	0	18	0	0	0	0	0	0	0	0	0	0	0	0	0	0	0	0	9	0	0	0	9	6
adbb0ab4b3e6fade239632be5e286c5a	0	0	0	0	0	0	0	0	0	0	0	0	0	0	0	0	0	0	0	0	0	0	0	0	0	0	0	0	2	0	0	0	0	0	0	0	0	0	0	0	0	0	11	0	0	39	17	13
99d7fb9aec3b1182345cf205523d41e2	0	0	0	0	0	0	0	0	0	0	0	11	0	0	0	0	0	0	0	0	12	0	0	0	0	5	0	0	0	0	0	0	0	0	0	0	0	0	0	0	0	0	10	0	0	0	20	24
051b498337747895bf687ca60952938d	0	0	0	0	0	0	0	0	0	0	15	0	0	0	0	0	0	0	0	0	0	0	0	0	0	0	0	0	0	0	0	0	0	28	15	0	0	0	0	0	0	0	0	0	0	0	24	0
cc674fd53e53f96a5191e8062c94ca4c	0	0	0	0	0	0	0	0	0	0	0	0	0	0	0	0	0	0	0	0	0	0	0	0	0	22	40	0	0	0	0	0	0	0	0	0	20	0	0	0	0	0	0	0	0	0	0	0
9dff26151a1868393d3bd85a40c7caf1	0	0	0	0	0	0	14	0	0	0	0	0	0	0	0	0	0	7	9	0	32	16	0	0	0	0	0	0	0	0	0	0	0	0	0	0	0	0	0	0	4	0	0	0	0	0	0	0
57565feac76909863e9ca8e83f19880e	0	0	0	0	0	0	0	0	0	0	46	0	0	0	0	0	0	0	0	0	0	0	0	0	0	5	0	0	0	0	0	0	0	8	23	0	0	0	0	0	0	0	0	0	0	0	0	0
06e479d3b3005668348cab1ed846d8f7	0	0	0	0	0	0	0	0	0	0	0	0	0	0	0	82	0	0	0	0	0	0	0	0	0	0	0	0	0	0	0	0	0	0	0	0	0	0	0	0	0	0	0	0	0	0	0	0
05e727ad8c4cf8aadcfbef2ec3b3c8b6	0	0	0	0	0	0	0	0	0	0	82	0	0	0	0	0	0	0	0	0	0	0	0	0	0	0	0	0	0	0	0	0	0	0	0	0	0	0	0	0	0	0	0	0	0	0	0	0
c440c71c3be6d8a2fbfd074226ebcb13	0	0	0	0	0	0	0	0	0	0	0	0	0	0	0	0	0	0	0	0	0	0	0	0	0	0	0	0	0	0	0	0	0	0	0	0	0	0	0	0	0	0	35	0	0	17	16	13
5810e2df206ab236aee7d9bda1b35030	0	0	0	0	0	0	0	0	0	0	0	0	0	0	0	0	0	0	0	0	0	0	0	0	0	0	0	0	0	0	0	0	0	30	0	0	0	0	0	0	0	0	21	0	0	0	23	7
fc8435e5b1d0f1906fd4b3f8965c0fa9	0	0	10	0	0	0	0	0	0	0	0	19	0	0	0	0	0	10	0	0	0	0	0	0	0	17	4	0	0	0	0	0	0	0	4	0	0	0	10	0	0	0	0	2	0	0	5	0
9e18e58322d07dd9490686383b04e11e	0	0	0	0	0	0	0	0	0	0	0	0	0	36	45	0	0	0	0	0	0	0	0	0	0	0	0	0	0	0	0	0	0	0	0	0	0	0	0	0	0	0	0	0	0	0	0	0
c0a97aabb190d29c1f15053aa91682d0	0	0	0	0	0	0	0	0	0	0	0	10	0	4	0	0	5	0	0	0	0	8	0	0	0	12	0	0	0	0	0	0	0	0	0	9	0	0	0	0	0	0	0	0	0	0	16	16
ce018c3d44fcca8298a3d32376af0c36	0	0	0	0	0	0	0	0	0	0	30	0	0	0	0	0	0	0	0	0	8	22	0	0	0	0	0	0	0	0	0	0	0	9	11	0	0	0	0	0	0	0	0	0	0	0	0	0
0df34d8945ba833b9530186fde4c0e82	0	0	0	0	0	0	0	0	0	0	0	25	0	0	0	0	0	0	0	0	0	0	0	0	0	18	0	0	10	0	0	0	0	0	27	0	0	0	0	0	0	0	0	0	0	0	0	0
4d11178b39e462ace82da7d0193515fc	0	0	0	0	0	0	0	0	0	0	0	0	0	0	0	0	0	0	0	0	32	42	0	0	0	0	0	0	0	0	0	0	0	0	6	0	0	0	0	0	0	0	0	0	0	0	0	0
3c4488289cabc95dbfc39a8550efa64f	0	0	0	0	0	0	0	0	0	0	0	0	0	0	0	0	0	0	0	0	0	0	0	0	0	0	0	0	0	80	0	0	0	0	0	0	0	0	0	0	0	0	0	0	0	0	0	0
1f3b39b9b1d61c1c3d062cd18eff997e	0	0	0	0	0	0	14	0	0	0	0	0	0	0	0	0	0	0	0	0	30	36	0	0	0	0	0	0	0	0	0	0	0	0	0	0	0	0	0	0	0	0	0	0	0	0	0	0
600f0eb6e2ae6ca0a04deb26a07e7a66	0	0	0	0	0	0	0	0	0	0	0	0	0	23	34	0	23	0	0	0	0	0	0	0	0	0	0	0	0	0	0	0	0	0	0	0	0	0	0	0	0	0	0	0	0	0	0	0
88561d352d456e0f0f609ee3a0f67281	0	0	0	0	8	3	12	0	0	0	0	0	0	0	0	0	0	0	0	0	0	0	0	0	0	0	0	0	0	13	0	0	0	0	0	0	0	0	0	0	43	0	0	0	0	0	0	0
b72898cc8e071bba39e63485e1bbed4c	0	0	0	0	0	0	0	0	0	0	0	0	0	0	0	0	0	0	0	0	0	0	0	0	0	0	0	0	0	0	0	0	0	33	46	0	0	0	0	0	0	0	0	0	0	0	0	0
bc3ea7449948f10566b2dacfc69bd040	0	0	0	0	0	0	0	0	0	0	0	27	0	0	0	0	0	0	0	0	0	0	0	0	0	52	0	0	0	0	0	0	0	0	0	0	0	0	0	0	0	0	0	0	0	0	0	0
89a17249ca37a51612d2b28511ec33c8	0	0	0	0	0	0	0	0	0	0	0	0	0	0	0	0	0	0	0	0	33	46	0	0	0	0	0	0	0	0	0	0	0	0	0	0	0	0	0	0	0	0	0	0	0	0	0	0
909a47cae4c92285974929ab359e7399	0	0	0	0	0	0	0	0	0	0	0	0	0	0	0	0	0	0	0	0	0	0	0	0	0	0	0	0	0	0	0	0	0	0	24	0	0	0	0	0	0	0	7	0	0	9	21	17
b2daf6edcb45550275b8a6f272f2f686	0	0	0	0	0	0	0	0	0	0	0	0	0	0	0	0	0	0	0	0	0	0	0	0	0	0	0	0	0	0	0	0	0	78	0	0	0	0	0	0	0	0	0	0	0	0	0	0
a60a169d0ab4ba5e177cb1a7726b9cc0	0	0	0	0	0	0	0	0	0	0	0	35	0	0	0	0	0	0	0	0	0	0	0	0	0	43	0	0	0	0	0	0	0	0	0	0	0	0	0	0	0	0	0	0	0	0	0	0
fa7ec874878e79d61a59be66f64b0a02	0	0	0	0	0	0	0	0	0	0	0	17	0	21	0	0	11	0	0	0	0	0	0	0	0	16	0	0	13	0	0	0	0	0	0	0	0	0	0	0	0	0	0	0	0	0	0	0
69e99bb58b7a4bb795757a2cc38d75a6	0	0	0	0	0	0	0	0	0	0	0	0	78	0	0	0	0	0	0	0	0	0	0	0	0	0	0	0	0	0	0	0	0	0	0	0	0	0	0	0	0	0	0	0	0	0	0	0
d33a5049ec47d73b7acce355bdd7f27c	0	0	0	0	0	23	0	0	0	0	0	0	0	35	0	0	20	0	0	0	0	0	0	0	0	0	0	0	0	0	0	0	0	0	0	0	0	0	0	0	0	0	0	0	0	0	0	0
fd37edfda11378245c9fe4c7b0292fe4	0	0	0	0	0	0	0	0	0	0	0	0	0	20	41	0	17	0	0	0	0	0	0	0	0	0	0	0	0	0	0	0	0	0	0	0	0	0	0	0	0	0	0	0	0	0	0	0
dfd20cd2d4d3777e0360e8071f7d3a9d	0	0	0	0	0	0	0	0	0	0	78	0	0	0	0	0	0	0	0	0	0	0	0	0	0	0	0	0	0	0	0	0	0	0	0	0	0	0	0	0	0	0	0	0	0	0	0	0
cb61b7361f8474faf2dd863ef232432c	0	0	0	48	0	30	0	0	0	0	0	0	0	0	0	0	0	0	0	0	0	0	0	0	0	0	0	0	0	0	0	0	0	0	0	0	0	0	0	0	0	0	0	0	0	0	0	0
9f173e90126a7b7c3a5b3a896ba06a75	0	0	0	0	0	0	0	0	0	0	9	3	0	23	0	0	15	0	0	0	0	0	0	0	0	0	0	0	0	4	0	0	0	0	4	0	0	0	0	0	2	0	0	0	0	15	2	0
8df3089174baa460a2ebfc39fdb3c178	0	0	0	0	0	45	9	0	0	0	0	0	0	0	0	0	0	0	0	0	0	0	0	0	0	0	0	0	0	0	0	0	0	13	0	0	0	0	0	0	0	0	0	0	0	0	5	5
cee525b95ff7ec700a5ed8868c707af0	0	0	0	0	0	0	0	0	0	0	0	0	0	0	0	0	0	0	0	0	0	0	0	0	0	16	0	0	0	0	0	0	0	10	36	0	0	0	0	0	0	0	0	0	0	0	15	0
41adf338a549296528d28aa28e902f3f	0	0	0	0	0	0	0	0	0	0	0	0	0	0	0	0	0	0	0	0	0	13	0	0	0	0	0	0	0	0	0	0	0	0	0	0	0	0	0	0	0	0	0	0	0	0	37	27
1ad20c0e4ced6c44f511ebce94b1c540	5	8	0	28	0	6	0	0	0	0	0	0	0	0	0	0	0	0	4	0	0	0	0	0	0	0	0	0	0	0	0	18	8	0	0	0	0	0	0	0	0	0	0	0	0	0	0	0
06845950cb839ada518fc1bf8717aa04	0	0	0	0	0	0	0	0	0	0	0	0	0	0	0	0	0	0	0	0	0	0	0	0	0	0	0	0	0	0	0	0	0	23	41	13	0	0	0	0	0	0	0	0	0	0	0	0
ee2c8cb0156e18d08b0fdd19047c6929	0	0	0	0	0	0	0	0	0	0	0	30	0	0	0	0	0	0	0	0	0	0	0	0	0	42	0	0	0	0	0	0	0	0	5	0	0	0	0	0	0	0	0	0	0	0	0	0
c1bc1d32761d21551b9b0272331d7fe7	0	0	0	0	0	0	0	0	0	0	0	0	0	0	0	0	0	0	0	0	0	0	0	0	0	0	0	0	0	77	0	0	0	0	0	0	0	0	0	0	0	0	0	0	0	0	0	0
946a1ed41e8a4775ceb0e5a7517176e8	0	0	0	0	0	0	0	0	0	0	0	0	0	7	0	0	13	0	0	0	25	32	0	0	0	0	0	0	0	0	0	0	0	0	0	0	0	0	0	0	0	0	0	0	0	0	0	0
50cc2b00ef75beaad72a270d53377dc9	0	0	0	0	0	11	66	0	0	0	0	0	0	0	0	0	0	0	0	0	0	0	0	0	0	0	0	0	0	0	0	0	0	0	0	0	0	0	0	0	0	0	0	0	0	0	0	0
e169dd2cc7645e7fac86a5c7e2a16ff0	0	0	0	0	0	0	0	0	0	0	77	0	0	0	0	0	0	0	0	0	0	0	0	0	0	0	0	0	0	0	0	0	0	0	0	0	0	0	0	0	0	0	0	0	0	0	0	0
f490f65929af8d8f28643931faf8ea4c	0	0	0	0	0	0	0	0	0	0	0	0	0	0	0	0	0	0	0	0	0	0	0	0	0	0	0	0	0	0	0	0	0	0	0	0	0	0	0	8	34	0	0	0	34	0	0	0
8550925a46d892f911e74847fffa5dda	6	0	0	35	0	0	0	0	0	16	3	0	0	0	0	0	0	0	0	0	0	0	0	0	0	0	0	0	0	0	0	0	0	0	0	0	0	0	0	0	0	0	0	0	16	0	0	0
116585488b7d01d9dd8f28940089c13f	0	0	0	0	0	0	0	0	0	0	10	0	0	12	0	0	7	0	0	0	0	0	0	0	0	0	0	0	0	0	0	0	0	0	11	0	0	0	0	0	0	0	0	0	0	20	16	0
250daf6c791429c5a83658212043ef67	0	0	0	0	9	0	13	0	0	0	7	0	5	0	0	0	0	0	0	0	0	0	4	0	0	0	0	0	0	12	0	0	0	3	0	0	0	0	0	0	23	0	0	0	0	0	0	0
946fe86237acff637c7f78500207be45	0	0	0	0	0	0	0	0	0	0	0	0	0	0	0	0	0	0	0	10	0	0	26	26	0	0	0	0	14	0	0	0	0	0	0	0	0	0	0	0	0	0	0	0	0	0	0	0
f41fb3ed5ecb13e8739c64dec2dce8a4	0	0	0	0	0	0	0	0	0	0	0	0	0	0	45	0	31	0	0	0	0	0	0	0	0	0	0	0	0	0	0	0	0	0	0	0	0	0	0	0	0	0	0	0	0	0	0	0
5d397e3259243f26d1afe7e9c49834bc	0	0	0	0	0	0	0	0	0	0	0	0	0	0	0	0	0	0	0	0	0	0	0	0	0	2	0	0	0	0	0	0	0	0	0	0	0	0	0	0	0	0	30	0	0	11	19	13
cfff4694228c4e6e8bc67f8df25ec10a	0	0	0	0	0	0	0	0	0	0	18	0	0	0	0	0	0	0	0	0	0	0	0	0	0	0	0	0	0	0	0	0	0	12	8	0	0	0	0	0	0	0	9	0	0	0	15	13
ab3cf31107c8ea740673c3b2a0d657a2	0	0	0	19	0	0	36	0	0	0	0	0	0	0	0	0	0	0	0	0	0	0	0	0	0	0	0	0	0	0	0	0	0	0	0	0	0	0	0	0	0	0	20	0	0	0	0	0
0bb51a9bff7c5ea876cbd05547e2eb90	0	0	0	0	0	0	0	0	0	0	0	0	0	0	0	0	0	0	0	0	0	0	0	0	0	0	0	0	0	0	0	0	0	16	51	0	0	0	0	0	0	0	0	0	0	0	8	0
58d36a4264167004950027793c61676a	0	0	0	0	0	0	0	0	0	0	0	0	0	0	0	0	0	0	0	0	0	0	0	0	0	0	0	0	0	0	0	0	0	0	0	0	0	0	0	0	0	0	0	0	0	0	29	46
62fc569d33ed5910b89000ee387ed98c	0	0	0	0	0	0	0	0	0	0	8	7	0	0	0	0	0	0	0	0	0	0	0	0	0	13	0	0	14	0	0	0	0	16	17	0	0	0	0	0	0	0	0	0	0	0	0	0
a803921709ec9183da37ba5c643b59fa	0	0	0	0	0	0	0	0	0	0	0	0	0	0	0	0	0	0	0	0	0	0	0	0	0	0	0	0	0	0	0	0	0	46	29	0	0	0	0	0	0	0	0	0	0	0	0	0
d31ea45e5edf0c302b30f0450381095f	0	0	0	0	0	0	0	0	0	0	0	0	0	0	0	0	0	0	0	0	35	36	0	4	0	0	0	0	0	0	0	0	0	0	0	0	0	0	0	0	0	0	0	0	0	0	0	0
00ea5b1ebd4edfd292b9ab1e22636e64	0	0	0	35	0	22	0	0	0	0	0	0	18	0	0	0	0	0	0	0	0	0	0	0	0	0	0	0	0	0	0	0	0	0	0	0	0	0	0	0	0	0	0	0	0	0	0	0
0ff86f8305483edec19d35eae98bcffc	0	0	0	0	0	0	0	0	0	0	0	0	0	0	0	75	0	0	0	0	0	0	0	0	0	0	0	0	0	0	0	0	0	0	0	0	0	0	0	0	0	0	0	0	0	0	0	0
d3db489e023174335bb378f13b55f5d2	0	0	0	0	0	0	0	0	0	0	0	0	0	0	0	0	0	0	0	0	0	0	0	0	0	0	0	0	0	0	0	0	0	0	0	0	0	0	0	0	74	0	0	0	0	0	0	0
01f4216d445746bbaa359f0dfedb8005	0	0	0	0	0	0	0	0	0	0	0	0	0	0	0	0	0	0	0	0	12	21	0	0	0	4	0	0	0	0	0	0	0	14	23	0	0	0	0	0	0	0	0	0	0	0	0	0
fc4affff2fc057f5d7506397cb2ff3be	0	0	0	0	0	0	0	0	0	0	0	33	0	0	0	0	0	0	0	0	0	0	0	0	0	41	0	0	0	0	0	0	0	0	0	0	0	0	0	0	0	0	0	0	0	0	0	0
090b74d150850dc938382cf52714ffd0	0	0	0	0	0	0	74	0	0	0	0	0	0	0	0	0	0	0	0	0	0	0	0	0	0	0	0	0	0	0	0	0	0	0	0	0	0	0	0	0	0	0	0	0	0	0	0	0
0a0f86e499ad0c0dac2a0b3061e9586e	0	0	0	0	0	0	0	0	0	0	74	0	0	0	0	0	0	0	0	0	0	0	0	0	0	0	0	0	0	0	0	0	0	0	0	0	0	0	0	0	0	0	0	0	0	0	0	0
a0bb5cc46cc4402aa63f3578c0fd73e9	0	0	0	0	0	0	0	0	0	0	0	0	0	0	0	0	0	0	0	0	0	0	0	0	0	0	0	0	0	0	0	0	0	0	0	0	0	0	0	0	0	0	73	0	0	0	0	0
474ee5f22d6dcaafdacdf99c3a671f19	0	0	0	0	0	0	0	0	0	0	20	12	0	0	0	0	0	0	0	0	0	0	0	0	0	6	0	0	0	0	0	0	0	0	0	0	0	0	0	0	0	0	15	0	0	0	12	8
9580308b308c6dfd3874b17e5dd991e9	0	0	0	0	0	0	0	0	0	0	46	0	0	0	0	0	0	0	0	0	0	4	0	0	0	0	0	0	0	0	0	0	0	0	9	0	0	0	0	0	0	0	0	0	0	5	9	0
3b5ecdc28df22659eef69d03a6c0a5d5	0	0	0	0	0	17	0	0	0	0	0	0	0	0	0	0	0	0	0	0	11	18	0	0	0	0	0	0	0	0	0	0	0	0	10	0	0	0	0	0	0	0	0	0	0	0	14	3
18b2f2b5190581852db0253dc790db4d	0	0	0	0	0	0	0	0	0	0	19	0	0	0	0	0	0	0	0	0	0	0	0	0	0	0	0	0	0	0	0	0	0	21	22	0	0	0	0	0	0	0	0	0	0	0	11	0
077f2bebef051effdf6b39d734b23f01	0	0	0	0	0	0	0	0	0	0	0	0	0	0	0	31	0	0	0	0	0	0	0	0	0	0	0	0	0	0	0	0	0	0	0	0	42	0	0	0	0	0	0	0	0	0	0	0
4fab1423ddc69f91f960dd1757da104c	0	0	0	0	17	0	24	0	0	0	0	0	0	0	0	0	0	0	0	0	0	0	0	0	0	0	0	0	0	24	0	0	0	0	0	0	0	0	0	0	8	0	0	0	0	0	0	0
eef45b313b722e8f2293b7d6298f7e8b	0	0	0	0	0	0	0	0	0	0	0	0	0	24	21	0	28	0	0	0	0	0	0	0	0	0	0	0	0	0	0	0	0	0	0	0	0	0	0	0	0	0	0	0	0	0	0	0
12200dd327bcf4d09776c796ad186910	0	0	0	0	0	0	0	0	0	0	0	0	0	10	55	0	8	0	0	0	0	0	0	0	0	0	0	0	0	0	0	0	0	0	0	0	0	0	0	0	0	0	0	0	0	0	0	0
a1cfec8eec260f1c53b44f30b92244b1	0	0	0	0	0	0	0	0	0	0	73	0	0	0	0	0	0	0	0	0	0	0	0	0	0	0	0	0	0	0	0	0	0	0	0	0	0	0	0	0	0	0	0	0	0	0	0	0
f053786d8884f971b55206c50b4af676	0	0	0	0	0	0	0	0	0	0	0	3	0	0	0	0	0	0	0	0	0	0	0	0	0	0	0	0	0	0	0	0	0	0	3	0	0	0	0	0	0	0	15	0	0	14	22	15
a06c411420b0e6213b2109e8d8aa8fe8	0	0	0	0	0	0	0	0	0	0	0	0	0	0	0	0	0	0	0	0	0	0	0	0	0	0	0	0	0	0	0	0	0	8	26	0	0	0	0	0	0	0	12	0	0	0	11	15
d6d0cf860e73e5ccd9fd1156e3ccc886	0	0	0	0	0	0	0	0	0	0	0	0	0	0	0	0	0	0	0	0	0	0	0	0	0	0	0	0	0	0	0	0	0	0	23	0	0	49	0	0	0	0	0	0	0	0	0	0
891d35abe4e6aa48cac8068acdfa1944	0	0	0	0	0	0	0	0	0	0	0	0	0	0	0	0	0	0	0	0	0	0	0	0	0	0	0	0	0	0	0	0	51	6	0	0	0	0	0	5	10	0	0	0	0	0	0	0
f7f9de7f5b04b2da273ed7e62eac6a93	0	0	0	0	0	0	0	0	0	0	0	0	0	0	0	0	0	6	0	0	27	31	0	0	0	0	0	0	0	0	0	0	0	8	0	0	0	0	0	0	0	0	0	0	0	0	0	0
33c092d0e863bb4cd2d445c90a388046	0	0	0	0	0	0	0	0	0	0	0	0	0	0	0	0	0	0	0	0	37	35	0	0	0	0	0	0	0	0	0	0	0	0	0	0	0	0	0	0	0	0	0	0	0	0	0	0
7f6b0641177ea0837f6b69867eba59a7	0	69	3	0	0	0	0	0	0	0	0	0	0	0	0	0	0	0	0	0	0	0	0	0	0	0	0	0	0	0	0	0	0	0	0	0	0	0	0	0	0	0	0	0	0	0	0	0
f837ddbda5c050c894711b0e7bdb778a	0	0	0	72	0	0	0	0	0	0	0	0	0	0	0	0	0	0	0	0	0	0	0	0	0	0	0	0	0	0	0	0	0	0	0	0	0	0	0	0	0	0	0	0	0	0	0	0
d380dc2c690ed439b15ca1882eda5c3c	0	0	0	0	0	0	0	0	0	0	0	0	0	0	0	0	0	0	0	0	0	0	0	0	0	0	0	0	0	0	0	0	0	0	0	0	0	0	0	0	0	0	44	0	0	0	16	11
2a15e61f34b9f53959314d16d71cc7fc	0	0	0	0	0	0	0	0	0	0	0	0	0	10	7	0	10	0	0	0	0	0	0	0	0	0	0	0	0	0	0	0	0	7	14	0	0	0	0	0	0	0	13	0	0	0	6	4
87c478e42b4511d4e69545af53f25327	16	0	2	0	5	0	0	0	0	0	13	0	2	0	0	3	0	0	0	0	0	0	0	0	0	0	0	0	11	0	0	0	0	0	0	0	0	0	0	0	11	0	0	8	0	0	0	0
8be449490a4877d30785e30a483fb586	5	0	0	0	0	0	4	0	0	0	0	0	0	0	0	0	8	0	0	0	0	0	0	0	6	0	0	0	0	3	0	27	0	0	0	0	9	0	0	0	6	0	0	0	3	0	0	0
dd8f92aa9f42e6b76a6b93b66dfc1fe4	0	0	0	0	0	0	0	0	0	0	26	0	0	0	0	0	0	0	0	0	0	0	0	0	0	0	0	0	0	0	0	0	0	0	0	0	0	0	0	0	0	0	0	0	0	45	0	0
a0dcc90532d6b17c510e6a3009033496	0	0	0	0	0	0	0	0	0	0	0	0	0	0	0	0	0	0	0	0	0	0	0	0	0	0	0	0	0	0	0	0	0	71	0	0	0	0	0	0	0	0	0	0	0	0	0	0
30b76462c4cc5c4057a4a0a76ac45ee1	0	0	0	0	0	0	0	0	0	0	0	0	0	0	0	0	0	0	0	0	0	0	0	0	0	0	0	0	0	0	0	0	0	29	42	0	0	0	0	0	0	0	0	0	0	0	0	0
78ce80a526c4708b4922435909001482	0	0	0	0	0	0	0	0	0	0	0	0	0	0	0	0	0	0	0	0	0	0	0	0	0	0	0	0	0	0	0	0	0	0	0	71	0	0	0	0	0	0	0	0	0	0	0	0
67b9ca15e659f1ccdad260746e5c7d6d	0	0	0	0	0	0	0	0	0	0	0	16	0	0	0	0	0	0	0	0	0	0	0	0	0	0	7	0	48	0	0	0	0	0	0	0	0	0	0	0	0	0	0	0	0	0	0	0
41fa614e1fbca9ab3555845b1add408d	0	0	0	0	0	0	0	0	0	0	0	0	0	0	0	0	0	0	0	0	0	0	0	0	0	0	0	0	0	0	0	0	0	0	0	0	0	0	0	0	0	0	15	0	0	47	8	0
2dcf789390cd9104e77a9c84ff85bbc7	0	0	0	0	0	0	0	0	0	0	0	0	0	2	0	0	0	0	0	0	0	0	0	0	0	0	0	0	0	0	0	0	0	0	0	0	0	0	0	0	0	0	13	0	0	21	26	8
e0d25f7af941fbf698ea58e30a88b215	0	0	0	0	0	0	0	0	0	0	0	19	0	0	0	0	0	0	0	0	0	0	0	0	0	17	0	0	0	0	0	0	0	0	0	0	0	0	0	3	0	0	11	0	0	0	6	14
6d1de0bdd2f3b7bd4a237427b08a1490	0	0	0	0	0	0	0	0	0	0	34	0	0	7	0	0	6	0	0	0	0	0	0	0	0	0	0	0	0	0	0	0	0	12	8	0	0	0	0	0	0	0	3	0	0	0	0	0
d94ccc5a7132dd73764cb0adf158fa7c	0	0	0	0	0	0	0	0	0	0	0	0	0	0	0	0	0	5	0	0	0	0	0	53	0	0	0	0	0	0	0	0	0	0	0	0	0	0	0	0	0	0	0	12	0	0	0	0
7eb426b0a69d60cac17f86dbaf355d3c	0	0	0	0	0	0	0	0	0	0	0	0	0	0	0	0	0	0	0	0	0	0	0	0	0	0	0	0	0	0	0	0	0	0	0	0	0	0	0	30	0	0	0	0	40	0	0	0
5fc7aad3d78891c5d3a9eb989b1252c1	0	0	0	0	0	0	0	0	0	0	0	0	0	5	0	0	0	0	0	0	0	0	0	0	0	0	0	0	0	0	0	0	0	0	0	0	0	0	0	0	0	0	0	0	0	61	4	0
b47177c95f0e06ee3b38835bf596b1a1	0	0	0	0	0	0	0	0	0	0	18	0	0	0	0	0	0	0	0	0	0	0	0	0	0	0	0	0	0	0	0	0	0	25	12	0	0	0	0	0	0	0	0	0	0	0	15	0
c1d1bec5a6571c65bca5993a833a30f0	0	0	0	0	0	0	0	0	0	0	0	0	0	0	0	0	0	0	0	0	0	0	0	0	0	0	0	0	0	0	0	0	0	13	57	0	0	0	0	0	0	0	0	0	0	0	0	0
a33a27f81ae58fbe01833ac4c171a828	0	0	0	0	0	0	0	0	0	0	0	0	0	0	0	0	0	0	0	0	0	0	0	0	0	0	0	0	0	0	0	0	0	28	42	0	0	0	0	0	0	0	0	0	0	0	0	0
8060239a5a08b8bde368761fedb27353	0	0	0	0	0	0	0	0	0	0	45	0	0	0	0	0	0	0	0	0	0	0	0	0	0	0	0	0	0	0	0	0	0	11	14	0	0	0	0	0	0	0	0	0	0	0	0	0
6e45cad8db0e07894de4ca0cbc49ae1c	14	0	3	0	0	0	0	0	0	0	9	0	0	0	0	0	0	0	0	0	0	0	0	0	0	0	3	0	41	0	0	0	0	0	0	0	0	0	0	0	0	0	0	0	0	0	0	0
3d21c5db2edc20842697919092cee7f9	0	0	0	0	0	0	0	0	0	0	0	0	0	0	0	0	0	0	0	0	26	27	17	0	0	0	0	0	0	0	0	0	0	0	0	0	0	0	0	0	0	0	0	0	0	0	0	0
143c640f2157b7e22b4603075029d869	0	0	0	0	0	0	0	0	0	0	0	0	0	25	24	0	21	0	0	0	0	0	0	0	0	0	0	0	0	0	0	0	0	0	0	0	0	0	0	0	0	0	0	0	0	0	0	0
a4669d771e654c275c8504b5a624fbb3	0	0	0	0	0	27	0	0	0	0	43	0	0	0	0	0	0	0	0	0	0	0	0	0	0	0	0	0	0	0	0	0	0	0	0	0	0	0	0	0	0	0	0	0	0	0	0	0
dfe0763abba2a648152f5c30732a6593	0	0	0	31	0	29	0	0	0	0	10	0	0	0	0	0	0	0	0	0	0	0	0	0	0	0	0	0	0	0	0	0	0	0	0	0	0	0	0	0	0	0	0	0	0	0	0	0
e68f79d324de29caed19656fd8933be7	0	0	0	0	0	0	0	0	0	0	9	0	0	0	0	0	0	0	0	0	0	0	0	0	0	0	0	0	0	0	0	0	0	7	9	0	0	0	0	0	0	0	7	0	0	0	25	12
a4e9e92f2d744853f8ef98034699e256	0	6	0	0	0	0	0	0	0	0	10	0	9	0	0	0	0	0	0	0	0	0	13	13	0	0	0	0	0	0	0	0	0	0	0	0	0	0	0	0	0	0	8	0	0	0	0	10
e108ecfd13ecefed1a12c19343dec70f	0	0	0	0	0	0	4	0	0	0	0	0	0	0	0	0	0	0	0	0	0	0	0	0	0	0	0	0	0	0	0	0	0	0	0	0	0	0	19	11	0	9	0	11	15	0	0	0
b6a0a6969a9bc30ed0a4ff7e4f3c1329	0	0	0	0	0	0	0	0	0	0	0	0	0	0	0	0	0	0	0	0	0	0	0	0	0	0	0	0	0	0	0	0	0	14	26	0	0	0	0	0	0	0	0	0	0	23	6	0
26ec17fc3fb52e1e38eb1abf97c7d6ae	0	0	0	0	0	0	0	0	0	0	0	0	0	0	0	0	0	0	0	0	0	0	0	0	0	0	0	0	0	0	0	0	0	0	0	0	0	0	0	0	0	0	0	0	0	69	0	0
7a5e1dbcb72fe0c2529421c1df3c09bc	0	0	0	0	0	0	0	0	0	0	0	0	0	0	0	0	0	0	0	0	16	26	0	0	0	0	0	0	0	0	0	0	0	0	0	0	0	0	0	0	0	0	0	0	0	0	18	9
cdea032c69a959fea018604adbd7a569	0	0	0	0	11	0	8	0	0	0	0	0	0	0	0	0	0	0	0	0	0	0	0	0	0	0	0	0	0	5	0	0	0	0	0	0	0	0	0	0	45	0	0	0	0	0	0	0
829dffc4a4721a3016bd89934f9be860	0	0	0	0	0	0	0	0	0	0	0	0	0	0	0	0	0	0	0	0	0	0	0	0	0	0	0	0	0	0	0	0	0	50	19	0	0	0	0	0	0	0	0	0	0	0	0	0
0f151cd34144fb7b118c77a54ea2ff30	0	0	0	0	0	0	0	0	0	0	0	0	0	0	0	0	0	0	0	0	0	0	0	0	0	0	0	0	0	0	0	0	0	17	52	0	0	0	0	0	0	0	0	0	0	0	0	0
344320b31aebda41118de1e46fdaea93	0	0	0	0	0	0	0	0	0	0	0	0	0	0	0	0	0	0	0	0	0	0	0	0	0	0	0	0	0	69	0	0	0	0	0	0	0	0	0	0	0	0	0	0	0	0	0	0
3fb5b70c093249df790615b9d8996e71	0	0	0	0	0	0	0	0	0	0	0	0	0	0	0	0	0	0	0	0	42	27	0	0	0	0	0	0	0	0	0	0	0	0	0	0	0	0	0	0	0	0	0	0	0	0	0	0
4d8f8b33ce83394a9af5902bc6b496a2	0	0	0	0	0	0	0	0	0	0	0	0	0	0	0	0	12	0	0	0	13	44	0	0	0	0	0	0	0	0	0	0	0	0	0	0	0	0	0	0	0	0	0	0	0	0	0	0
2c6681bf449befb6e72364adbcbc62c3	0	0	0	0	0	0	0	0	0	0	69	0	0	0	0	0	0	0	0	0	0	0	0	0	0	0	0	0	0	0	0	0	0	0	0	0	0	0	0	0	0	0	0	0	0	0	0	0
1b002895beb537ad3e3cf41fe794f05b	0	0	2	0	2	0	0	0	0	0	0	19	0	0	0	0	0	0	0	0	0	0	0	0	7	0	6	0	0	5	3	0	0	4	0	0	3	0	2	0	0	0	8	0	0	0	7	0
4f49e9555e892df89782896d3f6f84ca	0	0	0	0	0	0	6	0	0	0	0	0	0	0	0	0	0	0	0	0	0	0	0	0	0	0	0	0	0	0	0	0	0	0	0	0	9	0	7	5	0	11	0	11	6	0	7	6
b26fb47ea04ba07fc3b7adf9acc50a87	0	0	0	0	0	0	29	0	0	0	0	8	0	4	0	0	9	0	0	0	0	0	0	0	0	0	0	0	0	0	0	0	0	0	7	0	0	0	0	0	0	0	0	0	0	0	8	3
19291baeef348b9a86b7bee58d095912	0	0	0	0	0	0	0	0	0	0	0	0	0	0	0	0	0	0	0	0	0	0	0	0	0	0	0	0	0	0	0	0	0	28	20	0	0	0	0	0	0	0	0	0	0	0	16	4
5862010d67aa1ccb25966614967dab64	0	0	0	0	0	0	0	0	0	0	13	0	0	15	26	0	0	0	0	0	0	0	0	0	0	0	0	0	0	0	0	0	4	0	0	0	0	0	0	0	4	0	0	0	0	0	6	0
1c87c45e63a2642db624a1124ebe032d	0	0	0	0	0	0	0	0	0	0	56	0	0	0	0	0	0	0	0	0	0	0	0	0	0	0	0	0	12	0	0	0	0	0	0	0	0	0	0	0	0	0	0	0	0	0	0	0
0d49e68dd26d53da0082649613c8ea37	0	0	0	0	0	0	0	0	0	0	0	0	0	0	0	0	0	0	0	0	0	0	0	0	0	0	0	0	0	68	0	0	0	0	0	0	0	0	0	0	0	0	0	0	0	0	0	0
6c860416cab56236b29b0cdaaa91d83b	0	0	0	0	0	0	0	0	0	0	0	0	0	0	0	0	0	0	0	0	44	24	0	0	0	0	0	0	0	0	0	0	0	0	0	0	0	0	0	0	0	0	0	0	0	0	0	0
4db063ade904b75e9fdd4da173ab122a	0	0	0	0	0	0	0	0	0	0	0	0	0	0	20	0	0	0	0	0	0	0	0	48	0	0	0	0	0	0	0	0	0	0	0	0	0	0	0	0	0	0	0	0	0	0	0	0
1457099dc29ebc626d1ba2b8a5df07f1	0	0	0	0	0	0	0	0	0	0	0	0	0	38	0	0	30	0	0	0	0	0	0	0	0	0	0	0	0	0	0	0	0	0	0	0	0	0	0	0	0	0	0	0	0	0	0	0
42f80bd6b3055de0158ebf6390edd1b4	0	0	0	0	0	0	0	0	0	0	0	0	0	0	0	0	0	0	0	0	0	0	0	0	0	0	0	0	0	0	0	0	0	0	0	0	0	0	0	0	0	0	50	0	0	0	17	0
14f3b1fc8de3e30b8df8556b2d8f41ab	0	0	0	0	0	0	0	0	0	0	0	0	0	0	0	0	0	0	0	0	0	0	0	0	0	0	0	0	0	0	0	0	0	0	8	0	0	0	0	0	0	0	19	0	0	0	23	17
9ca8af59bf88443bf3e56a5ad668721d	0	0	0	0	0	0	0	0	0	0	0	0	0	0	0	0	0	0	0	0	0	0	0	0	0	12	7	0	0	0	0	0	0	7	0	0	0	0	0	0	0	0	0	0	0	41	0	0
cc2e0f4e182be3126426cd9daa3b8ac3	0	0	0	0	0	0	0	0	0	0	0	0	0	0	0	0	0	0	0	0	0	0	0	0	0	0	0	0	0	0	0	0	0	0	24	0	0	0	0	0	0	0	0	0	0	0	28	15
36f0e8d0b686de6ac9990df72ab90547	0	0	0	0	0	0	0	0	0	0	0	0	0	5	0	0	0	0	0	0	0	0	0	0	0	0	0	0	0	0	0	0	0	0	0	0	0	0	53	0	9	0	0	0	0	0	0	0
25df228efbc79c1b3236ad9d1571011d	0	0	0	0	0	0	0	0	0	0	0	0	0	0	0	0	0	12	0	0	0	0	0	0	0	25	0	0	0	0	0	0	0	16	0	0	0	0	0	0	0	14	0	0	0	0	0	0
e578fe333bb525c8bab66dcc9c21eb0b	0	0	0	0	0	0	0	0	0	0	0	0	0	36	0	0	22	0	0	0	0	0	0	0	0	0	0	0	0	0	0	0	0	0	0	0	0	0	0	0	0	9	0	0	0	0	0	0
c8a84a1679a4c8943899900978ff9932	0	0	0	0	0	0	0	0	0	0	0	0	0	0	0	0	0	0	0	0	0	0	0	0	0	0	0	0	0	0	0	0	0	23	44	0	0	0	0	0	0	0	0	0	0	0	0	0
b1d2e1df041b0a4ddebbdda21f0115fc	0	0	0	0	0	0	0	0	0	0	67	0	0	0	0	0	0	0	0	0	0	0	0	0	0	0	0	0	0	0	0	0	0	0	0	0	0	0	0	0	0	0	0	0	0	0	0	0
a713980b30980850cf6fc7097349a3a8	0	0	0	0	0	0	0	0	0	0	0	0	0	0	0	0	0	0	0	0	0	0	0	0	0	0	0	0	0	0	0	0	0	0	0	0	0	0	0	0	0	0	66	0	0	0	0	0
e9ee2c86ed1d6c0fa35ba966dbf6e092	0	0	0	0	0	0	0	0	0	0	20	12	0	0	0	0	0	0	0	0	13	0	0	0	0	9	0	0	0	0	0	0	0	4	0	2	0	0	0	0	0	0	0	0	0	6	0	0
d6e45c76d5ddcae0057978a6e07c39aa	0	0	20	0	0	0	0	0	0	0	11	0	5	0	0	0	0	0	0	0	0	0	0	0	0	0	0	0	0	14	0	10	0	0	0	0	0	0	0	0	6	0	0	0	0	0	0	0
767cadad3c037615d8b1f92eeee4fd7a	0	0	0	0	0	0	0	0	0	0	0	0	0	0	0	0	0	0	0	0	31	28	0	0	0	0	0	0	0	0	0	0	0	7	0	0	0	0	0	0	0	0	0	0	0	0	0	0
c537d74f202126a5379dc1a40bee7a30	0	0	0	0	0	0	0	0	0	0	0	0	0	15	0	0	0	0	0	0	20	21	0	0	0	0	0	0	0	0	0	0	0	10	0	0	0	0	0	0	0	0	0	0	0	0	0	0
66548af211d5cf6b7da508fc3a7208fe	0	0	0	0	0	0	0	0	0	0	0	0	0	0	0	0	0	0	0	0	0	0	0	0	0	0	0	0	0	63	0	0	0	0	3	0	0	0	0	0	0	0	0	0	0	0	0	0
9b8d839e4bd13a4310669b47a8266e6c	0	0	0	0	0	0	0	0	0	0	0	30	0	0	0	0	0	0	0	0	0	0	0	0	0	36	0	0	0	0	0	0	0	0	0	0	0	0	0	0	0	0	0	0	0	0	0	0
4cbe7dc0504f8702ef9381f808fdb290	0	0	0	0	0	0	0	0	0	0	0	0	0	0	0	0	0	0	0	0	0	0	0	0	0	0	0	0	0	66	0	0	0	0	0	0	0	0	0	0	0	0	0	0	0	0	0	0
aad716114e2bca0ada1b33b957e087cb	0	0	0	0	0	0	0	0	0	0	0	0	0	0	0	0	0	0	0	0	26	40	0	0	0	0	0	0	0	0	0	0	0	0	0	0	0	0	0	0	0	0	0	0	0	0	0	0
ef4b9a6303f6ad2bc1f3d69592899170	0	0	0	0	0	0	0	0	0	0	0	0	0	14	33	0	14	0	0	0	0	5	0	0	0	0	0	0	0	0	0	0	0	0	0	0	0	0	0	0	0	0	0	0	0	0	0	0
8e32f4434d237004e33c5cf7cf512cca	0	0	0	0	0	0	0	0	0	0	0	0	0	40	0	0	26	0	0	0	0	0	0	0	0	0	0	0	0	0	0	0	0	0	0	0	0	0	0	0	0	0	0	0	0	0	0	0
1c602d762e9ec1da75e02bdca7e10dce	0	0	0	0	0	0	5	0	0	0	0	5	0	0	0	0	0	0	0	0	0	3	0	0	0	7	0	0	0	0	0	0	0	2	10	0	0	0	0	0	0	0	13	0	0	0	14	6
9c374f61a710df2bb6e8aa65adffe5d5	0	0	0	0	0	0	0	0	0	27	11	0	9	0	0	0	0	0	0	0	0	0	0	0	0	0	0	0	0	0	0	0	0	0	0	0	0	0	0	0	0	0	18	0	0	0	0	0
d2e71f737853a546d6752485dc1d2874	0	0	0	44	0	0	0	0	0	0	0	0	0	0	0	0	0	0	0	0	0	0	0	0	0	0	0	0	0	0	0	0	0	0	0	0	0	0	0	0	0	0	21	0	0	0	0	0
dded51f984813a9b57315a5b01a7d770	0	0	0	0	0	0	0	0	0	0	0	0	0	13	0	0	21	0	0	0	7	9	0	0	0	0	0	0	0	0	0	0	0	0	0	0	0	0	0	0	0	0	0	0	0	15	0	0
32be7613b3a419c870700c8d69f6b872	0	0	0	0	0	0	0	0	0	0	0	0	0	0	0	0	0	0	0	0	0	0	0	0	0	0	0	0	0	0	0	0	0	0	0	0	0	65	0	0	0	0	0	0	0	0	0	0
b7c827baef39366e4530b696864ba2fe	0	0	0	0	0	0	0	0	0	0	0	0	0	0	0	0	0	0	0	0	0	0	0	0	0	0	0	0	0	65	0	0	0	0	0	0	0	0	0	0	0	0	0	0	0	0	0	0
e3d79b0e1e6409b02bb58634b50dca57	0	0	0	0	0	0	0	0	0	0	0	0	0	0	0	0	0	0	0	0	0	0	0	65	0	0	0	0	0	0	0	0	0	0	0	0	0	0	0	0	0	0	0	0	0	0	0	0
de147d654b042e9030aebd0181bdc01b	0	0	0	0	0	0	0	0	0	0	0	0	0	26	0	0	39	0	0	0	0	0	0	0	0	0	0	0	0	0	0	0	0	0	0	0	0	0	0	0	0	0	0	0	0	0	0	0
e17e349bba8621f704661fe626d0db5e	0	0	0	0	0	0	0	0	0	0	65	0	0	0	0	0	0	0	0	0	0	0	0	0	0	0	0	0	0	0	0	0	0	0	0	0	0	0	0	0	0	0	0	0	0	0	0	0
d73c54bf849a2483f84558503c9decfa	0	0	0	0	0	0	0	0	0	0	0	0	0	0	0	0	0	0	0	0	0	0	0	0	0	0	0	0	0	0	0	0	0	0	0	0	0	0	0	0	0	0	64	0	0	0	0	0
9fdf9ac072b0667aa01448a9dac0ae6b	0	0	0	0	0	0	0	0	0	0	0	0	0	0	0	0	0	0	0	0	0	0	0	0	0	0	0	0	0	0	0	0	0	0	0	0	0	0	0	0	0	0	40	0	0	0	24	0
d6e6a91e2fd68eed76ccff16e08f45a0	0	0	0	0	0	0	0	0	0	0	0	0	0	0	0	0	0	0	0	0	0	0	0	0	0	0	0	0	0	0	0	0	0	0	34	0	0	0	0	0	0	0	10	0	0	0	12	8
9a988938a203ae3c6a829c760d86e00a	0	0	0	0	0	0	0	0	0	0	0	35	0	0	0	0	0	0	0	0	0	0	0	0	0	20	0	0	0	0	0	0	0	0	0	0	0	0	0	0	0	0	9	0	0	0	0	0
3dcd90921b7759ff6d3c2f4560156c2b	0	2	0	0	0	0	0	0	0	0	0	5	0	11	10	0	9	0	0	0	0	0	0	0	0	5	4	0	0	0	0	0	0	0	0	0	0	0	0	18	0	0	0	0	0	0	0	0
9f009d244cac331e17e06e4a9aec4119	0	0	0	5	0	9	0	0	0	0	0	0	0	0	0	0	0	13	0	0	0	0	6	0	0	8	0	0	0	0	0	0	0	13	0	0	0	0	0	0	0	10	0	0	0	0	0	0
d5827db853e7e8f27860d911c15ba322	0	0	0	0	0	0	0	0	0	0	0	0	0	0	0	0	0	0	0	0	9	6	0	0	0	0	0	0	0	0	0	0	0	29	20	0	0	0	0	0	0	0	0	0	0	0	0	0
e9f6fa070d0aecf76747547c0a9835a6	0	0	0	0	0	0	0	0	0	0	0	0	0	0	0	0	0	0	0	0	0	0	0	0	0	0	0	0	0	0	0	0	0	0	64	0	0	0	0	0	0	0	0	0	0	0	0	0
993c5ffb873bc04dca62c9c7ef430e14	0	0	0	0	0	0	47	0	0	0	0	0	0	0	0	0	0	0	0	0	7	10	0	0	0	0	0	0	0	0	0	0	0	0	0	0	0	0	0	0	0	0	0	0	0	0	0	0
c24fbc17a60b9a146fb9fa40b29e65fa	0	0	0	0	0	0	0	0	0	0	0	0	0	13	40	0	11	0	0	0	0	0	0	0	0	0	0	0	0	0	0	0	0	0	0	0	0	0	0	0	0	0	0	0	0	0	0	0
034fc06595744b97d2801fa7913b123b	0	0	0	0	0	0	0	0	0	0	0	0	0	0	0	0	0	0	0	0	0	0	0	0	0	0	0	0	0	0	0	0	0	0	0	0	0	0	0	0	0	0	49	0	0	0	8	6
94efba987c1056a9ef7a9bd2a08ec01d	0	0	0	0	0	0	0	0	0	0	0	0	0	0	0	0	0	0	0	0	0	0	0	0	0	0	0	0	0	0	0	0	0	0	0	0	0	0	0	0	0	0	30	0	0	0	33	0
1eaab9af6ec21e297507a3a5236f3a0f	0	0	0	0	0	0	0	0	0	0	20	0	0	0	0	0	3	0	0	0	18	15	0	0	0	0	0	0	0	0	0	0	0	0	0	0	0	0	0	0	0	0	4	0	0	0	3	0
e5400356daabbc5a41f935af70513043	0	0	13	6	0	4	0	0	0	0	15	0	0	0	0	0	4	0	0	0	0	0	0	0	4	0	4	0	7	0	0	0	0	0	2	0	0	0	0	0	0	0	4	0	0	0	0	0
c0b4644db504c0f468814c37ec2b5f22	0	0	0	0	0	0	0	0	0	0	0	11	0	3	0	0	0	0	0	0	0	0	0	0	0	7	0	0	0	0	0	0	0	0	0	0	0	0	0	0	0	0	0	0	0	26	9	7
ca747a7a5df97b10b7e1dcf00754ab99	0	0	0	0	0	0	0	0	0	0	0	0	0	0	0	0	0	0	0	0	0	0	0	0	0	0	0	0	0	0	0	0	0	0	0	0	0	0	0	0	0	0	0	0	0	33	0	30
5a9d063a4d410ecf5c2d62b292eedffd	0	0	0	0	0	0	0	0	0	0	0	0	0	0	0	0	0	0	0	0	0	0	0	0	0	0	0	0	0	0	0	0	0	0	0	0	0	0	0	0	0	0	0	0	0	21	14	28
9c3966efee00618538e4d3efc0731bb0	0	0	0	0	0	0	0	0	0	0	0	0	0	0	0	0	0	0	0	0	0	0	0	0	0	0	0	0	0	0	0	0	0	0	0	0	0	0	0	0	0	0	0	0	0	29	23	11
cf833cfce0506530d790e98ef382cb02	0	0	0	0	0	0	0	0	0	0	0	0	0	0	0	0	0	0	0	0	0	0	0	0	0	0	0	0	0	0	0	0	0	45	8	0	0	0	0	0	0	0	0	0	0	0	10	0
ccdc6fe1720d77731a424085344ede4f	0	0	0	0	0	0	0	0	0	0	0	13	0	5	0	0	0	0	0	0	0	0	0	0	0	6	0	0	0	0	0	0	0	4	15	0	0	0	0	0	0	0	0	0	0	0	4	16
6d9229798754e188e8ea9744c0f70d85	0	0	0	0	0	0	0	0	0	0	54	0	0	0	0	0	0	0	0	0	0	0	0	0	0	0	0	0	0	0	0	0	0	0	0	0	0	0	0	0	0	0	0	0	0	0	9	0
06b5910b565faecde448973fab087a66	0	0	0	0	0	0	0	0	0	0	0	0	0	12	0	0	8	0	0	0	0	0	0	0	0	0	0	0	0	0	0	0	0	0	0	0	0	0	0	43	0	0	0	0	0	0	0	0
6ca1326d225d72bba74fb6f0087ea590	0	0	0	10	8	6	5	0	0	0	0	0	0	0	0	29	0	0	0	0	0	0	3	0	0	0	0	0	0	0	0	0	0	2	0	0	0	0	0	0	0	0	0	0	0	0	0	0
ca39ba0b7867ad236161e02e6d9fedea	0	0	0	0	0	0	0	0	0	0	0	0	0	0	0	0	0	0	0	0	0	0	0	0	55	8	0	0	0	0	0	0	0	0	0	0	0	0	0	0	0	0	0	0	0	0	0	0
d814e93568a1802806dcc8a70ea5bf91	0	0	0	0	0	0	0	0	0	0	4	30	0	0	0	0	0	0	0	0	0	0	0	0	0	29	0	0	0	0	0	0	0	0	0	0	0	0	0	0	0	0	0	0	0	0	0	0
76b40272ad80504a6418aea8cf1d7a48	0	0	0	0	0	0	0	0	0	0	0	0	0	35	0	0	28	0	0	0	0	0	0	0	0	0	0	0	0	0	0	0	0	0	0	0	0	0	0	0	0	0	0	0	0	0	0	0
c525fcca5d482ac1fdcd6d9a28477cdf	0	0	0	0	0	0	0	0	0	0	63	0	0	0	0	0	0	0	0	0	0	0	0	0	0	0	0	0	0	0	0	0	0	0	0	0	0	0	0	0	0	0	0	0	0	0	0	0
5ec8c1c799b97862d27d1939e86cb023	0	0	0	0	0	0	0	0	0	0	0	0	0	0	0	0	8	0	0	0	0	0	0	0	0	0	0	0	0	0	0	0	0	0	0	0	0	0	0	0	0	0	17	0	0	0	20	17
eead5c9da2f64cb5d3dc53f3d955a521	0	0	0	0	0	0	0	0	0	0	5	4	0	0	0	0	0	0	0	0	21	9	0	0	0	6	0	0	0	0	0	0	0	0	0	0	0	0	0	0	0	0	11	0	0	0	6	0
0778d0e8ee3ab90800b43439d1b1fdf5	0	0	0	26	0	16	0	0	0	0	9	0	0	0	0	0	0	0	0	0	0	0	0	0	0	0	0	0	0	0	0	0	0	0	0	0	0	0	0	0	0	0	11	0	0	0	0	0
6f0dc9095eff3c3d8dde53bc5fb6f3a5	0	0	0	30	0	0	0	0	0	0	0	0	0	0	0	0	0	0	0	0	0	0	0	0	0	0	0	0	0	0	0	0	0	0	0	0	0	0	0	0	0	0	0	0	0	0	0	32
29d41f7724da8f39aa8dcdf8104add95	0	0	0	0	0	0	20	0	0	0	0	0	0	0	0	0	0	0	0	0	0	0	13	0	0	0	0	0	7	0	0	0	0	0	0	0	0	0	0	0	22	0	0	0	0	0	0	0
622d45f4652f2d4b08d8ea74dbd7cf76	0	0	0	0	0	0	0	0	0	0	0	0	0	0	0	0	0	0	0	0	0	0	0	0	0	0	0	0	0	0	0	0	0	62	0	0	0	0	0	0	0	0	0	0	0	0	0	0
2751467d32e6ec573a4c5f3857ca0711	0	0	0	0	0	0	0	0	0	0	0	0	0	0	0	0	0	0	0	0	0	0	0	0	0	0	0	0	0	0	0	0	0	0	62	0	0	0	0	0	0	0	0	0	0	0	0	0
610308574780d4e6ecc6a355e406a2e5	0	0	0	0	0	0	0	0	0	0	0	0	0	0	0	0	0	0	0	0	29	33	0	0	0	0	0	0	0	0	0	0	0	0	0	0	0	0	0	0	0	0	0	0	0	0	0	0
dd524c97d78122768743f45d2fa3eed0	0	0	0	0	0	0	0	0	0	0	0	0	0	0	0	0	0	0	0	0	28	34	0	0	0	0	0	0	0	0	0	0	0	0	0	0	0	0	0	0	0	0	0	0	0	0	0	0
7cf8cc15a9f757251e8af8a339ab6477	0	0	0	0	0	0	0	0	0	0	0	0	0	0	62	0	0	0	0	0	0	0	0	0	0	0	0	0	0	0	0	0	0	0	0	0	0	0	0	0	0	0	0	0	0	0	0	0
823966ca336fcdd7e4d109ae07fcc889	0	0	0	62	0	0	0	0	0	0	0	0	0	0	0	0	0	0	0	0	0	0	0	0	0	0	0	0	0	0	0	0	0	0	0	0	0	0	0	0	0	0	0	0	0	0	0	0
089b60fa736f5ce8355d816ea8f340dc	0	0	0	0	0	0	0	0	0	0	0	0	0	0	0	0	0	0	0	0	0	0	0	0	0	0	0	0	0	0	0	0	0	0	0	0	0	0	0	0	0	0	48	0	0	0	0	13
098deb35c676782f3c7f802b52f74e97	0	0	0	0	0	0	0	0	0	0	0	0	0	0	0	0	0	0	0	0	0	0	0	0	0	0	0	0	0	0	0	0	0	0	4	0	0	0	0	0	0	0	9	0	0	12	29	7
45e04daff32352e0b8648e816694902c	0	0	0	0	0	9	0	0	0	0	0	0	0	0	0	0	0	0	0	0	30	0	0	0	0	0	0	0	0	0	0	0	0	0	0	0	0	0	0	0	0	0	0	0	0	22	0	0
17961dc7d09c79d12b22823d56268b84	0	0	6	0	0	0	4	0	0	0	0	4	0	0	0	0	0	0	0	0	21	23	0	0	0	0	0	0	0	0	0	0	0	0	0	0	0	0	0	0	3	0	0	0	0	0	0	0
db139339da5b67c53e405a22a8790c94	0	0	0	0	0	0	0	0	0	0	0	0	0	0	0	0	0	20	0	0	0	0	0	0	0	18	0	0	0	0	0	0	0	10	0	0	0	0	0	0	0	13	0	0	0	0	0	0
a39547e618b41bbb7aafb4d7310a6f11	0	0	0	0	0	0	0	0	0	0	0	27	0	0	0	0	0	0	0	0	0	0	0	0	0	21	0	0	0	0	0	0	0	4	9	0	0	0	0	0	0	0	0	0	0	0	0	0
7cbb77f56ac4a9a827041276105a8024	0	0	0	0	0	0	0	0	0	0	0	0	0	0	0	0	0	0	0	0	20	38	0	0	0	0	3	0	0	0	0	0	0	0	0	0	0	0	0	0	0	0	0	0	0	0	0	0
e64e8fae98f6f516a63de2fac959d2de	0	0	0	0	0	0	0	0	0	0	0	0	0	0	0	0	0	0	0	0	21	40	0	0	0	0	0	0	0	0	0	0	0	0	0	0	0	0	0	0	0	0	0	0	0	0	0	0
4dbb1858cfa1e891b27f44733c82e48d	0	0	0	0	0	0	0	0	0	0	0	0	61	0	0	0	0	0	0	0	0	0	0	0	0	0	0	0	0	0	0	0	0	0	0	0	0	0	0	0	0	0	0	0	0	0	0	0
f64cafb46d13d8e5825677d185fa1d7e	0	0	0	0	0	0	0	0	0	0	0	0	0	2	0	54	5	0	0	0	0	0	0	0	0	0	0	0	0	0	0	0	0	0	0	0	0	0	0	0	0	0	0	0	0	0	0	0
d85641e40a41380039798f08425f60f4	0	0	0	0	0	0	0	0	0	0	0	0	0	0	42	0	19	0	0	0	0	0	0	0	0	0	0	0	0	0	0	0	0	0	0	0	0	0	0	0	0	0	0	0	0	0	0	0
b882c8f92806a5cceae079731fbdf3df	0	0	0	22	0	0	0	0	0	16	0	0	0	0	0	4	0	0	0	0	0	0	0	0	9	0	0	0	0	0	0	0	0	0	3	0	0	0	0	0	0	0	6	0	0	0	0	0
053f0d2c7c6d3dd41b0f9853c1e23891	0	0	0	0	0	0	0	0	0	0	10	3	0	9	0	0	11	0	0	0	2	0	0	0	0	3	0	0	0	0	0	0	0	7	7	0	0	0	0	0	0	0	0	0	0	0	5	3
d6edd4a7f528e5711a600b46e73022bd	6	0	10	0	6	0	7	4	0	0	0	3	0	0	0	3	0	0	0	0	0	0	0	0	0	0	0	0	0	0	0	0	11	0	0	0	0	0	0	0	3	0	0	0	0	0	5	2
34772aca2c6abcc1715c385c81902ce1	0	0	0	0	0	0	0	0	0	0	44	0	0	0	0	0	0	0	0	0	0	12	0	0	0	0	0	0	0	0	0	0	0	4	0	0	0	0	0	0	0	0	0	0	0	0	0	0
03037a4e0c76b02795309c28e8420277	0	0	0	0	0	0	0	0	0	0	0	0	0	0	0	0	0	0	0	0	60	0	0	0	0	0	0	0	0	0	0	0	0	0	0	0	0	0	0	0	0	0	0	0	0	0	0	0
df8ca2692141028441f58603fb15dcd5	0	0	0	0	0	0	0	0	0	0	0	0	0	0	0	60	0	0	0	0	0	0	0	0	0	0	0	0	0	0	0	0	0	0	0	0	0	0	0	0	0	0	0	0	0	0	0	0
f3c4617220ad2bb7285ab491f6cc84c2	0	0	0	0	0	0	0	0	0	0	60	0	0	0	0	0	0	0	0	0	0	0	0	0	0	0	0	0	0	0	0	0	0	0	0	0	0	0	0	0	0	0	0	0	0	0	0	0
9970c5122660d6051e1fc807d5efe96a	0	0	0	0	0	0	0	0	0	0	0	0	0	0	0	0	0	0	0	0	0	0	0	0	0	0	0	0	0	0	0	0	0	0	0	0	0	0	0	0	0	0	0	0	59	0	0	0
41f63e02cc199fe7ce28894304118a9f	0	0	0	0	0	0	0	0	0	0	0	0	0	0	0	0	0	16	0	0	16	15	0	0	0	0	0	0	0	0	0	0	0	0	0	0	0	0	12	0	0	0	0	0	0	0	0	0
f1ef5de8ed16a5cef5e27d92111c5a91	0	0	0	0	0	10	0	0	0	0	0	0	0	0	0	0	0	0	0	0	18	14	0	0	0	0	0	0	0	0	0	0	0	0	0	0	0	0	0	17	0	0	0	0	0	0	0	0
cfc60d10b1fd335a49ac9e03fdd5777e	0	0	0	0	0	0	33	0	0	0	0	11	0	12	0	0	0	0	0	0	0	0	0	0	0	0	0	0	0	0	0	0	0	0	0	0	0	0	0	3	0	0	0	0	0	0	0	0
33527fae7c8d25217480b65f935cb5e0	0	0	0	0	0	0	0	0	0	0	0	0	0	0	0	0	0	0	0	0	6	11	3	0	0	4	0	4	0	0	0	0	0	0	27	0	0	0	0	0	0	4	0	0	0	0	0	0
e60a1b18a29616f8d18b108040983e13	0	0	0	0	0	0	5	0	0	0	0	0	0	18	0	0	15	0	0	0	0	0	5	0	0	0	0	0	0	0	0	0	0	0	16	0	0	0	0	0	0	0	0	0	0	0	0	0
6d4b57fdc66733600bf40813dfe81303	0	0	0	0	0	0	0	0	0	0	0	0	0	0	0	0	0	0	0	0	25	23	0	0	0	0	0	0	0	0	0	0	0	0	11	0	0	0	0	0	0	0	0	0	0	0	0	0
0637743f856297cc76410e41726558ec	0	0	0	0	0	0	18	0	0	0	0	0	0	0	0	0	0	0	0	0	15	18	0	0	0	0	0	0	0	0	0	0	0	0	0	8	0	0	0	0	0	0	0	0	0	0	0	0
772d8a2652af08e2523e46a6779f8125	0	0	0	0	0	0	0	0	0	0	0	0	0	0	0	0	0	0	0	0	0	0	0	0	59	0	0	0	0	0	0	0	0	0	0	0	0	0	0	0	0	0	0	0	0	0	0	0
c9b91d19fca61bdb10c582d577882e23	0	0	0	0	0	0	0	0	0	0	0	0	0	0	0	0	0	0	0	0	0	0	0	0	0	0	0	0	0	59	0	0	0	0	0	0	0	0	0	0	0	0	0	0	0	0	0	0
c1f210c8b0e62611304ff21063f85caa	0	0	0	0	0	0	0	0	0	0	0	0	0	0	0	0	0	0	0	0	26	33	0	0	0	0	0	0	0	0	0	0	0	0	0	0	0	0	0	0	0	0	0	0	0	0	0	0
7831cb2d592bb8b9a4b8e2570c46ffc8	0	0	0	0	0	0	0	59	0	0	0	0	0	0	0	0	0	0	0	0	0	0	0	0	0	0	0	0	0	0	0	0	0	0	0	0	0	0	0	0	0	0	0	0	0	0	0	0
0171ec973e46c6cc93ac479018f1e8d7	0	0	0	0	0	0	0	0	0	0	0	0	0	0	0	0	0	0	0	0	0	0	0	0	0	0	0	0	0	0	0	0	0	0	0	0	0	0	0	0	0	0	0	0	58	0	0	0
79df23ce6a837989a82c372a11bec32d	0	0	0	0	0	0	0	0	0	0	0	0	0	0	0	0	0	0	0	0	0	0	0	0	0	0	0	0	0	0	0	0	0	0	0	0	0	0	34	24	0	0	0	0	0	0	0	0
f431294c517b98b591e3068eb76160ff	0	0	0	0	0	0	0	0	0	0	0	0	0	4	0	0	6	0	0	0	0	0	0	0	0	0	0	0	0	0	0	0	0	0	0	0	0	0	13	35	0	0	0	0	0	0	0	0
91d5e06d37820c3bd2d9ffff29623c35	0	0	0	0	0	0	0	0	0	0	0	0	0	0	0	0	0	0	0	0	14	28	0	0	0	0	0	0	0	0	0	0	0	0	0	0	0	0	0	0	16	0	0	0	0	0	0	0
00e457c72715319b85ce70ce5d30c816	0	0	0	0	0	0	0	0	0	0	0	0	0	0	0	0	0	0	0	0	5	11	0	0	0	0	0	0	0	0	0	0	0	26	16	0	0	0	0	0	0	0	0	0	0	0	0	0
e754ef6a74470e16b1dc3ea8729d072b	0	0	0	0	0	0	0	0	0	0	20	5	0	0	0	0	0	0	0	0	0	7	0	0	0	0	0	0	0	0	0	0	0	19	7	0	0	0	0	0	0	0	0	0	0	0	0	0
b43abb5172fd4ab5308cd9e17b79bda4	0	0	0	0	0	0	0	0	0	0	0	0	0	0	0	0	0	0	0	0	0	0	0	0	0	0	0	0	0	0	0	0	0	14	44	0	0	0	0	0	0	0	0	0	0	0	0	0
97c71281ce350afb1851569f09f132e2	0	0	0	0	0	0	0	0	0	0	0	8	0	23	0	0	17	0	0	0	0	0	0	0	0	6	0	0	0	0	0	0	0	0	4	0	0	0	0	0	0	0	0	0	0	0	0	0
30f8dfc26b41edbab479e927a344e2e1	0	0	0	0	0	0	0	0	0	0	0	11	0	0	0	0	0	0	0	0	0	0	0	0	0	0	0	0	0	0	0	0	0	8	10	0	0	0	0	0	0	0	19	0	0	0	0	9
76e72d858816572f535b6f50a10f4073	0	0	4	9	0	0	0	0	0	0	4	0	3	0	0	0	0	0	0	0	0	0	0	4	0	0	0	3	0	0	3	0	0	0	0	5	0	0	4	0	6	0	0	0	12	0	0	0
6958da4c979b96fb9628451ae32ce775	0	0	0	0	0	0	41	0	0	0	0	0	0	0	0	0	0	0	0	0	0	0	0	0	0	4	0	0	0	0	0	0	0	0	0	0	0	0	0	0	0	0	0	0	0	12	0	0
a3739fb5c91439a71fd9fff1e6ee75c8	0	0	0	5	0	0	0	0	0	17	27	0	0	0	0	0	0	0	0	0	0	0	0	0	0	0	0	0	0	0	0	0	0	0	0	0	0	0	0	0	0	0	0	0	0	0	8	0
5fbfc16a1fda853fce6706008df49cd7	0	0	0	0	0	0	0	0	0	0	0	0	0	0	0	0	0	0	0	0	0	0	0	0	0	0	0	0	0	0	0	0	0	35	22	0	0	0	0	0	0	0	0	0	0	0	0	0
e40423f2af0a6352ea6979c744565717	0	0	0	0	0	0	0	0	0	0	0	0	0	0	0	0	0	0	0	0	0	0	0	0	0	0	0	0	0	0	0	0	0	21	36	0	0	0	0	0	0	0	0	0	0	0	0	0
98b1a50a24af56991d0f255881438432	0	0	0	0	0	0	0	0	0	0	0	0	0	0	0	0	0	0	0	0	0	0	0	0	0	0	0	0	0	0	0	0	0	57	0	0	0	0	0	0	0	0	0	0	0	0	0	0
7977476f0e202587e46f6fa8b81b4d36	0	0	0	0	0	0	0	0	0	0	0	0	0	0	0	0	0	0	0	0	0	0	0	0	0	0	0	0	0	0	0	0	0	25	32	0	0	0	0	0	0	0	0	0	0	0	0	0
7217e4c623865fd1c50d6b28f7edca33	0	0	0	2	0	0	0	0	0	0	0	0	0	0	0	0	11	5	8	0	13	0	6	0	4	0	8	0	0	0	0	0	0	0	0	0	0	0	0	0	0	0	0	0	0	0	0	0
fdcbf652fe76b88924a45522c59f1ea0	0	0	0	0	0	0	0	0	0	0	0	0	0	0	0	0	0	0	0	0	0	0	0	0	0	0	0	0	0	57	0	0	0	0	0	0	0	0	0	0	0	0	0	0	0	0	0	0
112b4dc19895984752c9e4f9351cd3ad	0	0	0	0	0	0	0	0	0	0	0	0	0	0	0	0	0	0	0	0	26	31	0	0	0	0	0	0	0	0	0	0	0	0	0	0	0	0	0	0	0	0	0	0	0	0	0	0
79beecb3baeabe8d458ea523309f0e47	0	0	0	0	0	0	0	0	0	0	0	0	0	15	42	0	0	0	0	0	0	0	0	0	0	0	0	0	0	0	0	0	0	0	0	0	0	0	0	0	0	0	0	0	0	0	0	0
617e4cd931d86b25916fbf002e3906f7	0	0	0	57	0	0	0	0	0	0	0	0	0	0	0	0	0	0	0	0	0	0	0	0	0	0	0	0	0	0	0	0	0	0	0	0	0	0	0	0	0	0	0	0	0	0	0	0
bfcda1792d0c5d06000508cca6932dc8	0	0	0	0	0	0	0	0	0	0	0	0	0	0	0	0	0	0	0	0	0	0	0	0	0	0	0	0	0	0	0	0	0	0	0	0	0	0	0	0	0	0	46	0	0	0	0	10
d1f6bdbb6ef0c62f79b6a51b770dfda7	0	0	0	0	0	0	0	0	0	0	0	0	0	0	0	0	0	0	0	0	0	0	0	0	0	0	0	0	0	0	0	0	0	0	0	0	0	0	0	0	0	0	30	0	0	0	21	5
d9e5cc8e8fe459c426ab700f62d753f6	0	0	0	0	0	0	0	0	0	0	0	0	0	0	0	0	0	0	0	0	0	0	0	0	0	7	0	0	0	0	0	0	0	0	0	0	0	0	0	0	0	0	13	0	0	0	31	5
55a4b2b02e0d037d486f68baa9896c5d	0	0	0	0	0	0	0	0	0	0	0	0	0	0	0	0	0	0	0	0	0	0	0	0	0	0	0	0	0	0	0	0	0	0	0	0	0	0	0	26	0	0	0	0	30	0	0	0
57b35a94b0dd42a6655db16187181889	0	0	0	0	0	0	0	0	0	0	0	20	0	0	0	0	0	0	0	0	0	0	0	0	0	20	0	0	0	0	0	0	0	3	0	0	0	0	0	0	0	0	0	0	0	13	0	0
c11afce3177e4855f2e1c0d27407b6b7	0	0	0	0	0	0	0	0	0	0	28	0	0	0	0	0	0	0	0	0	5	5	0	0	0	0	0	0	0	0	0	0	0	0	0	0	0	0	0	18	0	0	0	0	0	0	0	0
a7aa4a9c9a987e46d3f0330457f15693	12	0	0	0	0	0	0	0	0	0	0	0	0	0	0	0	0	25	0	0	0	0	0	0	0	0	0	0	0	0	0	0	0	0	0	0	0	0	0	0	0	19	0	0	0	0	0	0
4f3d2ba0be7e925e5bb19794bd21a2bd	0	0	0	0	0	0	0	0	0	0	0	0	0	9	22	0	12	0	0	0	0	0	0	0	0	7	0	0	0	0	0	0	0	6	0	0	0	0	0	0	0	0	0	0	0	0	0	0
9a40f16f71a25ec40b5c5b3c892db589	0	28	0	0	0	0	0	0	0	0	0	0	0	8	0	0	0	0	0	0	0	0	0	0	0	0	0	0	0	0	0	0	0	0	20	0	0	0	0	0	0	0	0	0	0	0	0	0
c3e92cef098b0b517b276ee32b414246	0	0	0	0	0	0	0	0	0	0	0	0	0	0	0	0	0	0	0	0	0	0	0	0	0	0	0	0	0	0	0	0	0	0	56	0	0	0	0	0	0	0	0	0	0	0	0	0
3c52493d79be32c28654bfee73ddcc44	0	0	0	0	0	0	0	0	0	0	0	0	0	0	0	0	0	0	0	0	28	25	0	0	0	0	0	0	0	0	0	0	0	0	3	0	0	0	0	0	0	0	0	0	0	0	0	0
1a030fb84b3e530d45dcebc22229ef7b	0	0	0	0	0	0	0	0	0	0	0	0	0	0	0	0	0	0	0	0	27	29	0	0	0	0	0	0	0	0	0	0	0	0	0	0	0	0	0	0	0	0	0	0	0	0	0	0
94fc7bb978e37995f9e3e5345d3b5db7	0	0	0	0	0	0	0	0	0	0	0	0	0	0	0	0	0	0	0	0	0	0	0	0	0	0	0	0	0	0	0	0	0	6	23	0	0	0	0	0	0	0	6	0	0	0	20	0
9a947716ff13749564e8d807d4b866d4	0	0	0	0	0	0	0	0	0	0	0	0	0	0	0	0	0	0	0	0	0	0	0	0	0	0	0	0	0	0	0	0	0	0	0	0	0	0	0	0	0	0	0	0	55	0	0	0
f2b7cba6bd4ca1a295bf71e0e75e18a9	0	0	0	0	0	0	0	0	0	0	0	0	0	5	0	0	3	0	0	0	0	3	0	0	0	0	0	0	0	0	0	0	0	7	20	0	0	0	0	0	0	0	0	0	0	7	10	0
b70de067347ac8ac0dc3d7323bfdbe35	0	0	0	0	0	0	0	0	0	0	0	0	0	0	0	0	0	0	0	0	0	0	0	0	0	0	0	0	0	0	0	0	0	0	0	0	0	0	0	0	0	0	0	0	0	31	24	0
da59a12bcda58d1d1bb2076354f1ce69	0	0	0	0	0	0	0	0	0	0	0	0	0	18	0	10	11	0	0	0	3	10	0	0	0	0	0	0	0	0	0	0	0	0	0	0	3	0	0	0	0	0	0	0	0	0	0	0
6865d5263c6a6326491e0fbf3e007d82	0	0	0	19	0	12	0	0	0	0	0	0	0	0	0	0	0	0	0	0	0	0	12	0	0	0	0	0	0	8	0	0	0	0	0	0	0	0	4	0	0	0	0	0	0	0	0	0
c307ba01a7c1b7109987a9b722b06fa6	0	0	0	0	0	0	0	0	0	0	0	14	0	0	0	0	0	0	0	0	0	0	0	0	0	16	0	0	0	0	0	0	0	4	21	0	0	0	0	0	0	0	0	0	0	0	0	0
ee246209a24836ee4d7b1c80948fd0b8	0	0	0	0	0	0	0	0	0	0	0	0	0	0	0	0	0	0	0	0	0	55	0	0	0	0	0	0	0	0	0	0	0	0	0	0	0	0	0	0	0	0	0	0	0	0	0	0
7563f5914ab4e2b02b2251b624f2d449	0	0	0	0	0	0	0	0	0	0	55	0	0	0	0	0	0	0	0	0	0	0	0	0	0	0	0	0	0	0	0	0	0	0	0	0	0	0	0	0	0	0	0	0	0	0	0	0
86c65956486082e3dffb797b62556a75	0	0	0	0	0	0	0	0	0	0	0	0	0	0	0	0	0	0	0	0	0	0	0	0	0	0	0	0	0	0	0	0	0	0	0	0	0	0	0	0	0	0	54	0	0	0	0	0
240f5f1f107a6a4cb666bfddb1f042da	0	0	0	0	0	0	23	0	0	0	0	0	0	3	0	0	3	0	0	0	0	0	0	0	0	0	0	0	0	0	0	0	0	0	0	0	0	0	0	0	0	0	10	0	0	0	6	9
905e844f0eddb5c2a38ca7c4a6c4920e	24	0	3	0	0	0	0	0	0	0	0	0	0	0	0	0	0	3	9	4	0	0	0	0	0	0	0	0	3	0	0	0	0	0	0	0	0	0	0	5	0	0	0	0	3	0	0	0
0e639b8336399730ac769040cd1046c3	0	2	0	0	0	0	0	0	0	0	0	0	0	13	13	0	12	0	0	0	0	0	0	0	0	0	0	0	0	0	0	0	0	0	0	0	0	0	0	0	0	0	0	0	0	14	0	0
80bd9a162c794f316134414fb7c77eed	0	0	0	0	0	0	0	0	0	0	13	0	0	0	0	0	0	0	0	0	0	41	0	0	0	0	0	0	0	0	0	0	0	0	0	0	0	0	0	0	0	0	0	0	0	0	0	0
27fd7fb9a756a542d69d9de8243de7a1	0	0	0	0	0	0	0	0	0	0	0	0	0	0	0	0	0	0	0	0	0	0	0	54	0	0	0	0	0	0	0	0	0	0	0	0	0	0	0	0	0	0	0	0	0	0	0	0
b8972a3d82d95adcbac62f4b6bffa5f6	54	0	0	0	0	0	0	0	0	0	0	0	0	0	0	0	0	0	0	0	0	0	0	0	0	0	0	0	0	0	0	0	0	0	0	0	0	0	0	0	0	0	0	0	0	0	0	0
da59690bd72ce0418baae52cef425173	0	0	3	0	0	0	0	0	0	0	0	0	0	0	0	0	0	0	0	0	0	0	0	0	0	0	0	0	3	0	0	0	0	0	0	0	0	0	0	0	4	0	0	0	0	15	0	28
81d9fec8cc93ef15d9a56e6f1a553fb4	0	0	0	0	0	0	0	0	0	0	0	0	0	0	0	0	0	0	0	0	0	0	0	0	0	0	0	0	0	0	0	0	0	24	11	0	0	0	0	0	0	0	0	0	0	0	8	10
9d056984edf5809a311472f2ac9582cb	0	0	0	0	0	0	0	0	0	0	0	0	0	0	0	0	0	0	0	0	0	0	0	0	0	0	0	0	0	0	0	0	0	0	0	0	0	0	0	33	0	0	0	0	0	0	0	20
2786a3936afe203732ef84ecfbf42f7b	0	6	0	0	7	4	0	0	0	0	0	0	0	0	0	0	0	0	0	0	0	0	0	0	0	0	0	0	9	0	7	0	0	7	0	0	4	0	0	0	9	0	0	0	0	0	0	0
238f4a0760753fcabe345100d6069783	0	0	0	0	0	0	0	0	0	0	0	0	0	0	0	0	0	0	0	0	18	15	0	0	0	0	0	0	0	0	0	0	0	0	0	0	0	0	20	0	0	0	0	0	0	0	0	0
f219d17cd0efc03b60098f011b2e1757	0	0	0	0	0	0	0	0	0	0	0	21	0	0	0	0	0	0	0	0	0	0	0	0	0	0	0	0	0	0	0	0	0	0	26	0	0	0	6	0	0	0	0	0	0	0	0	0
3ca53903eabce6ddb11f1a8b8e99c40b	0	0	0	10	0	0	0	0	0	0	0	0	0	0	0	0	0	0	5	0	4	0	14	0	7	0	0	0	0	9	0	0	0	0	0	0	0	0	0	0	4	0	0	0	0	0	0	0
e5ae4b9336b6a1ee0bffac54353dd71e	0	0	0	0	0	0	0	0	0	0	0	0	0	0	0	0	0	0	0	0	0	0	0	0	0	2	0	0	0	0	0	0	0	22	29	0	0	0	0	0	0	0	0	0	0	0	0	0
af06d234cbb93468313aff5066a0b249	0	0	0	0	0	0	0	0	0	0	0	3	0	25	0	0	20	0	0	0	0	0	0	0	0	0	0	0	0	0	0	0	0	5	0	0	0	0	0	0	0	0	0	0	0	0	0	0
1724c7372fd392c737cbf2247d9d6660	0	0	0	0	0	0	0	0	0	0	0	0	0	0	0	0	0	0	0	0	0	0	0	0	0	0	0	0	0	53	0	0	0	0	0	0	0	0	0	0	0	0	0	0	0	0	0	0
cb13d36d59d9027dbdeefc58764fc81e	0	53	0	0	0	0	0	0	0	0	0	0	0	0	0	0	0	0	0	0	0	0	0	0	0	0	0	0	0	0	0	0	0	0	0	0	0	0	0	0	0	0	0	0	0	0	0	0
a07e963da15721bf4df7f2ace065d426	0	0	0	53	0	0	0	0	0	0	0	0	0	0	0	0	0	0	0	0	0	0	0	0	0	0	0	0	0	0	0	0	0	0	0	0	0	0	0	0	0	0	0	0	0	0	0	0
55005bf35fb08688734ddd97acd43371	0	0	0	0	0	3	26	0	0	0	0	0	0	0	0	0	0	0	0	0	0	0	0	0	0	0	0	0	0	8	0	0	0	0	0	0	0	0	0	0	11	0	4	0	0	0	0	0
c537f544c76e909a37430f12fe67a0cf	0	0	0	0	0	0	2	0	0	0	0	0	0	2	0	0	2	0	0	0	11	15	0	0	0	4	0	0	0	0	0	0	0	4	2	0	0	0	0	0	0	0	7	0	0	0	3	0
d7d9cd789143c63b6a675041f9cd36e4	0	0	0	0	0	0	0	0	0	0	0	15	0	4	0	0	5	0	0	0	0	0	0	0	0	10	0	0	0	0	0	0	0	0	0	0	0	0	0	0	0	0	0	0	0	0	11	7
a3b55c7e888b7ecd8a2e220577c1d6df	0	0	0	0	0	0	0	0	0	0	19	0	0	0	0	0	0	0	0	0	0	0	0	0	0	0	0	0	0	0	0	0	0	6	20	0	0	0	0	0	0	0	0	0	0	0	7	0
a2fdccb514ed7292f02fed28fba649aa	0	0	0	0	0	0	0	0	0	0	0	7	0	0	0	0	0	0	0	0	5	10	0	0	0	8	0	0	0	0	0	0	13	0	9	0	0	0	0	0	0	0	0	0	0	0	0	0
fbe69c13ce475c8c11748a4e700caf68	0	0	0	0	0	0	0	0	0	0	0	0	0	6	0	0	0	0	0	0	12	9	0	0	0	0	0	0	0	0	0	0	0	25	0	0	0	0	0	0	0	0	0	0	0	0	0	0
4ec5245f0cf914eab413b795d1a9d7b2	0	0	0	0	0	0	0	0	0	0	0	0	0	0	0	0	0	0	52	0	0	0	0	0	0	0	0	0	0	0	0	0	0	0	0	0	0	0	0	0	0	0	0	0	0	0	0	0
29faeaf85fdfaa51d19edfee1595d64f	0	0	0	0	0	0	0	0	0	0	7	0	0	0	0	0	0	0	0	0	0	0	0	0	0	0	0	0	0	0	0	0	0	13	0	0	0	0	0	0	0	0	16	0	0	0	9	6
c20e36bbc8447046164988e25a20ef91	0	0	0	0	0	0	0	0	0	0	0	0	0	0	0	0	0	0	0	0	2	3	0	23	0	0	0	0	0	0	0	0	0	0	0	2	0	0	0	0	0	0	16	0	0	0	5	0
a493a22df5a27d8b390e13dd025ae098	0	0	0	0	0	0	0	0	0	0	0	0	0	0	0	0	0	0	0	0	0	0	0	0	0	0	0	0	0	0	0	0	0	19	29	0	0	0	0	0	0	0	0	0	0	0	3	0
0f8dea6ab059baa16e65f49e913956bd	0	0	0	0	0	0	0	0	0	0	0	0	0	0	0	0	0	0	0	0	0	0	0	0	0	0	0	0	0	0	0	0	0	20	31	0	0	0	0	0	0	0	0	0	0	0	0	0
2a65c881b9106d57bb39abeaf150b144	0	0	0	0	0	0	0	0	0	0	0	0	0	0	0	0	0	0	0	0	0	0	0	0	0	0	0	0	0	0	0	0	0	8	43	0	0	0	0	0	0	0	0	0	0	0	0	0
9378b81684fe20c8b92272ce6b264e83	0	0	0	0	0	0	0	0	0	0	0	0	0	13	31	0	0	0	0	0	0	0	0	0	0	7	0	0	0	0	0	0	0	0	0	0	0	0	0	0	0	0	0	0	0	0	0	0
b6afae30d771b0023fb3abd056db8ac1	0	0	0	0	0	0	0	0	0	0	36	11	0	0	0	0	0	0	0	0	0	0	0	0	0	4	0	0	0	0	0	0	0	0	0	0	0	0	0	0	0	0	0	0	0	0	0	0
aaabe26cacdb611cc9d674d327eca13d	0	0	0	0	12	0	0	0	0	0	0	0	0	0	0	23	9	0	7	0	0	0	0	0	0	0	0	0	0	0	0	0	0	0	0	0	0	0	0	0	0	0	0	0	0	0	0	0
f556da21ce602352a344e6411cc2c5e9	0	0	0	0	0	0	0	0	0	0	9	0	0	0	0	0	0	0	0	0	21	21	0	0	0	0	0	0	0	0	0	0	0	0	0	0	0	0	0	0	0	0	0	0	0	0	0	0
e0288a8113621d6fcc5f3421e76ac4ed	0	0	0	0	0	0	0	0	0	0	0	0	0	0	0	0	0	0	0	0	22	29	0	0	0	0	0	0	0	0	0	0	0	0	0	0	0	0	0	0	0	0	0	0	0	0	0	0
b390e46bc387dffdcbf2794897408513	0	0	0	0	0	0	0	0	0	0	0	0	0	0	0	0	0	0	0	0	18	33	0	0	0	0	0	0	0	0	0	0	0	0	0	0	0	0	0	0	0	0	0	0	0	0	0	0
f3be9c848b0d220c6c1081c60b59b63d	0	0	0	20	0	16	0	15	0	0	0	0	0	0	0	0	0	0	0	0	0	0	0	0	0	0	0	0	0	0	0	0	0	0	0	0	0	0	0	0	0	0	0	0	0	0	0	0
6dbefac854e3232dabef05b7766666bd	0	0	0	0	0	0	0	0	0	0	0	0	0	0	0	0	0	0	0	0	0	0	0	0	0	6	0	0	0	0	0	0	0	3	11	0	0	0	0	0	0	0	4	0	0	7	12	7
c635f3788c00b4189314f3d20ac37f5d	0	0	0	0	0	0	0	0	0	0	0	0	0	0	0	0	0	0	0	0	4	6	0	0	0	0	0	0	0	0	0	0	0	0	0	0	0	0	0	0	0	0	3	0	0	21	7	9
8a0a01d572eb80c12dd6e9d9043c7e09	0	0	0	0	0	0	0	0	0	0	0	0	0	0	0	0	0	0	0	0	13	0	0	0	19	0	0	0	11	0	0	0	0	0	0	0	0	0	0	0	0	0	0	0	7	0	0	0
4ad0d0a1348d92ca964cbd7a7c6d066c	0	0	0	0	0	0	0	0	0	0	0	0	0	0	0	0	0	0	0	0	0	0	0	0	0	0	0	0	0	0	0	0	0	0	0	0	0	0	0	0	0	0	0	0	0	50	0	0
fc508bd161a33101cbf14155e43b2817	0	0	0	0	0	0	0	0	0	0	0	0	0	0	0	0	0	0	0	0	0	0	0	0	0	8	0	0	0	0	0	0	31	0	6	0	0	0	0	0	0	0	0	0	0	0	5	0
dbbeb84ace48ace11dde9e9fcd86aff2	0	0	0	0	0	0	0	0	0	0	0	0	0	0	0	0	0	0	0	0	0	0	0	0	0	0	0	0	0	0	0	0	0	0	0	0	0	0	0	0	50	0	0	0	0	0	0	0
f0ffbc7038c5ae2bffda3d00d7768e7f	0	0	0	0	0	0	0	0	0	0	0	0	0	0	0	0	0	0	0	0	0	0	0	0	0	0	0	12	0	0	0	0	38	0	0	0	0	0	0	0	0	0	0	0	0	0	0	0
379f296c679873b17be265390336bd7b	0	0	0	0	0	0	0	0	0	0	0	0	0	0	0	0	0	0	0	0	0	0	0	0	0	0	0	0	0	0	0	0	0	50	0	0	0	0	0	0	0	0	0	0	0	0	0	0
9800d130c9f9e1b7a17d563896b058ef	0	0	0	0	0	0	0	0	0	0	0	5	0	8	9	0	5	0	0	0	7	13	0	0	0	3	0	0	0	0	0	0	0	0	0	0	0	0	0	0	0	0	0	0	0	0	0	0
0bac91d86f3918cdb7827b1589fe3f8d	9	0	0	0	0	0	0	0	0	0	0	0	2	0	0	7	5	6	6	6	9	0	0	0	0	0	0	0	0	0	0	0	0	0	0	0	0	0	0	0	0	0	0	0	0	0	0	0
2c217c4a94a70d1fdab859fb87182b5e	0	0	0	0	0	0	0	0	0	0	0	0	0	0	0	0	0	0	0	0	19	31	0	0	0	0	0	0	0	0	0	0	0	0	0	0	0	0	0	0	0	0	0	0	0	0	0	0
546cc52369394bba37b5e9f880f79e51	0	0	0	0	0	0	0	0	0	0	0	0	0	0	0	0	0	0	0	0	0	0	19	31	0	0	0	0	0	0	0	0	0	0	0	0	0	0	0	0	0	0	0	0	0	0	0	0
ccd8d918ab7a1f1fefeadad06ab8e09e	0	0	0	0	0	0	0	0	0	0	0	0	0	0	0	0	0	0	0	0	0	0	0	50	0	0	0	0	0	0	0	0	0	0	0	0	0	0	0	0	0	0	0	0	0	0	0	0
d3d73de7a531e04048aa690769c29f3f	0	0	0	0	0	0	0	0	0	0	50	0	0	0	0	0	0	0	0	0	0	0	0	0	0	0	0	0	0	0	0	0	0	0	0	0	0	0	0	0	0	0	0	0	0	0	0	0
f33abfe70ae222416dcdfcd384d9cfd6	50	0	0	0	0	0	0	0	0	0	0	0	0	0	0	0	0	0	0	0	0	0	0	0	0	0	0	0	0	0	0	0	0	0	0	0	0	0	0	0	0	0	0	0	0	0	0	0
74b224edaa02f5f56024c6819a6d0b5f	0	0	0	0	0	30	0	0	0	0	0	0	0	0	0	0	0	0	0	0	0	0	0	0	0	0	0	0	0	0	0	0	0	0	0	0	0	0	0	0	0	0	19	0	0	0	0	0
2aa7f95e3aa3155f79ded42a4a43c983	0	0	0	0	0	0	2	0	0	0	0	0	0	0	0	0	0	0	0	0	0	0	0	0	0	0	0	0	0	0	0	0	0	11	33	0	0	0	0	0	0	0	3	0	0	0	0	0
b8dd0b82f630496d8f562ef2fd143ae7	0	0	0	19	0	10	0	0	0	0	9	0	0	0	0	0	0	0	0	0	0	0	0	0	0	0	0	0	0	0	0	0	0	0	0	0	0	0	0	0	0	0	11	0	0	0	0	0
438b5c281ad4694a368e1f049960287e	0	0	0	0	0	0	0	0	0	0	0	0	0	0	0	2	0	0	0	0	7	0	0	0	0	0	0	0	0	0	0	0	0	0	0	0	0	5	0	0	0	0	0	0	0	35	0	0
09d40e5b2f323b91bfc960bc29a865a6	0	0	0	0	0	0	0	0	0	0	0	0	0	0	0	0	0	0	0	0	19	0	0	0	0	0	0	0	0	0	0	0	0	0	0	0	0	0	0	0	0	0	0	0	0	0	30	0
5baefeccd6de47857c706c71816042f5	0	0	0	0	0	0	0	0	0	0	0	0	0	0	0	0	0	0	0	0	0	36	0	0	0	0	0	0	0	0	0	0	0	0	0	0	0	0	0	13	0	0	0	0	0	0	0	0
3c861bb191da9798eab5f71469984470	0	0	0	0	0	0	0	0	0	0	0	15	0	0	0	0	0	0	0	0	0	0	0	0	0	0	0	0	34	0	0	0	0	0	0	0	0	0	0	0	0	0	0	0	0	0	0	0
9ed7f6ab6a0a0bb780baaecb3de156b3	0	0	0	0	0	0	0	0	0	0	0	0	0	11	0	0	10	0	0	0	16	12	0	0	0	0	0	0	0	0	0	0	0	0	0	0	0	0	0	0	0	0	0	0	0	0	0	0
68538d0d283c5a623e8e3bf513cffae9	0	0	0	0	0	0	0	0	0	0	16	0	0	0	0	0	0	0	0	0	16	17	0	0	0	0	0	0	0	0	0	0	0	0	0	0	0	0	0	0	0	0	0	0	0	0	0	0
4a575675be2125eb62debb8de9ba5ad1	0	0	0	0	0	0	0	0	0	0	0	0	0	0	49	0	0	0	0	0	0	0	0	0	0	0	0	0	0	0	0	0	0	0	0	0	0	0	0	0	0	0	0	0	0	0	0	0
8e4fbba5454b35f04124ae83d535443f	0	0	0	0	0	0	0	0	0	0	0	0	0	3	0	0	0	0	0	0	0	0	0	0	0	0	0	0	0	0	0	0	0	15	10	0	0	0	0	0	0	0	5	0	0	0	7	8
e3938d913c6c8e1eb538cfa5f5c51ff4	0	0	0	0	0	0	0	0	0	0	0	0	0	0	0	0	0	0	0	0	0	0	0	0	0	0	0	0	0	0	0	0	0	0	0	0	0	0	11	0	0	0	0	9	8	0	10	10
766e3d6cfe609d93a3e11343d5bffd16	0	0	0	0	0	0	0	0	0	0	0	0	0	0	0	0	0	0	0	0	0	0	0	0	0	0	0	0	0	0	0	0	0	0	0	0	0	0	0	0	0	0	0	0	0	36	12	0
4418bccafcd8bff22ee9d6da35f871ad	0	0	0	0	0	0	0	0	0	0	0	0	0	0	0	0	2	0	0	0	10	11	0	0	0	4	0	0	0	0	0	0	0	10	0	0	0	0	0	0	0	0	0	0	0	4	7	0
52d4ec958ed46043c25763f194290617	0	0	0	0	0	0	0	0	0	0	0	0	0	0	0	0	0	0	0	0	0	0	0	0	0	0	0	0	0	0	0	0	0	10	20	0	0	0	0	0	0	0	0	0	0	7	7	4
9fe81df23eb07d6c7fc4415effaa988c	0	0	0	0	0	0	0	0	0	0	0	0	0	0	0	0	0	0	0	0	0	0	0	0	0	0	0	0	0	0	0	0	0	19	20	0	0	0	0	0	0	0	0	0	0	0	2	7
fdf4929a99ea06954b1b60c2f16b439e	0	0	0	0	0	0	0	0	0	0	0	0	0	0	0	0	0	0	0	0	0	0	0	0	0	0	0	0	0	0	0	0	0	0	0	0	0	0	0	0	0	0	0	0	0	0	0	48
088511a821d7b0337df399f800bcf748	0	0	0	0	0	0	0	0	0	0	0	0	0	0	0	0	0	0	0	0	0	0	0	0	0	0	41	0	0	0	0	0	0	0	0	0	7	0	0	0	0	0	0	0	0	0	0	0
d23792c1173d3b5829794f3c10a7d3bb	0	0	0	0	0	0	19	0	0	0	0	0	0	0	0	0	0	0	0	0	0	0	0	0	0	0	0	0	0	0	0	0	0	0	0	0	0	0	0	0	29	0	0	0	0	0	0	0
6151d749b7cf67b2ac67c448627168fa	0	0	0	0	0	0	0	0	0	0	14	0	0	0	0	0	0	0	0	0	0	0	0	0	0	0	0	0	0	0	0	0	0	34	0	0	0	0	0	0	0	0	0	0	0	0	0	0
cc0aef76818a7785738d45111edd77be	0	0	0	0	0	0	0	0	0	0	0	0	0	0	0	0	0	0	0	0	0	0	0	0	0	0	0	0	0	0	0	0	0	0	48	0	0	0	0	0	0	0	0	0	0	0	0	0
0612c1efa0ff186b59ee2f3e2baf1a07	0	0	0	0	0	0	0	0	0	0	0	0	0	5	0	0	0	0	0	0	13	15	15	0	0	0	0	0	0	0	0	0	0	0	0	0	0	0	0	0	0	0	0	0	0	0	0	0
dac644f7567d55c098e2f0b2ffb45056	0	0	0	0	0	0	0	0	0	0	0	0	0	19	0	12	17	0	0	0	0	0	0	0	0	0	0	0	0	0	0	0	0	0	0	0	0	0	0	0	0	0	0	0	0	0	0	0
846d90e2118b433cb90a57b3368c720c	0	0	0	0	0	0	0	0	0	0	0	0	0	14	18	0	16	0	0	0	0	0	0	0	0	0	0	0	0	0	0	0	0	0	0	0	0	0	0	0	0	0	0	0	0	0	0	0
7b1e8891b01aa3c04320938de02d753d	0	0	0	0	0	0	0	0	0	0	48	0	0	0	0	0	0	0	0	0	0	0	0	0	0	0	0	0	0	0	0	0	0	0	0	0	0	0	0	0	0	0	0	0	0	0	0	0
48af2431d13093a740e8c16ffa83eb4e	0	0	0	0	0	0	0	0	0	0	48	0	0	0	0	0	0	0	0	0	0	0	0	0	0	0	0	0	0	0	0	0	0	0	0	0	0	0	0	0	0	0	0	0	0	0	0	0
3c7ea60104bc662e21ae0fe661430070	0	48	0	0	0	0	0	0	0	0	0	0	0	0	0	0	0	0	0	0	0	0	0	0	0	0	0	0	0	0	0	0	0	0	0	0	0	0	0	0	0	0	0	0	0	0	0	0
a613105c9a09bfed7ec15afd28275c3a	0	0	0	48	0	0	0	0	0	0	0	0	0	0	0	0	0	0	0	0	0	0	0	0	0	0	0	0	0	0	0	0	0	0	0	0	0	0	0	0	0	0	0	0	0	0	0	0
0311d3f40b4e965d5d44219bc6364039	0	0	0	0	0	0	0	0	0	0	0	0	0	0	0	0	0	0	0	0	4	6	0	0	0	0	0	0	4	0	0	0	0	0	0	2	0	0	9	0	0	0	7	0	0	10	5	0
b448755d1bbdfbdaea1ff2b08d481814	0	0	0	0	0	0	0	0	0	0	0	0	0	0	0	0	13	0	0	0	0	0	0	0	0	0	0	0	0	0	0	0	0	0	0	0	0	0	0	0	0	0	10	0	0	0	10	14
f85da4481bb129bf07231e55349f5fff	0	0	0	0	0	0	0	0	0	0	0	18	0	0	2	0	4	0	0	0	0	0	0	0	0	16	0	0	0	0	0	0	0	0	4	0	0	0	0	0	0	0	0	0	0	3	0	0
b2770334830aab388f8be4e748168a24	0	0	0	0	3	0	0	0	0	0	0	0	0	0	0	0	0	0	0	0	0	0	0	0	0	0	0	0	0	0	0	0	0	0	0	0	0	0	0	16	0	0	0	0	0	0	15	13
593abcf305c9cb26fb3659fb6201a7e8	0	19	0	0	0	0	0	0	0	0	0	0	0	0	19	0	0	0	0	0	0	0	0	0	0	0	0	0	0	0	0	0	0	0	9	0	0	0	0	0	0	0	0	0	0	0	0	0
07e9913a51f17543c5d6b6b96bf47316	0	0	0	0	0	0	0	0	0	0	0	0	0	11	0	0	21	0	0	0	0	0	0	0	0	0	0	0	0	0	0	0	0	0	0	15	0	0	0	0	0	0	0	0	0	0	0	0
42611579c8bedceccd9bf96d2b09c746	0	0	0	0	0	0	30	0	0	0	0	0	0	0	0	0	0	0	0	0	0	0	10	0	7	0	0	0	0	0	0	0	0	0	0	0	0	0	0	0	0	0	0	0	0	0	0	0
46689af6eceb22ba9138dd9725232cb0	0	0	0	0	0	0	0	0	0	0	0	27	0	0	0	0	0	0	0	0	0	0	0	0	0	20	0	0	0	0	0	0	0	0	0	0	0	0	0	0	0	0	0	0	0	0	0	0
5f98e8cee94d6c037cbc600dbb76dff3	0	0	0	0	0	0	0	0	0	0	0	20	0	0	0	0	0	0	0	0	0	10	0	0	0	17	0	0	0	0	0	0	0	0	0	0	0	0	0	0	0	0	0	0	0	0	0	0
f24188522790839697498de04971a0c8	0	0	0	0	0	0	0	0	0	0	0	0	0	0	0	0	0	0	0	0	24	23	0	0	0	0	0	0	0	0	0	0	0	0	0	0	0	0	0	0	0	0	0	0	0	0	0	0
9a176553bd67cf96f62bed792af0674b	0	0	0	0	0	0	0	0	0	0	0	0	0	0	0	0	0	0	0	0	23	24	0	0	0	0	0	0	0	0	0	0	0	0	0	0	0	0	0	0	0	0	0	0	0	0	0	0
5412be598dec00d512d42afa7bb9df4c	0	0	0	0	0	0	0	0	0	0	0	0	0	0	0	0	0	0	0	0	0	47	0	0	0	0	0	0	0	0	0	0	0	0	0	0	0	0	0	0	0	0	0	0	0	0	0	0
b1636e9d60b5c188c6eda2303bbc4192	0	0	0	0	0	0	0	0	0	0	44	0	0	3	0	0	0	0	0	0	0	0	0	0	0	0	0	0	0	0	0	0	0	0	0	0	0	0	0	0	0	0	0	0	0	0	0	0
fd488eb92b01307ab39879063a7e89c9	0	0	0	0	0	0	0	0	0	0	47	0	0	0	0	0	0	0	0	0	0	0	0	0	0	0	0	0	0	0	0	0	0	0	0	0	0	0	0	0	0	0	0	0	0	0	0	0
671328a529885566f33659dc5a73048c	0	0	0	0	0	0	0	0	0	0	47	0	0	0	0	0	0	0	0	0	0	0	0	0	0	0	0	0	0	0	0	0	0	0	0	0	0	0	0	0	0	0	0	0	0	0	0	0
e2e3fa3fa0c34d696aaa910ea98ec404	0	0	0	0	0	0	0	0	0	0	47	0	0	0	0	0	0	0	0	0	0	0	0	0	0	0	0	0	0	0	0	0	0	0	0	0	0	0	0	0	0	0	0	0	0	0	0	0
f9dcd6549f6afa09cefa0b8c81679f9c	0	0	0	0	0	0	0	0	0	0	47	0	0	0	0	0	0	0	0	0	0	0	0	0	0	0	0	0	0	0	0	0	0	0	0	0	0	0	0	0	0	0	0	0	0	0	0	0
7d9a2f601afcb208631c94f99e65d225	0	0	0	0	0	0	0	0	0	0	0	0	0	0	0	0	0	0	0	0	0	0	0	0	0	0	0	0	0	0	0	0	0	0	0	0	0	0	0	0	0	0	46	0	0	0	0	0
256c53dbd1814086808bcc1bf257e8cf	0	0	0	0	0	0	0	0	0	0	0	0	0	0	0	0	0	0	0	0	0	0	0	0	0	0	0	0	0	0	0	0	0	0	0	0	0	0	0	0	0	0	46	0	0	0	0	0
a489caf9f1c44b23b1a8105b100aae90	0	0	0	0	0	0	0	0	0	0	0	0	0	0	0	0	0	0	0	0	0	0	0	0	0	0	0	0	0	0	0	0	0	0	0	0	0	0	0	0	0	0	8	0	0	0	22	16
d633504c6433285f39c4f3e5a2a29183	0	0	0	0	0	0	0	0	0	0	0	0	0	0	0	0	21	0	0	0	0	0	0	0	0	8	0	0	0	0	0	0	0	0	0	0	0	0	0	11	0	0	0	6	0	0	0	0
1dbbe2dbb615dae7867c934b8bd283ff	0	0	0	0	0	0	0	0	0	0	0	0	0	0	0	0	0	0	0	0	0	0	0	0	0	0	0	0	0	0	0	0	0	2	0	0	0	0	0	0	0	22	0	0	22	0	0	0
d5f55dbe726479941205f2bc31366eb3	0	3	5	0	0	0	0	0	0	7	14	0	5	0	0	0	0	0	0	0	2	0	0	0	0	0	2	0	0	0	0	0	0	0	0	0	0	0	0	0	0	0	0	0	6	0	0	2
470658774418f63fa1ad0500cc9779c0	0	0	0	0	0	0	0	0	0	0	0	0	0	15	12	0	16	0	0	0	0	0	0	0	0	0	0	0	0	0	0	0	0	0	0	0	0	0	0	0	0	0	0	0	0	0	3	0
beefe08431f5c81511a80c15c202b03b	0	33	0	0	0	0	0	0	0	0	0	0	0	0	0	0	0	0	0	0	0	0	0	0	0	0	0	0	0	0	0	0	0	0	0	0	0	0	0	0	0	0	0	0	0	0	0	13
8a3b86465d7fca74f220e5ef28b1de34	0	0	0	0	0	0	0	0	0	0	0	13	0	0	0	0	0	0	0	0	0	7	0	0	0	20	0	0	0	0	0	0	0	0	0	0	0	0	6	0	0	0	0	0	0	0	0	0
bcb7c45ec879e9dcf0b8dfb73cbeef5c	0	0	0	0	0	0	0	0	0	0	0	3	0	0	0	0	0	0	0	0	12	10	0	0	0	6	0	0	0	0	0	0	0	4	11	0	0	0	0	0	0	0	0	0	0	0	0	0
cdb5570cf94991da5c43786995d1f3e0	0	0	0	0	0	0	0	0	0	0	0	8	0	0	0	0	0	0	0	0	0	7	0	0	0	6	0	0	0	0	0	0	0	9	16	0	0	0	0	0	0	0	0	0	0	0	0	0
944e48b12e586a7c4483310bdc479c1a	0	0	0	0	0	0	0	0	0	0	0	0	0	0	0	0	0	0	0	0	0	0	0	0	0	0	0	0	0	0	0	0	0	21	25	0	0	0	0	0	0	0	0	0	0	0	0	0
08835bf8a8ce9f98150485e6122f1ec2	0	0	0	0	0	0	0	0	0	0	0	0	0	7	0	0	0	0	0	0	0	0	0	0	0	0	0	0	0	0	0	0	0	12	27	0	0	0	0	0	0	0	0	0	0	0	0	0
67199120e150b0d7ed55645845842c0f	0	0	0	0	0	0	0	0	0	0	0	0	0	0	0	0	0	0	0	0	0	0	0	0	0	0	0	0	0	46	0	0	0	0	0	0	0	0	0	0	0	0	0	0	0	0	0	0
1892e7d303d8d0586a38109110d1d9a9	0	0	0	0	0	13	0	0	0	0	0	0	0	0	0	0	0	0	0	0	12	21	0	0	0	0	0	0	0	0	0	0	0	0	0	0	0	0	0	0	0	0	0	0	0	0	0	0
ddb6551f966bafaa7bd625498a08b116	0	0	0	0	0	0	0	0	0	0	0	0	0	0	46	0	0	0	0	0	0	0	0	0	0	0	0	0	0	0	0	0	0	0	0	0	0	0	0	0	0	0	0	0	0	0	0	0
81a74810bd4c824c37b3cf42fbbeac64	0	0	0	0	0	0	46	0	0	0	0	0	0	0	0	0	0	0	0	0	0	0	0	0	0	0	0	0	0	0	0	0	0	0	0	0	0	0	0	0	0	0	0	0	0	0	0	0
dd88a9a63b7718c4f98076a91498cd4e	0	46	0	0	0	0	0	0	0	0	0	0	0	0	0	0	0	0	0	0	0	0	0	0	0	0	0	0	0	0	0	0	0	0	0	0	0	0	0	0	0	0	0	0	0	0	0	0
fc19b947134219500bb21ad898b792a5	0	0	0	0	0	0	0	0	0	0	12	0	10	0	0	0	0	0	0	0	0	0	0	0	0	0	0	0	0	0	0	0	0	0	0	0	0	0	0	0	0	0	23	0	0	0	0	0
4ecf94703b0e5742b3da1c6e5993a108	0	0	0	0	0	0	0	0	0	0	0	0	0	0	0	0	0	0	0	0	0	0	0	0	0	0	0	0	0	0	0	0	0	0	0	0	0	0	0	0	0	0	20	0	0	0	14	11
8f8b5606163fc3dc5c2b1dc898003b6d	0	0	0	0	0	0	0	0	0	0	0	0	0	0	0	0	0	0	0	0	17	17	0	0	0	0	0	0	0	0	0	0	0	0	0	0	0	0	0	0	0	0	11	0	0	0	0	0
7314e09006c7be4a1120840e278f26e0	0	0	0	0	0	0	0	0	0	0	0	0	0	0	0	0	0	0	0	0	0	0	0	0	0	0	0	0	0	0	0	0	0	0	0	0	0	0	0	0	0	0	34	0	0	0	0	11
9744cec9f1b0337270dfb13e79bf7095	0	0	0	0	0	0	0	0	0	0	0	0	0	0	0	0	0	0	0	0	0	0	0	18	0	0	0	0	0	0	0	0	0	0	0	0	0	0	0	0	0	0	0	27	0	0	0	0
07ffc6ebabe04c7c960c5d345b3cb413	0	0	0	0	0	0	0	0	0	0	0	0	5	0	0	0	0	0	0	0	0	0	0	33	0	0	0	0	0	0	0	0	0	0	0	0	0	0	0	0	0	0	0	7	0	0	0	0
177fa89d68cea76c4cca80a36e6d9254	0	0	0	0	0	0	0	0	0	0	0	0	0	0	0	0	0	0	0	0	9	4	0	0	0	0	0	0	0	0	0	0	0	0	0	0	0	0	0	0	0	0	0	0	0	0	23	9
b62fd07e2c96423bab395852c88fb147	0	0	0	0	0	0	0	0	0	0	0	9	0	0	0	0	0	0	0	0	0	4	0	0	0	4	0	0	0	0	0	0	0	8	0	14	0	0	0	0	0	0	0	0	0	0	6	0
ce4b54f5adff095694b00bf86619d925	0	0	0	0	0	0	0	0	0	0	0	0	0	0	0	0	0	0	0	0	0	0	0	0	0	0	0	0	0	0	0	0	0	0	0	0	0	0	0	0	0	0	0	0	0	0	0	45
79d8de2cef04ff1f9e6cdc2b1d621b3c	0	0	0	0	0	0	0	0	0	0	0	0	0	0	0	0	0	0	0	40	0	0	0	0	0	0	0	0	0	0	0	0	0	0	0	0	0	0	0	0	0	0	0	0	0	0	0	5
524aa05a4967c7e3a9df45b1eb285dda	0	0	0	0	0	0	0	0	0	0	0	0	0	0	0	0	0	0	0	0	6	8	0	0	0	0	0	0	0	0	0	0	0	0	0	0	0	0	13	0	0	18	0	0	0	0	0	0
78a21e59a8ca77173d85fef649a21d00	0	0	0	0	0	0	0	0	0	0	0	0	0	0	0	0	0	0	0	0	0	0	0	0	0	0	0	0	0	15	0	0	0	0	0	0	0	0	0	30	0	0	0	0	0	0	0	0
dfefa004ea50fa68906bbff184a23570	0	0	0	0	0	0	0	0	0	0	0	0	0	0	0	0	0	0	0	0	0	9	0	0	0	0	0	0	0	0	0	0	0	0	31	0	0	0	0	5	0	0	0	0	0	0	0	0
3b3d7e234180c09043dbe305175a1d6b	0	0	0	0	0	0	0	0	0	0	0	0	0	0	0	0	0	0	0	0	0	0	0	0	0	0	0	0	0	0	0	0	0	0	0	0	0	0	0	45	0	0	0	0	0	0	0	0
3e112630f9e14538a439f8057b00b856	0	0	0	0	0	0	0	0	0	0	29	0	0	0	0	0	0	0	0	0	0	0	0	0	0	0	0	0	0	0	0	0	0	6	10	0	0	0	0	0	0	0	0	0	0	0	0	0
8dbdfbbee23f442d5ec2781905ac8a2e	0	0	0	0	0	0	0	0	0	0	21	0	0	0	0	0	0	0	0	0	0	0	0	0	0	0	0	0	0	0	0	0	0	12	12	0	0	0	0	0	0	0	0	0	0	0	0	0
fe89f7c362fc66f738c78860cbbd4992	0	0	0	0	0	0	0	0	0	0	0	0	0	0	0	0	0	0	0	0	0	0	0	0	0	0	0	0	0	0	0	0	0	0	45	0	0	0	0	0	0	0	0	0	0	0	0	0
e7f643ed7dfc2f1fc4bff36918ffd28d	0	0	0	0	0	0	0	0	0	0	45	0	0	0	0	0	0	0	0	0	0	0	0	0	0	0	0	0	0	0	0	0	0	0	0	0	0	0	0	0	0	0	0	0	0	0	0	0
51dee07579aff4bc7b555299e0846a39	0	0	0	0	0	0	0	0	0	0	45	0	0	0	0	0	0	0	0	0	0	0	0	0	0	0	0	0	0	0	0	0	0	0	0	0	0	0	0	0	0	0	0	0	0	0	0	0
95028fc0f41a2f7e6d252fddf315728f	0	0	0	0	0	0	0	0	0	0	0	0	0	0	0	0	0	0	0	0	0	0	0	0	0	0	0	0	0	0	0	0	0	0	0	0	0	0	0	0	0	0	44	0	0	0	0	0
98aabbb10fb8e20879c22d6dca5ee9fe	0	0	0	0	0	0	0	0	0	0	0	7	0	0	0	0	0	0	0	0	0	0	0	0	0	6	0	0	0	0	0	0	0	0	0	0	0	0	0	0	0	0	20	0	0	0	4	7
f159227d83c490f744685a5aa070f003	0	0	0	0	0	0	0	0	0	0	0	0	0	0	0	0	0	0	0	0	0	0	0	0	0	0	0	0	0	0	0	0	0	0	0	0	0	0	0	0	0	0	15	0	0	0	20	9
3b683781ee3105b168e9f555ee76b826	0	0	0	0	0	0	0	0	0	0	0	0	0	0	0	0	0	0	0	0	0	0	0	0	0	0	0	0	0	0	0	0	0	0	0	0	0	0	0	0	0	0	5	0	0	31	8	0
aeb739aa4e2f2a9d89aedf2419eb09c6	0	0	0	0	0	0	0	0	0	0	0	0	0	0	0	0	0	0	0	0	16	26	0	0	0	0	0	0	0	0	0	0	0	0	0	0	0	0	2	0	0	0	0	0	0	0	0	0
d3169acdbf8e95b33914d64604da7027	0	0	0	0	0	0	0	0	0	0	0	0	0	0	0	28	0	0	0	0	0	0	0	0	0	0	0	0	0	0	0	0	0	0	0	0	0	0	0	16	0	0	0	0	0	0	0	0
eedaf60746090439792aabb7492714dd	0	0	0	0	0	0	0	0	0	0	0	0	0	0	0	0	0	0	0	0	0	0	0	0	0	0	0	0	0	0	0	4	0	12	28	0	0	0	0	0	0	0	0	0	0	0	0	0
022d4522af8c095e234b0cb9a26b82c0	0	0	0	0	0	0	0	0	0	0	0	0	0	0	0	0	0	0	0	0	0	0	0	0	0	0	0	0	0	0	0	0	0	28	16	0	0	0	0	0	0	0	0	0	0	0	0	0
07dd3443362a9c31f20732461115fcf5	0	0	0	0	0	0	0	0	0	0	0	0	0	0	0	0	0	0	0	0	0	0	0	0	0	0	0	0	0	0	0	0	0	14	30	0	0	0	0	0	0	0	0	0	0	0	0	0
4d158d81ee80d2fab77c9d2d99dc448e	0	0	0	0	0	0	0	0	0	0	8	0	0	6	0	13	0	0	0	0	17	0	0	0	0	0	0	0	0	0	0	0	0	0	0	0	0	0	0	0	0	0	0	0	0	0	0	0
b68a9f010ade32fa0b3791866264f012	0	0	0	0	0	0	0	0	0	0	0	0	0	19	13	0	12	0	0	0	0	0	0	0	0	0	0	0	0	0	0	0	0	0	0	0	0	0	0	0	0	0	0	0	0	0	0	0
32724d0334b4dca9e236558bd7be7754	0	0	0	0	0	0	0	0	0	0	0	0	0	27	0	0	17	0	0	0	0	0	0	0	0	0	0	0	0	0	0	0	0	0	0	0	0	0	0	0	0	0	0	0	0	0	0	0
426f973b65311ba04a9de8f46aed2936	0	0	0	0	0	0	0	0	0	0	0	0	0	27	17	0	0	0	0	0	0	0	0	0	0	0	0	0	0	0	0	0	0	0	0	0	0	0	0	0	0	0	0	0	0	0	0	0
f48aca266b7fffbcf41bda3886cb641c	0	0	0	0	0	0	44	0	0	0	0	0	0	0	0	0	0	0	0	0	0	0	0	0	0	0	0	0	0	0	0	0	0	0	0	0	0	0	0	0	0	0	0	0	0	0	0	0
1ec143de27c4b774247de5632175c05c	0	0	0	0	0	0	0	0	0	0	44	0	0	0	0	0	0	0	0	0	0	0	0	0	0	0	0	0	0	0	0	0	0	0	0	0	0	0	0	0	0	0	0	0	0	0	0	0
3f3954db2110444ebb16336796968c0e	0	0	0	44	0	0	0	0	0	0	0	0	0	0	0	0	0	0	0	0	0	0	0	0	0	0	0	0	0	0	0	0	0	0	0	0	0	0	0	0	0	0	0	0	0	0	0	0
7df2e282c48e63676b0a736e8de3f299	0	0	0	0	0	0	0	0	0	0	0	0	0	0	0	0	0	0	0	0	0	0	0	0	0	0	0	0	0	0	0	0	0	0	0	0	0	0	0	0	0	0	43	0	0	0	0	0
b1808ed3f4d3dffdb059c75a5e020c3f	0	0	0	0	0	0	0	0	0	0	0	0	0	0	0	0	0	0	0	0	0	0	0	0	0	0	0	0	0	0	0	0	0	0	0	0	0	0	0	0	0	0	37	0	0	0	0	6
4196bb1339f6fa3381df2be8e9b4aed8	0	0	0	18	0	6	0	0	0	5	9	0	0	0	0	0	0	0	0	0	0	0	0	0	0	0	0	0	0	0	0	0	0	0	0	0	0	0	0	0	0	0	5	0	0	0	0	0
0458121c9422f59db2554ebc8a796963	0	0	0	0	0	0	0	0	0	0	0	0	0	0	0	0	0	0	0	0	0	0	0	0	0	0	0	0	0	0	0	0	0	0	0	0	0	0	0	0	0	0	0	0	43	0	0	0
dba91981900e71a4ffe5b7a5d888c30d	0	0	0	0	0	0	0	0	0	0	0	0	0	0	0	0	0	0	0	0	0	0	0	0	0	0	0	0	0	0	0	0	0	0	0	0	0	0	0	0	0	0	0	0	0	43	0	0
359f1c6e5dfff5942d7c6fc417ab1e67	0	0	0	0	0	0	0	0	0	0	0	0	0	4	0	0	0	0	0	0	13	7	0	0	0	0	0	0	0	0	0	0	0	3	2	0	0	0	0	0	0	0	0	0	0	0	8	6
978171a88e811e57164852aed201ceca	0	0	0	0	0	0	12	0	0	0	0	0	0	0	0	0	0	0	0	0	0	0	0	0	0	0	0	0	0	0	0	0	0	0	23	0	0	0	0	0	0	0	0	0	0	0	8	0
3d0a3532ee352b77bc26ea1ddc13cec7	0	0	0	0	0	0	0	0	0	0	0	0	0	0	0	0	0	0	0	0	0	0	0	0	0	0	0	0	0	0	0	0	0	0	0	0	0	0	33	10	0	0	0	0	0	0	0	0
31cf22a63537eecaca6d521573659cc9	0	0	0	0	0	0	0	0	0	0	0	0	0	6	0	0	5	0	0	0	0	0	0	0	0	0	0	0	0	0	0	0	0	0	0	0	0	0	0	0	24	8	0	0	0	0	0	0
f1a72510f41118f317ee28f3c77db0a6	0	0	0	0	0	0	0	0	0	0	0	0	0	0	0	0	0	0	0	0	0	0	0	0	0	0	0	0	0	0	0	0	0	13	30	0	0	0	0	0	0	0	0	0	0	0	0	0
e3c5f9bb6b22d5930bde7a44e456cfef	0	0	0	24	0	13	0	0	0	0	0	0	0	0	0	0	0	0	0	0	0	0	0	0	0	0	0	0	0	0	0	0	0	0	4	2	0	0	0	0	0	0	0	0	0	0	0	0
b5331d95978b203c938da28e618e5a10	0	0	0	0	0	0	8	0	0	0	0	0	0	0	0	0	0	0	0	0	7	11	0	0	0	0	0	0	0	0	0	0	0	0	0	17	0	0	0	0	0	0	0	0	0	0	0	0
0b195f8189b9599b60d856dc2780a235	0	0	0	0	0	0	0	0	0	0	0	0	0	0	0	0	0	0	0	0	0	0	0	0	0	0	0	0	0	43	0	0	0	0	0	0	0	0	0	0	0	0	0	0	0	0	0	0
31870b3b5326b75e7647b8efad7b7a5c	0	0	0	0	0	0	8	0	9	0	0	0	0	0	0	0	6	0	0	0	0	0	9	0	0	0	0	0	0	11	0	0	0	0	0	0	0	0	0	0	0	0	0	0	0	0	0	0
70933c76e5b6599fb610ff22c51afe56	0	0	0	0	0	0	0	0	0	0	0	0	0	0	0	0	0	0	0	0	0	0	0	43	0	0	0	0	0	0	0	0	0	0	0	0	0	0	0	0	0	0	0	0	0	0	0	0
c41c25b7151b83c7ad80dfa50343705c	0	0	0	0	0	0	0	0	0	0	43	0	0	0	0	0	0	0	0	0	0	0	0	0	0	0	0	0	0	0	0	0	0	0	0	0	0	0	0	0	0	0	0	0	0	0	0	0
a059b2d63a552c54dd89c485335fa9d3	0	5	0	6	0	3	0	0	0	0	12	0	7	0	0	0	0	0	0	0	0	0	0	0	0	0	0	0	0	0	0	0	0	0	0	0	0	0	0	0	0	0	9	0	0	0	0	0
ac39cd4793cbe8b145f38c856a12181e	0	0	0	0	0	0	0	0	0	0	0	0	0	0	0	0	0	0	21	0	0	0	0	0	0	0	0	0	0	0	0	0	0	0	0	0	0	0	0	5	0	0	0	16	0	0	0	0
262d2e7171584e6bc546bfc98c2e6f5e	0	0	0	0	0	0	0	0	0	0	0	0	0	0	0	0	0	0	0	0	0	0	0	0	0	0	0	0	0	0	0	0	0	0	0	0	0	0	0	0	0	0	0	0	0	32	10	0
6af1d38385475f5f0725f3c66ccff10e	0	0	0	0	0	0	0	0	0	0	0	13	0	0	0	0	0	0	0	0	0	0	0	0	0	12	0	0	0	0	0	0	0	0	2	0	0	0	0	0	0	0	0	0	0	12	3	0
7c3adc7d7985abd529f86a79b9e7dee4	0	0	0	0	0	0	0	0	0	0	0	0	0	0	0	0	0	0	0	0	19	16	0	0	0	0	0	0	0	0	0	0	0	0	0	0	0	0	0	0	0	0	0	0	0	0	7	0
a3cb2fef2ff7b02a1471ffb51a5d88bf	0	0	0	0	0	22	0	0	0	0	0	0	0	0	0	0	0	0	0	0	3	8	0	0	0	0	0	0	0	0	0	0	0	0	0	0	0	0	0	0	0	0	0	0	0	0	5	4
4fd5fc3225b06958b57b5cd2814a2af4	0	0	0	0	0	0	17	0	0	0	0	0	0	0	0	0	0	0	0	0	0	0	0	0	0	0	0	0	0	0	0	0	0	0	0	0	0	0	0	0	25	0	0	0	0	0	0	0
d7c0491378e29fbb0fc65ad32e28bed4	0	0	0	0	0	0	0	0	0	0	0	0	0	0	0	0	0	0	0	0	0	0	0	0	0	0	0	0	0	0	0	0	0	13	29	0	0	0	0	0	0	0	0	0	0	0	0	0
9e38226a3cde852187ced4054ca1efed	0	0	0	0	0	0	0	0	0	0	0	0	0	0	0	0	0	0	0	0	0	0	0	0	0	0	0	0	0	0	0	0	0	3	39	0	0	0	0	0	0	0	0	0	0	0	0	0
ddbbfeb1c5587069e1630127ff7392e6	0	0	0	0	0	0	0	0	11	0	0	6	0	0	0	0	0	0	0	0	11	8	0	0	6	0	0	0	0	0	0	0	0	0	0	0	0	0	0	0	0	0	0	0	0	0	0	0
65dfc71b908d1797f6e5fc0580d3a5ca	0	0	0	0	0	0	0	0	0	0	11	3	0	5	0	0	0	18	0	0	0	0	0	0	0	0	0	0	5	0	0	0	0	0	0	0	0	0	0	0	0	0	0	0	0	0	0	0
76e3876c99c8bd21b4859b13109dbd57	0	0	0	0	0	0	0	0	0	0	0	0	0	0	0	0	0	0	0	0	21	21	0	0	0	0	0	0	0	0	0	0	0	0	0	0	0	0	0	0	0	0	0	0	0	0	0	0
9eca6ca15f72414e6123968f761d8fa0	0	0	0	0	0	0	0	0	0	0	11	0	0	14	0	0	8	0	0	0	3	6	0	0	0	0	0	0	0	0	0	0	0	0	0	0	0	0	0	0	0	0	0	0	0	0	0	0
a0ed63c6f156448ae62d1a55e3ccf2b0	0	0	0	0	0	0	0	0	0	0	0	0	0	0	0	0	0	0	0	0	0	0	0	42	0	0	0	0	0	0	0	0	0	0	0	0	0	0	0	0	0	0	0	0	0	0	0	0
806a725408c02fbdb6455e5152a26639	0	0	0	0	0	19	0	0	0	0	0	0	0	8	0	0	15	0	0	0	0	0	0	0	0	0	0	0	0	0	0	0	0	0	0	0	0	0	0	0	0	0	0	0	0	0	0	0
6643ed988d2906aaa6b948c593111437	0	0	0	42	0	0	0	0	0	0	0	0	0	0	0	0	0	0	0	0	0	0	0	0	0	0	0	0	0	0	0	0	0	0	0	0	0	0	0	0	0	0	0	0	0	0	0	0
1a7a7013c4a1093751d76c85726389ea	0	0	0	42	0	0	0	0	0	0	0	0	0	0	0	0	0	0	0	0	0	0	0	0	0	0	0	0	0	0	0	0	0	0	0	0	0	0	0	0	0	0	0	0	0	0	0	0
860fe73f64fd9c1873200a4b224abbd1	0	0	0	0	0	0	0	0	0	0	0	6	0	0	0	0	0	0	0	0	0	0	0	0	0	4	0	0	0	0	0	0	0	0	0	0	0	0	0	0	0	0	3	0	0	9	10	9
366bf8ddd63915bd778bb7957ba0df6c	0	0	0	0	0	0	0	0	0	0	0	0	0	0	0	0	0	0	0	0	0	0	0	0	0	0	0	0	0	0	0	0	0	0	32	0	0	0	0	0	0	0	9	0	0	0	0	0
7b4e3e3ede55fc5ea0478585c7f6e68d	5	6	0	3	0	6	0	0	0	0	4	0	0	0	0	0	0	0	0	0	0	0	3	0	0	0	0	2	0	2	0	0	0	0	0	0	0	0	0	0	8	0	2	0	0	0	0	0
95457afcf3781915610ed21a91b4ed6b	0	0	0	0	0	0	0	0	0	0	0	17	0	0	0	0	0	0	0	0	0	0	0	0	0	11	0	0	0	0	0	0	0	0	0	0	0	0	0	0	0	0	0	0	0	0	13	0
82cf2b57736c3bc3a0b08cc3f56f0b31	0	0	0	0	0	0	4	0	0	0	0	14	0	8	0	0	4	0	0	0	0	0	0	0	0	0	0	0	0	0	0	0	0	0	0	0	0	0	0	0	0	0	0	0	0	0	11	0
bffbe6a9327f107aee0f2bb01618cc6f	0	0	0	0	0	0	9	0	0	0	0	0	0	0	0	0	0	0	7	0	6	0	4	0	2	0	0	0	0	0	0	0	0	0	0	0	0	0	0	0	13	0	0	0	0	0	0	0
d659d9f20202afb27728d3290a73d021	0	0	0	0	0	0	0	0	0	0	0	0	0	10	12	0	11	0	0	0	0	0	0	0	0	0	0	0	0	0	0	0	0	0	0	0	0	0	0	0	0	8	0	0	0	0	0	0
e7b1066bcf3c1f29c22fbf6cf44fda69	0	0	0	0	0	0	0	0	0	0	0	0	0	0	0	0	0	0	0	0	0	0	0	0	0	0	0	0	0	0	0	0	0	41	0	0	0	0	0	0	0	0	0	0	0	0	0	0
41618b4bf2e232afd87690bc291c25dc	0	0	0	0	0	0	9	0	0	0	0	0	0	0	0	0	0	0	0	0	0	0	0	0	0	0	0	0	0	0	0	0	0	14	18	0	0	0	0	0	0	0	0	0	0	0	0	0
315a9be0ddd2fc26d4571c3a52cbca3c	0	0	0	0	0	0	0	0	0	0	16	12	0	0	0	0	0	0	0	0	0	0	0	0	0	13	0	0	0	0	0	0	0	0	0	0	0	0	0	0	0	0	0	0	0	0	0	0
35b46d3fda792372424fbb6b97ce64bd	0	0	0	0	0	0	0	0	0	0	0	0	0	0	0	0	0	0	0	0	20	21	0	0	0	0	0	0	0	0	0	0	0	0	0	0	0	0	0	0	0	0	0	0	0	0	0	0
38a522fb2985fccbf8acc701dcc89e64	0	0	0	0	0	0	0	0	0	0	13	0	0	0	0	0	0	0	0	0	12	16	0	0	0	0	0	0	0	0	0	0	0	0	0	0	0	0	0	0	0	0	0	0	0	0	0	0
3c32da919e984f9a6a428b8e8d2e8377	0	15	0	0	0	0	0	0	0	0	0	0	0	11	0	0	0	0	0	0	0	15	0	0	0	0	0	0	0	0	0	0	0	0	0	0	0	0	0	0	0	0	0	0	0	0	0	0
7220946dd4a43df46e5d3c70575404f9	0	0	0	0	0	0	0	0	0	0	0	0	0	0	0	0	0	0	0	0	0	0	0	41	0	0	0	0	0	0	0	0	0	0	0	0	0	0	0	0	0	0	0	0	0	0	0	0
50c121de5281efad6a9c5920333358eb	0	0	0	0	0	0	0	0	0	0	0	0	0	41	0	0	0	0	0	0	0	0	0	0	0	0	0	0	0	0	0	0	0	0	0	0	0	0	0	0	0	0	0	0	0	0	0	0
5e9108de81c6144ccb9c9ee34bad3e57	0	0	0	0	0	0	0	0	0	0	0	0	0	0	24	0	17	0	0	0	0	0	0	0	0	0	0	0	0	0	0	0	0	0	0	0	0	0	0	0	0	0	0	0	0	0	0	0
9e191171b3dc46e6340712b94ee405ad	0	0	0	0	0	0	0	0	0	0	29	0	0	0	0	0	0	0	0	0	0	0	0	0	0	0	0	0	0	0	0	0	0	0	0	0	0	0	0	0	0	0	11	0	0	0	0	0
2bc38bdf488f7c88823b9dfd4f7aa7a5	0	0	0	0	0	0	0	0	0	0	0	0	0	0	0	0	0	0	0	0	0	0	0	0	0	0	0	0	0	0	0	0	0	7	5	0	0	0	0	0	0	0	5	0	0	0	14	9
d703a97316ed29f7f5f85a78e064f5f9	0	0	0	0	0	0	0	0	0	0	0	0	0	0	0	0	0	0	0	0	0	0	0	0	0	0	0	0	0	0	0	0	0	15	18	0	0	0	0	0	0	0	7	0	0	0	0	0
c4dcf85e5d7f6f9d3fdf9c1ffea6f95f	0	0	0	0	0	0	0	0	0	0	0	0	0	0	0	0	0	0	0	0	0	0	0	0	0	5	0	0	0	0	0	0	0	19	11	0	0	0	0	0	0	0	0	0	0	0	5	0
2c99f8ec9c9dbe9485bb3360076705ae	0	0	0	0	0	0	0	0	0	0	0	0	0	0	0	0	17	0	0	0	0	0	0	0	0	0	0	0	0	0	0	0	0	0	0	0	0	0	0	0	0	0	0	0	0	0	23	0
d836585ab605d7b9314a7c0dc28c8fe2	0	0	0	0	0	0	0	0	0	0	0	0	0	0	0	0	0	0	0	0	0	0	0	0	0	0	0	0	0	0	0	0	0	0	0	0	0	0	0	7	0	0	0	0	0	0	0	33
c433ea92b8074e73a50387a26453b45c	0	0	0	0	0	0	0	0	0	0	0	0	0	0	0	0	0	0	0	0	0	0	0	0	0	0	0	0	0	0	0	0	0	0	0	0	0	0	0	0	0	0	0	0	0	0	0	40
9b279eadacc3699dd3ef3b97c5cd5b10	0	0	0	0	0	0	32	0	0	0	0	0	0	0	0	0	0	0	0	0	0	0	0	0	0	0	0	0	0	0	0	0	0	0	0	0	0	0	0	0	0	0	0	0	0	0	0	8
406944a84f7d0c6b32a99d91a11e7487	0	0	0	0	0	0	0	0	0	0	0	0	0	0	0	0	0	0	0	0	0	0	0	0	0	0	0	0	0	0	0	0	0	40	0	0	0	0	0	0	0	0	0	0	0	0	0	0
c45af82bfc3034ae0dac4c4d70e50923	0	0	0	0	0	0	0	0	0	0	0	0	0	0	0	0	0	0	0	0	0	0	0	0	0	0	0	0	0	0	0	0	0	40	0	0	0	0	0	0	0	0	0	0	0	0	0	0
9eeb965a0d328e9038a7e54a5ba73ca1	0	0	0	0	0	0	0	0	0	0	0	0	0	0	0	0	0	0	0	0	0	0	0	0	0	0	0	0	0	0	0	0	0	20	20	0	0	0	0	0	0	0	0	0	0	0	0	0
4adac39ac1282a1290828d72603be8bb	0	0	0	0	0	0	0	0	0	0	0	0	0	0	0	0	0	0	0	0	0	0	0	0	0	0	0	0	0	0	0	0	0	0	37	3	0	0	0	0	0	0	0	0	0	0	0	0
63c8fc8913c6d30594b6e73d15bbabf6	0	0	0	0	0	0	0	0	0	0	0	0	0	0	0	0	0	0	0	0	0	26	0	0	0	0	0	0	0	0	0	0	0	0	14	0	0	0	0	0	0	0	0	0	0	0	0	0
0d035654fec6ad544dd40b6c13383f1f	0	0	0	0	0	0	0	0	0	0	0	0	0	0	0	0	0	0	0	0	0	0	0	0	40	0	0	0	0	0	0	0	0	0	0	0	0	0	0	0	0	0	0	0	0	0	0	0
21cfe96592c4fc60f6153d242dfe3534	0	0	0	0	0	0	0	0	0	0	0	0	0	0	0	0	0	0	0	0	40	0	0	0	0	0	0	0	0	0	0	0	0	0	0	0	0	0	0	0	0	0	0	0	0	0	0	0
41b4bcd456ff3fb3338215320548b960	0	0	0	0	0	0	0	0	0	0	0	0	0	0	0	0	0	0	0	0	0	40	0	0	0	0	0	0	0	0	0	0	0	0	0	0	0	0	0	0	0	0	0	0	0	0	0	0
8c758cf4f5d2cd54c465fd1167f0d18c	0	0	0	0	0	0	0	0	0	0	0	0	0	0	0	0	0	0	0	0	0	0	0	40	0	0	0	0	0	0	0	0	0	0	0	0	0	0	0	0	0	0	0	0	0	0	0	0
2eed70af79b7c08fbfcd2c8d4eb871d7	0	0	0	0	0	0	0	0	0	0	0	0	0	18	22	0	0	0	0	0	0	0	0	0	0	0	0	0	0	0	0	0	0	0	0	0	0	0	0	0	0	0	0	0	0	0	0	0
629676293377721f621917a3f268dbce	0	0	0	16	0	24	0	0	0	0	0	0	0	0	0	0	0	0	0	0	0	0	0	0	0	0	0	0	0	0	0	0	0	0	0	0	0	0	0	0	0	0	0	0	0	0	0	0
69fe9a5170d739062cfc5091eae42a1c	0	0	0	0	0	40	0	0	0	0	0	0	0	0	0	0	0	0	0	0	0	0	0	0	0	0	0	0	0	0	0	0	0	0	0	0	0	0	0	0	0	0	0	0	0	0	0	0
25ecd5159a7a598a2ca90d1e76447a16	0	0	0	0	0	40	0	0	0	0	0	0	0	0	0	0	0	0	0	0	0	0	0	0	0	0	0	0	0	0	0	0	0	0	0	0	0	0	0	0	0	0	0	0	0	0	0	0
c215402b742c6e200bb8e13083116f4b	0	0	0	0	0	0	0	0	0	0	0	0	0	0	0	10	0	0	3	0	0	0	0	0	0	0	0	0	0	0	0	0	0	0	0	0	0	0	0	0	0	0	26	0	0	0	0	0
385aeab003e1921311426e91a1668eec	0	0	0	0	0	0	0	0	0	0	0	2	0	0	0	0	0	0	0	0	0	0	0	0	3	5	0	0	0	0	0	0	0	0	0	0	0	0	0	0	0	0	21	0	0	0	0	8
0614d70ff40dce9f139ac4dfb120d454	0	0	0	0	0	0	0	0	0	0	0	0	0	0	0	0	0	0	0	0	0	0	0	0	0	0	0	0	0	0	0	0	0	0	0	0	0	0	0	0	0	0	18	0	0	0	11	10
a7d8a166818d85169bc4052bb54fd711	0	0	0	0	0	0	0	0	0	0	0	0	0	0	0	0	0	0	0	0	0	0	0	0	0	0	0	0	0	0	0	0	0	0	0	0	0	0	0	0	0	0	16	0	0	6	17	0
e8d8a57c7a5a2b5a263017030fff1697	0	0	0	0	0	0	0	0	0	0	0	0	0	17	0	0	15	0	0	0	0	0	0	0	0	0	0	0	0	0	0	0	0	0	0	0	0	0	0	0	0	0	3	0	0	0	0	4
b92498f8dcde759b26727549f3192ac6	0	0	0	0	0	0	0	0	0	0	0	0	0	0	0	0	0	0	0	0	0	0	0	0	0	0	0	0	0	0	0	0	0	0	0	0	0	0	0	0	0	0	8	0	0	0	20	11
ca9541b3e16fb76b74a22258e95ee146	0	0	0	0	0	0	0	0	0	0	0	0	0	0	0	0	0	0	0	0	0	0	0	0	0	0	0	0	0	0	0	0	0	0	0	0	0	0	0	0	0	0	0	0	0	26	13	0
70207cf9fabc041edb52c78ecdebe16a	0	0	0	0	0	0	0	0	0	0	0	0	0	0	0	0	0	0	0	0	0	0	0	0	0	8	0	0	0	0	0	0	0	0	0	0	0	0	0	0	0	0	0	0	0	17	0	14
5904956b50cb37d5e84393ba90e81af0	0	0	0	0	0	0	0	0	0	0	0	0	0	0	0	0	0	0	0	0	0	0	0	0	0	0	0	0	0	0	0	0	0	0	0	0	0	0	39	0	0	0	0	0	0	0	0	0
f42902faa6e1c8d2d386d48e7bf0817d	0	0	0	0	0	0	0	0	0	0	0	0	0	0	0	0	0	0	0	0	0	0	0	0	0	0	0	0	0	0	0	0	0	0	0	0	0	0	0	39	0	0	0	0	0	0	0	0
e01fe4d8c7eda1a9fd67fc51de4d1974	0	0	0	0	20	0	0	0	0	0	0	0	0	0	0	0	0	0	0	0	0	0	0	0	0	0	0	0	0	0	0	0	0	0	0	0	0	0	0	0	19	0	0	0	0	0	0	0
ae14701ef900023f192453a6364ac271	0	0	0	0	0	0	0	0	0	0	0	10	0	0	0	0	0	0	0	0	0	0	0	0	0	7	0	0	0	0	0	0	0	12	10	0	0	0	0	0	0	0	0	0	0	0	0	0
27c8a1da9c47447535160e1177fb6e58	0	0	0	0	0	0	0	0	0	0	0	0	0	10	0	0	7	0	0	0	0	0	0	0	0	0	0	0	0	0	0	0	0	6	16	0	0	0	0	0	0	0	0	0	0	0	0	0
c8706c79f08f25899112fefcf481639d	0	0	0	0	0	0	0	0	0	0	0	0	0	0	0	0	0	0	0	0	0	0	0	0	0	0	0	0	0	0	0	0	0	0	39	0	0	0	0	0	0	0	0	0	0	0	0	0
090f78fb057bede6ad3ff461949c7a35	0	0	0	0	0	0	0	0	0	0	0	14	0	0	0	0	0	0	0	0	0	0	0	0	0	13	0	0	0	12	0	0	0	0	0	0	0	0	0	0	0	0	0	0	0	0	0	0
a0463eaa45bc7724411470c20ecbb115	0	0	0	0	0	0	0	0	0	0	0	18	0	0	0	0	0	0	0	0	0	0	0	0	0	21	0	0	0	0	0	0	0	0	0	0	0	0	0	0	0	0	0	0	0	0	0	0
b0bb862ac4205397685da124fd10b0a9	0	0	0	0	0	0	0	0	0	0	0	0	0	0	0	0	0	0	0	0	0	0	0	0	0	0	0	0	0	39	0	0	0	0	0	0	0	0	0	0	0	0	0	0	0	0	0	0
f6129a6cf0696e2ed6736bee58fa3b93	0	0	0	0	0	0	0	0	0	0	0	0	0	0	0	0	0	0	0	0	0	0	0	0	0	0	0	0	0	39	0	0	0	0	0	0	0	0	0	0	0	0	0	0	0	0	0	0
55a7e7c44355a948ea991f57c20ec38c	0	0	0	0	0	0	0	0	0	0	0	0	0	0	0	0	0	0	0	0	0	0	0	0	0	0	0	0	0	39	0	0	0	0	0	0	0	0	0	0	0	0	0	0	0	0	0	0
6359d5bf1976cc3a96c95d4ab7beffc5	0	0	0	0	0	0	0	0	0	0	0	0	0	0	0	12	0	0	13	0	14	0	0	0	0	0	0	0	0	0	0	0	0	0	0	0	0	0	0	0	0	0	0	0	0	0	0	0
4a86a5ccda964a00a1e2e7503b216666	0	0	0	0	0	0	0	0	0	0	0	0	0	0	39	0	0	0	0	0	0	0	0	0	0	0	0	0	0	0	0	0	0	0	0	0	0	0	0	0	0	0	0	0	0	0	0	0
25f1b9f4fb7efb52b0c36c08ff73c3c1	0	0	0	0	0	0	0	0	0	0	0	0	0	0	39	0	0	0	0	0	0	0	0	0	0	0	0	0	0	0	0	0	0	0	0	0	0	0	0	0	0	0	0	0	0	0	0	0
57be87009b62193f62b2c7c0b8eb01ac	0	0	0	0	0	0	0	0	0	0	0	0	0	0	39	0	0	0	0	0	0	0	0	0	0	0	0	0	0	0	0	0	0	0	0	0	0	0	0	0	0	0	0	0	0	0	0	0
ab94e481eaa99eb8a6e573c3789d6af3	0	0	0	0	0	0	0	0	0	0	0	0	0	0	0	0	0	0	0	0	0	0	0	0	0	0	0	0	0	0	0	0	0	0	12	0	0	0	0	0	0	0	26	0	0	0	0	0
56acb9c2986beb0415a4dacbfbd06bc0	0	0	0	9	0	0	0	0	0	0	15	0	5	0	0	0	0	0	0	0	0	0	0	0	0	0	0	0	0	0	0	0	0	0	0	0	0	0	0	0	0	0	3	0	2	0	0	4
ae4070714d438e35b25d625788a22c6d	0	0	0	0	0	0	0	0	0	0	0	0	0	0	0	0	0	0	0	0	0	0	0	0	0	10	0	0	0	0	0	0	0	0	0	0	0	0	0	0	0	0	6	0	0	0	12	10
719ce2e74f55690288e92f7c16a8f2e9	0	7	0	0	0	0	0	0	0	0	0	0	0	0	0	0	0	0	0	0	0	0	0	0	0	0	0	0	0	0	0	0	0	0	0	0	0	0	0	0	0	0	6	0	0	0	13	12
acc0f62ebebb4db2bda57c3107d76d42	0	0	0	0	0	0	0	0	0	0	0	0	0	0	0	0	0	0	0	0	0	0	0	0	0	0	0	0	0	0	0	8	0	0	0	0	14	0	0	0	0	0	0	0	16	0	0	0
2382c37319e44fc329bf6a0488a35cee	0	0	0	0	0	0	0	0	0	0	0	0	0	0	0	0	0	0	0	0	0	0	0	0	0	0	0	0	0	0	0	0	0	0	0	0	0	0	0	0	0	0	0	0	0	23	6	9
4187d7aaff3416daa79826fd0829141d	0	0	0	0	0	0	0	0	0	0	0	18	0	0	0	0	0	0	0	0	0	12	0	0	0	0	0	0	0	0	0	0	0	0	0	0	0	0	0	0	0	0	0	0	0	0	8	0
7a1b2f6c0424ddc1e021e0987738a485	0	0	0	0	0	0	0	0	0	0	0	0	10	7	0	0	4	0	0	0	0	0	0	0	0	0	0	0	0	0	0	0	0	0	0	0	2	0	10	5	0	0	0	0	0	0	0	0
d1271a8b3731a0336735fa278f5e6987	0	0	0	0	0	0	0	0	0	0	0	0	0	0	0	0	0	0	0	0	0	0	0	0	0	0	0	0	0	0	0	0	0	0	0	0	0	0	0	0	38	0	0	0	0	0	0	0
1d51fea5630dcec72d1ef6fe91dd9b1d	0	0	0	0	0	0	0	0	0	0	0	0	0	0	0	0	0	0	0	0	0	0	0	0	0	0	0	0	0	0	0	0	0	0	0	0	0	0	0	0	0	38	0	0	0	0	0	0
8a0fb94f4a64b78bd3e318d0e28feaaa	0	0	0	0	0	0	0	0	0	0	0	0	0	0	0	0	0	0	0	0	10	10	0	0	0	0	0	0	0	0	0	0	0	4	14	0	0	0	0	0	0	0	0	0	0	0	0	0
4118fea21f59f3a1019b8e4139bb0909	0	0	0	0	0	0	0	0	0	0	0	0	0	0	0	0	0	0	0	0	0	0	0	0	0	0	0	0	0	0	0	0	0	38	0	0	0	0	0	0	0	0	0	0	0	0	0	0
4a7e67713c63c014678a05faedbdd74d	0	0	0	0	0	0	32	0	0	0	0	0	0	0	0	0	0	0	0	0	0	0	0	0	0	0	0	0	0	0	0	0	0	0	0	6	0	0	0	0	0	0	0	0	0	0	0	0
532fa3cc7e8857ea5929ae372735ab47	0	0	0	0	0	0	0	0	0	0	0	13	0	0	0	0	4	0	0	0	0	0	0	0	0	21	0	0	0	0	0	0	0	0	0	0	0	0	0	0	0	0	0	0	0	0	0	0
5babd8d88799638707094afa9283d7ba	0	0	0	0	0	0	0	0	0	0	0	21	0	0	0	0	0	0	0	0	0	0	0	0	0	17	0	0	0	0	0	0	0	0	0	0	0	0	0	0	0	0	0	0	0	0	0	0
31d5ab366a86a8a34fd361957c8bb4e9	0	0	0	0	0	0	0	0	0	0	0	0	0	0	0	0	0	0	0	0	0	0	24	0	0	0	0	0	14	0	0	0	0	0	0	0	0	0	0	0	0	0	0	0	0	0	0	0
faa50aaf6c08fc6a4e600db491a3b8c8	0	0	0	0	0	0	0	0	0	0	0	0	0	38	0	0	0	0	0	0	0	0	0	0	0	0	0	0	0	0	0	0	0	0	0	0	0	0	0	0	0	0	0	0	0	0	0	0
bfc420fa523bbc0bbc2c087ecebaf1e2	0	0	0	0	0	0	0	0	0	0	0	0	0	0	24	0	14	0	0	0	0	0	0	0	0	0	0	0	0	0	0	0	0	0	0	0	0	0	0	0	0	0	0	0	0	0	0	0
8ea4d3d54d845c0f60f0856fe879002c	0	0	0	0	0	0	6	0	0	0	32	0	0	0	0	0	0	0	0	0	0	0	0	0	0	0	0	0	0	0	0	0	0	0	0	0	0	0	0	0	0	0	0	0	0	0	0	0
7deffc5e8606b20d312fb4dbd84c0072	0	0	0	0	0	0	0	0	0	0	38	0	0	0	0	0	0	0	0	0	0	0	0	0	0	0	0	0	0	0	0	0	0	0	0	0	0	0	0	0	0	0	0	0	0	0	0	0
7d3b4a8846461c7a39acc8edbc061d12	0	0	0	17	0	21	0	0	0	0	0	0	0	0	0	0	0	0	0	0	0	0	0	0	0	0	0	0	0	0	0	0	0	0	0	0	0	0	0	0	0	0	0	0	0	0	0	0
93cd1db53ba0e7096e612b81a7c37cbb	0	0	0	0	0	0	0	0	0	0	0	0	0	0	0	0	0	0	0	0	0	0	0	0	15	0	0	0	0	0	0	0	0	0	0	0	0	0	0	0	0	0	6	0	0	0	10	6
ffa28c0c4f9f3720b646af2871b729a4	0	0	0	0	0	0	0	0	0	0	0	0	0	0	0	0	0	0	0	0	0	0	0	0	0	0	0	0	0	0	0	6	0	0	0	3	0	0	0	0	11	0	0	0	0	17	0	0
6d816b8fa226eb26b395f1fb33b3de51	0	0	0	0	0	0	0	0	0	0	0	0	0	0	0	0	15	0	0	0	0	0	0	0	0	0	0	0	0	0	0	0	0	0	0	0	0	0	0	0	0	0	0	0	0	22	0	0
11b79d5ce04609ac8743ded0ac672a17	0	0	0	0	0	0	0	0	0	0	0	0	0	0	0	0	0	0	0	0	0	0	0	0	0	0	0	0	0	0	0	0	0	0	0	0	0	0	0	0	0	0	0	0	0	0	0	37
d9b43266f4738163c69b68790c5721f7	0	0	0	0	0	0	4	0	0	0	0	0	0	5	0	0	3	0	0	0	0	0	0	0	0	0	0	0	0	0	0	0	0	0	0	0	6	0	19	0	0	0	0	0	0	0	0	0
17f7928354bbfef2c8898dde5e40a4f4	0	0	0	0	0	0	0	0	0	0	0	0	0	0	0	0	0	0	0	0	0	0	0	0	0	0	0	0	0	0	0	0	0	18	15	0	0	0	4	0	0	0	0	0	0	0	0	0
019d95d8361ecf54544ad7f6ffcbcc3a	0	0	0	0	0	0	0	0	0	0	0	0	0	0	0	0	0	0	0	0	0	0	0	0	0	0	0	0	0	0	0	0	0	0	0	0	0	0	0	37	0	0	0	0	0	0	0	0
3d364b6f610a1696c11f46ea83bdf7c8	0	0	0	0	0	0	0	0	0	0	0	0	0	0	0	0	0	0	0	0	0	30	0	0	0	0	0	0	0	0	0	0	0	0	0	0	0	0	0	0	7	0	0	0	0	0	0	0
bbcd56560a720c8a6bac188b69c5aec9	0	0	0	0	0	0	0	0	0	0	0	0	0	0	0	0	0	0	0	0	0	0	0	0	0	0	0	0	0	0	0	0	0	37	0	0	0	0	0	0	0	0	0	0	0	0	0	0
fa0b2cb03ad1f41b6b8292b3f8cf7158	0	0	0	0	0	0	0	0	0	0	0	0	0	0	0	0	0	0	0	0	0	0	0	0	0	0	0	0	0	0	0	0	0	37	0	0	0	0	0	0	0	0	0	0	0	0	0	0
f9cae6bf5dcb794500ab94c4588bcfc8	0	0	0	0	0	0	0	0	0	0	0	8	0	0	0	0	0	0	0	0	3	2	0	0	0	5	0	0	0	0	0	0	0	0	19	0	0	0	0	0	0	0	0	0	0	0	0	0
7a5c0741c6bf240f2782fb21ff1f493c	0	0	0	0	0	0	0	0	0	0	0	2	0	0	0	0	0	0	0	0	9	7	0	0	0	0	0	0	0	0	0	0	0	0	19	0	0	0	0	0	0	0	0	0	0	0	0	0
55a3e3b44ef6dd398f5fb45fe23bfc9b	0	0	0	0	0	0	0	0	0	0	0	0	0	0	0	0	0	0	0	0	0	0	0	0	37	0	0	0	0	0	0	0	0	0	0	0	0	0	0	0	0	0	0	0	0	0	0	0
64eca58853d6331321d49f29a6c99cde	0	0	0	0	0	0	0	0	0	0	0	17	0	0	0	0	0	0	0	0	0	0	0	0	0	20	0	0	0	0	0	0	0	0	0	0	0	0	0	0	0	0	0	0	0	0	0	0
acb275f6e0b7e6f91aa592236692cf29	0	0	0	0	0	0	0	0	0	0	0	0	0	0	0	0	0	4	0	0	0	33	0	0	0	0	0	0	0	0	0	0	0	0	0	0	0	0	0	0	0	0	0	0	0	0	0	0
d67fad0b51de379deba179e6850bfc7c	0	0	0	0	0	0	0	0	0	0	0	0	0	0	0	0	0	0	0	0	0	0	0	37	0	0	0	0	0	0	0	0	0	0	0	0	0	0	0	0	0	0	0	0	0	0	0	0
fadb6a291cfd2fddaf65d146f3ea80b2	0	0	0	0	0	0	0	0	0	0	0	0	0	0	0	0	0	0	0	0	0	0	0	0	0	0	0	0	0	0	0	0	0	4	0	0	0	0	0	0	0	0	6	0	0	5	14	7
93127a8444df930f6182640aefd7cbdd	0	0	0	0	0	0	0	0	0	0	0	0	0	0	0	0	0	0	0	0	0	0	0	0	0	2	0	0	0	0	0	0	0	4	12	0	0	0	0	0	0	0	3	0	0	0	6	9
b887e40f46a735d413277f31e7416812	0	0	0	0	0	0	0	0	0	0	0	0	0	0	0	0	0	0	0	0	0	0	0	0	0	0	0	0	0	0	0	0	0	0	0	0	0	0	0	0	0	0	0	0	36	0	0	0
54aaab38f27eda36ddd6005f493b0c09	0	0	0	0	0	0	0	0	0	0	0	0	0	0	0	0	11	0	0	0	0	0	0	0	0	0	0	0	0	0	0	0	0	0	0	7	0	0	9	0	0	0	0	0	9	0	0	0
3ac5bb55db31fb04041fcd17699a49ea	0	0	0	0	0	0	0	0	0	0	0	0	0	0	0	0	0	0	0	0	0	0	0	0	0	0	0	0	0	0	0	0	0	0	0	0	0	0	0	0	0	0	0	0	0	36	0	0
3d3b07963b38f74e11d3063b2f2a9a22	0	0	0	0	0	0	0	0	0	0	25	0	0	0	0	0	0	0	0	0	0	0	0	0	0	4	0	0	0	0	0	0	0	0	0	0	0	0	0	0	0	0	0	0	0	0	7	0
3959b31a9b758960996ec3dd1574ee59	0	0	0	0	10	0	7	0	0	0	0	0	0	0	0	0	0	0	0	0	0	0	0	0	0	0	0	0	0	7	0	0	0	0	0	0	0	0	0	0	12	0	0	0	0	0	0	0
80f0e304231eaa8185f79b0ed9f1be7c	0	0	0	0	0	0	11	0	0	0	9	0	0	0	0	0	0	0	0	0	0	0	0	0	0	0	0	0	0	0	0	0	0	0	0	0	0	0	0	0	16	0	0	0	0	0	0	0
0072b0040e39e5d64afc5038682721dc	0	0	0	0	0	6	0	0	0	0	8	0	0	0	0	0	0	0	0	0	0	0	5	6	6	0	0	0	0	0	0	0	5	0	0	0	0	0	0	0	0	0	0	0	0	0	0	0
d7ec9525b96c766f8e21866267d70513	0	0	0	0	0	0	0	0	0	0	0	0	0	0	0	0	0	0	0	0	0	0	0	0	0	0	0	0	0	0	0	0	0	12	24	0	0	0	0	0	0	0	0	0	0	0	0	0
3365fb9be67664fb61654b5cd3f0e7f0	0	0	0	0	0	0	0	0	0	0	0	0	0	0	0	0	0	0	0	0	0	0	0	0	0	0	0	0	0	0	0	0	0	0	36	0	0	0	0	0	0	0	0	0	0	0	0	0
a396fd0fefb1cf411a6930f2848e9c93	0	0	0	0	0	0	0	0	0	0	0	0	0	0	0	0	0	0	0	0	0	0	0	0	0	36	0	0	0	0	0	0	0	0	0	0	0	0	0	0	0	0	0	0	0	0	0	0
e95edf6cebbc97e31f028827848a1669	0	0	0	0	0	0	12	0	0	0	0	0	0	0	0	0	0	0	0	0	11	13	0	0	0	0	0	0	0	0	0	0	0	0	0	0	0	0	0	0	0	0	0	0	0	0	0	0
2c62270cf1d5622ada73e998321c52cf	0	0	0	0	0	0	0	0	0	0	0	0	0	0	0	0	0	0	0	0	6	17	13	0	0	0	0	0	0	0	0	0	0	0	0	0	0	0	0	0	0	0	0	0	0	0	0	0
0e86d47168e5c995f8990779c9c5b51a	0	3	0	27	0	0	0	0	0	0	0	0	0	0	0	0	0	0	0	0	0	6	0	0	0	0	0	0	0	0	0	0	0	0	0	0	0	0	0	0	0	0	0	0	0	0	0	0
f799239d2ab4d4f4d9224d09fb68769d	0	0	0	0	0	0	0	0	0	0	0	0	0	4	0	0	0	0	0	0	0	19	0	13	0	0	0	0	0	0	0	0	0	0	0	0	0	0	0	0	0	0	0	0	0	0	0	0
931e6d29994002c12fd3c36f5638793f	0	0	0	0	0	0	0	0	0	0	0	0	0	36	0	0	0	0	0	0	0	0	0	0	0	0	0	0	0	0	0	0	0	0	0	0	0	0	0	0	0	0	0	0	0	0	0	0
b88671e13975e9435d6b6ab50e6d4bea	0	0	0	0	0	0	0	0	0	0	36	0	0	0	0	0	0	0	0	0	0	0	0	0	0	0	0	0	0	0	0	0	0	0	0	0	0	0	0	0	0	0	0	0	0	0	0	0
4ea6198155d773043feb19156fdb9f7e	0	0	0	36	0	0	0	0	0	0	0	0	0	0	0	0	0	0	0	0	0	0	0	0	0	0	0	0	0	0	0	0	0	0	0	0	0	0	0	0	0	0	0	0	0	0	0	0
be9e7e2786b3ae134712e7b6bedc2259	0	0	0	0	0	0	0	0	0	0	0	0	0	0	0	0	0	0	0	0	0	0	0	0	0	0	0	0	0	0	0	0	0	0	0	0	0	0	0	0	0	0	0	35	0	0	0	0
9df8522badbf34104d53225af9f34981	0	0	0	0	0	0	0	0	0	0	0	0	0	8	0	8	5	0	0	0	0	0	0	0	0	0	0	0	0	0	0	0	0	0	0	0	0	0	0	4	0	0	0	0	10	0	0	0
60589d51714f56fc2db72316212b2749	0	0	0	0	0	0	0	0	0	0	0	0	0	0	0	0	0	0	0	0	0	0	0	0	0	0	0	0	0	0	0	0	0	0	7	0	0	0	0	0	0	0	0	0	0	0	14	14
982d3d3974153e8a360e6bdf4217ea98	0	0	0	0	0	0	0	0	0	0	0	0	0	0	0	0	0	0	0	0	0	0	0	0	0	0	0	0	0	0	0	0	0	28	0	0	0	0	0	0	0	0	0	0	0	0	7	0
61195ae6f533ccba41b2f3ad20003df0	0	0	0	0	0	0	0	0	0	0	0	0	0	0	0	0	0	0	0	0	0	0	0	0	0	0	0	0	0	0	0	0	0	0	0	0	0	0	0	0	0	0	0	0	0	0	0	35
3c6b28176111813a9740d144f081758e	0	0	0	0	0	0	0	0	0	0	5	0	0	0	0	0	0	0	0	0	0	0	0	0	0	0	0	0	0	0	0	0	0	0	27	0	0	0	0	0	0	0	0	0	0	0	0	3
0297f682df44993e066a9a938e86a0ac	0	0	0	0	0	0	0	0	0	0	0	0	0	0	0	22	0	0	0	0	0	0	0	0	0	0	0	0	0	0	0	0	0	0	0	0	0	0	0	13	0	0	0	0	0	0	0	0
e3763f37ced8991a14005e352690068a	0	0	0	0	15	0	0	0	0	0	0	0	0	0	0	0	0	0	0	0	0	0	0	0	0	0	0	0	0	0	0	0	0	0	2	0	0	0	0	0	18	0	0	0	0	0	0	0
c59c26dfc67daf8341ad161ec101878c	0	0	0	0	8	0	11	0	0	0	0	0	0	0	0	0	0	0	0	0	0	0	0	0	0	0	0	0	0	0	0	0	0	0	0	0	0	0	0	0	16	0	0	0	0	0	0	0
c2162d58d06aa8992b88b5809d516310	0	0	0	0	0	0	0	0	0	0	13	0	0	0	0	0	0	0	0	0	0	0	0	0	0	0	0	0	0	0	0	0	0	22	0	0	0	0	0	0	0	0	0	0	0	0	0	0
8e10ac51067f9f3850fc4cd2825759f1	0	0	0	0	0	0	0	0	0	0	0	0	0	0	0	0	0	0	0	0	0	0	0	0	0	0	35	0	0	0	0	0	0	0	0	0	0	0	0	0	0	0	0	0	0	0	0	0
0aa74e5c5928178a14ecc74ce3bbdb7b	0	0	0	0	0	0	0	0	0	0	0	0	0	0	0	0	0	0	0	0	18	17	0	0	0	0	0	0	0	0	0	0	0	0	0	0	0	0	0	0	0	0	0	0	0	0	0	0
36ad14a321e596b9e001c995060769a3	0	0	0	2	0	0	0	0	0	0	0	0	0	0	0	0	0	0	0	0	17	16	0	0	0	0	0	0	0	0	0	0	0	0	0	0	0	0	0	0	0	0	0	0	0	0	0	0
e71fde661a587b80065016b9f13aa03f	0	0	0	0	0	0	0	0	0	0	0	0	0	0	0	0	0	0	0	0	15	20	0	0	0	0	0	0	0	0	0	0	0	0	0	0	0	0	0	0	0	0	0	0	0	0	0	0
770a8982cb9bf32dd4ae3e76041913c8	0	0	0	0	0	0	0	0	0	0	0	0	0	18	0	0	17	0	0	0	0	0	0	0	0	0	0	0	0	0	0	0	0	0	0	0	0	0	0	0	0	0	0	0	0	0	0	0
be4a00a4369807e5633248a0b7a387e8	0	0	0	0	0	0	0	0	0	0	35	0	0	0	0	0	0	0	0	0	0	0	0	0	0	0	0	0	0	0	0	0	0	0	0	0	0	0	0	0	0	0	0	0	0	0	0	0
827cf6d55b5ae144a00aec650a562a38	0	0	0	0	0	0	0	0	0	0	0	4	0	0	0	0	0	0	0	0	0	0	0	0	0	2	0	0	0	0	0	0	0	0	0	0	0	0	0	0	0	0	16	0	0	0	12	0
9dd2c8edf4c1e885f8250576b6f7e7d0	0	0	0	0	0	0	0	0	0	0	11	3	0	4	0	0	0	0	0	0	0	0	0	0	0	2	0	0	0	0	0	0	0	0	2	0	0	0	0	0	0	0	6	0	0	0	6	0
0b5a2cec8c50ad01394e7f69a35a5bf4	0	0	0	0	0	0	0	0	0	0	0	0	0	0	0	0	0	0	0	0	0	0	0	0	0	0	0	0	0	0	0	0	0	18	2	0	0	0	0	0	0	0	8	0	0	0	6	0
6b25c487cf84a387ae82197c99fbe82e	0	0	0	0	0	0	0	0	0	0	0	0	0	0	0	0	0	0	0	0	0	0	0	0	0	0	0	0	0	0	0	0	0	0	0	0	0	0	0	0	0	0	11	0	0	0	23	0
fa429ef474494a488bca0e76ea82784f	0	0	0	0	0	0	0	0	0	0	0	3	0	0	0	0	0	0	0	0	4	14	0	0	0	0	0	0	0	0	0	0	0	3	5	0	0	0	0	0	0	0	5	0	0	0	0	0
48e03d83f2e48871f911890a803f6325	0	0	0	0	0	0	0	0	0	0	0	0	0	0	0	0	0	0	0	0	0	0	0	0	0	0	0	0	0	0	0	0	0	0	0	0	0	0	0	3	0	0	0	0	0	21	10	0
8aedd8ba20e20c1f84910e1fc3ed5543	0	0	0	0	0	0	0	0	0	0	23	0	0	0	0	0	0	0	0	0	0	0	0	0	0	0	0	0	0	0	0	0	0	0	0	0	0	0	0	0	0	0	0	0	0	0	11	0
7aa0b2675f44dd73d959efb54b07a668	0	0	0	0	0	0	0	0	0	0	18	3	0	0	0	0	0	0	0	0	0	0	0	0	0	6	0	0	0	0	0	0	0	0	0	0	0	0	0	0	0	0	0	0	0	0	7	0
1b3b0fd4ba2a7d886eda243b1b76f7b7	0	0	0	0	0	0	0	0	0	0	0	0	0	0	0	0	0	0	0	0	0	0	0	0	0	0	0	0	0	0	0	0	0	0	0	0	0	0	0	0	0	0	0	0	0	0	34	0
5789549ed537468f8504093b2e44b47c	0	0	0	0	0	0	0	0	0	0	0	0	0	0	0	0	0	0	0	0	0	0	0	0	0	0	0	0	0	0	0	0	0	0	0	0	0	0	0	0	0	0	0	0	0	0	0	34
83c01f6729f18df337a8459b27704f5d	0	0	0	0	0	0	0	0	0	0	0	0	0	0	0	0	0	0	0	0	0	0	0	0	0	0	0	0	0	0	0	0	0	34	0	0	0	0	0	0	0	0	0	0	0	0	0	0
664de88437c0ad52fdcdea25cea80f8c	0	0	0	0	0	0	0	0	0	0	0	0	0	0	0	0	0	0	0	0	0	0	0	0	0	0	0	0	0	0	0	0	0	18	16	0	0	0	0	0	0	0	0	0	0	0	0	0
8911f8ec530f0863453a1a8d503727af	0	0	0	0	0	0	0	0	0	0	0	18	0	0	0	0	0	0	0	0	0	0	0	0	0	16	0	0	0	0	0	0	0	0	0	0	0	0	0	0	0	0	0	0	0	0	0	0
13d2e6cda0403789565bbd79adad299e	0	0	0	0	0	0	0	0	0	0	0	0	0	0	0	0	0	0	0	0	0	0	0	0	0	0	34	0	0	0	0	0	0	0	0	0	0	0	0	0	0	0	0	0	0	0	0	0
fd41e8815a28513e399f87edf5ef27e9	0	0	0	0	0	0	0	0	0	0	23	0	0	0	0	0	0	0	0	0	0	0	0	0	0	0	0	0	11	0	0	0	0	0	0	0	0	0	0	0	0	0	0	0	0	0	0	0
6e1b68bb9531c773d2463e21782274d8	0	0	0	0	0	0	0	0	0	0	0	0	0	0	0	0	0	0	0	0	0	0	0	0	0	0	0	0	0	34	0	0	0	0	0	0	0	0	0	0	0	0	0	0	0	0	0	0
f6f9a5419da14f819c1e0ccf6a136b12	0	0	0	0	0	0	0	0	0	0	0	0	0	0	0	0	0	0	0	0	34	0	0	0	0	0	0	0	0	0	0	0	0	0	0	0	0	0	0	0	0	0	0	0	0	0	0	0
9a6ea47cd20b9dab9aead1d5768fa023	0	0	0	0	0	0	0	0	0	0	0	0	0	0	0	0	0	0	0	0	34	0	0	0	0	0	0	0	0	0	0	0	0	0	0	0	0	0	0	0	0	0	0	0	0	0	0	0
597d05d201e45e970f2ed237a4b2309f	0	0	0	0	0	0	0	0	0	0	0	0	0	0	0	0	0	0	0	0	0	34	0	0	0	0	0	0	0	0	0	0	0	0	0	0	0	0	0	0	0	0	0	0	0	0	0	0
80e71e7de4a5579ffa47b62acbac53df	0	0	0	0	0	0	0	0	0	0	0	0	34	0	0	0	0	0	0	0	0	0	0	0	0	0	0	0	0	0	0	0	0	0	0	0	0	0	0	0	0	0	0	0	0	0	0	0
532b56f204e87ef4ad2b552a59c77022	0	0	0	0	0	0	0	0	0	0	0	0	0	12	13	0	9	0	0	0	0	0	0	0	0	0	0	0	0	0	0	0	0	0	0	0	0	0	0	0	0	0	0	0	0	0	0	0
7775cd07c340f96f52cc7add8bcf20d9	0	0	0	0	0	0	6	0	0	0	0	0	0	12	0	0	16	0	0	0	0	0	0	0	0	0	0	0	0	0	0	0	0	0	0	0	0	0	0	0	0	0	0	0	0	0	0	0
a06917365c9d1a59d53f95d50d32fcfd	4	0	0	0	0	0	0	0	0	0	0	0	0	0	30	0	0	0	0	0	0	0	0	0	0	0	0	0	0	0	0	0	0	0	0	0	0	0	0	0	0	0	0	0	0	0	0	0
dc5c86ca5497baee8f1f51c01ad3f0d0	0	0	0	0	0	0	0	0	0	0	0	0	0	0	15	0	19	0	0	0	0	0	0	0	0	0	0	0	0	0	0	0	0	0	0	0	0	0	0	0	0	0	0	0	0	0	0	0
43bbc07dcf0b9e8b9b1cb0a116e49518	0	0	0	0	0	0	0	0	0	0	34	0	0	0	0	0	0	0	0	0	0	0	0	0	0	0	0	0	0	0	0	0	0	0	0	0	0	0	0	0	0	0	0	0	0	0	0	0
49b652b53edcbc2f60f6ddecd2560e5c	34	0	0	0	0	0	0	0	0	0	0	0	0	0	0	0	0	0	0	0	0	0	0	0	0	0	0	0	0	0	0	0	0	0	0	0	0	0	0	0	0	0	0	0	0	0	0	0
8f669487dc7b324a24653d54646e0995	0	0	0	0	0	0	0	0	0	0	0	0	0	0	0	0	0	0	0	0	7	0	0	0	0	0	0	0	0	0	0	0	0	0	0	0	0	0	0	0	0	0	10	0	0	0	16	0
b7fab54bfe91d16b9494b492622cddb2	0	0	0	0	0	4	0	0	0	0	5	0	0	0	7	0	0	0	0	0	0	5	0	0	0	0	0	0	0	0	0	0	0	0	0	0	0	0	0	0	0	0	6	0	0	0	6	0
1afc334468970fa90c170942faf4a1df	0	0	0	15	0	14	0	0	0	0	0	0	0	0	0	0	0	0	0	0	0	0	0	0	0	0	0	0	0	0	0	0	0	0	0	0	0	0	0	0	0	0	4	0	0	0	0	0
af77baff8a86a9ebf52ba1cbc534ab54	0	0	0	0	0	0	0	0	0	0	0	0	0	0	0	0	0	0	0	0	0	0	0	0	0	0	0	0	0	0	0	0	0	0	0	0	0	0	0	0	0	0	0	0	33	0	0	0
debb8e6a9b39254178b0bc8c185d9868	0	0	0	0	0	0	0	0	0	0	0	0	0	0	0	0	0	0	0	0	0	0	0	0	0	0	0	0	0	0	0	0	0	9	6	0	0	0	0	0	0	0	0	0	0	5	8	5
342311dd0d1daa390412f6fad78001ee	0	0	0	0	0	0	0	0	0	0	7	0	0	12	0	0	0	0	0	0	0	2	0	0	0	0	0	0	0	0	0	0	0	0	0	0	0	0	0	0	0	0	0	0	0	7	5	0
a005e50d6b7abe0668d1227314373a3f	0	0	0	0	0	0	0	0	0	0	0	0	0	0	0	0	0	0	0	0	10	0	0	0	0	0	0	0	11	0	0	0	0	0	0	0	0	0	0	0	0	0	0	0	0	0	0	12
b9312cfe840337203e93071e4dac7c3c	0	0	0	0	0	0	0	0	0	0	0	0	0	0	0	0	0	0	0	0	10	12	0	0	0	0	0	0	0	0	0	0	0	0	0	0	0	0	11	0	0	0	0	0	0	0	0	0
9b53d57088d16267d22c2409b5997c01	0	0	0	0	0	0	0	0	0	0	0	0	0	0	0	0	0	0	0	0	0	0	0	0	0	0	0	0	0	0	0	0	0	0	33	0	0	0	0	0	0	0	0	0	0	0	0	0
bbb22b30f996a34d983e72fbbb9fc7b7	0	0	0	0	0	0	0	0	0	0	0	0	0	0	0	0	0	0	0	0	0	0	0	0	0	0	0	0	0	0	0	0	0	0	33	0	0	0	0	0	0	0	0	0	0	0	0	0
4304399387adf1a24b90ba3d3f62e24a	0	0	0	0	0	0	0	0	0	0	0	0	0	0	0	0	0	0	0	0	12	17	0	0	0	0	0	0	0	0	0	0	0	0	0	4	0	0	0	0	0	0	0	0	0	0	0	0
3b32878863af7609cf317929850fb540	0	0	0	0	0	0	0	0	0	0	0	0	0	0	0	0	0	0	0	0	0	0	0	0	0	0	33	0	0	0	0	0	0	0	0	0	0	0	0	0	0	0	0	0	0	0	0	0
a90085e364e39cd197666a7f02d7acb0	0	0	0	0	0	0	0	0	0	0	0	0	0	5	0	0	6	0	0	0	12	10	0	0	0	0	0	0	0	0	0	0	0	0	0	0	0	0	0	0	0	0	0	0	0	0	0	0
cf76e263bcc49d72e7c43114e1b6b0a5	0	0	0	0	0	0	0	0	0	0	0	0	0	33	0	0	0	0	0	0	0	0	0	0	0	0	0	0	0	0	0	0	0	0	0	0	0	0	0	0	0	0	0	0	0	0	0	0
612b544b81a22b18e60f94e93d1d0402	0	0	0	0	0	0	0	0	0	0	0	0	0	0	0	0	0	0	0	0	0	0	0	0	0	0	0	0	0	0	0	0	0	0	0	0	0	0	0	0	0	0	32	0	0	0	0	0
337d338caa2ee065625b62dca1e82685	0	0	0	0	0	0	0	0	0	0	0	0	0	0	0	0	0	0	0	0	0	0	0	0	0	0	0	0	0	0	0	0	0	0	0	0	0	0	0	0	0	0	0	8	24	0	0	0
152cc50cb5402ac80ee4a6c9b2e23c87	0	0	0	0	0	0	0	0	0	0	0	0	0	0	0	0	0	0	0	0	0	0	0	0	0	0	0	0	0	0	0	0	0	0	0	0	0	0	0	0	0	0	0	0	0	32	0	0
4d0c0f0c315af3ed3c7999fae29e4199	0	0	0	0	0	0	0	0	0	0	0	5	0	0	0	0	0	0	0	0	0	0	0	0	0	5	0	0	0	0	0	0	0	5	10	0	0	0	0	0	0	0	0	0	0	7	0	0
8f750c2ddfc2046b957185c8d0350eda	0	0	0	0	0	0	0	0	0	0	0	0	0	0	0	0	0	0	0	0	0	0	0	0	0	0	0	0	0	0	0	0	0	0	0	0	0	0	0	0	0	0	0	0	0	24	8	0
b13d533a4fc6b8f8d6b0a40062cf0696	0	0	0	0	0	0	0	0	0	0	0	0	0	8	0	0	11	0	0	0	0	0	0	0	0	0	0	0	0	0	0	0	0	0	0	0	0	0	0	0	0	0	0	0	0	0	13	0
337d8df07dd60d62dbd3d99fd611f64c	0	0	0	0	0	0	0	0	0	0	0	8	0	7	0	0	0	0	0	0	0	0	0	0	0	0	0	0	0	0	0	0	0	0	8	0	0	0	0	0	0	0	0	0	0	0	9	0
62d38ebf2152b96769f4a31fe4fdd8c3	0	0	0	0	0	0	0	0	0	0	0	0	0	0	0	0	0	0	0	0	0	0	0	0	0	0	0	0	0	0	0	0	0	20	8	0	0	0	0	0	0	0	0	0	0	0	4	0
14232145d7f2471b99c3bc806b6724fc	0	0	0	0	0	0	0	0	0	0	0	0	0	0	0	0	0	0	0	0	0	0	0	0	0	0	0	0	0	0	0	0	0	26	0	0	0	0	0	0	0	0	0	0	0	0	6	0
34bd6ea451346af9a50fda2f6f1123a3	0	0	0	0	0	18	0	0	0	0	0	0	0	0	0	0	0	0	0	0	0	0	0	0	0	0	0	0	0	0	0	0	0	0	0	0	0	0	0	0	0	0	0	0	0	0	0	14
4888872ad18c52da77dea3852cb8c868	0	0	0	0	0	0	0	0	0	0	0	0	0	0	0	0	0	0	0	0	0	0	0	0	0	0	0	0	0	0	0	0	0	0	13	0	0	19	0	0	0	0	0	0	0	0	0	0
11d4f5081d237d68eaad9155af1ff9a6	0	0	0	0	0	0	0	0	0	0	0	0	0	0	0	0	0	0	0	0	0	0	0	0	0	0	0	0	0	0	0	0	0	0	0	0	0	0	0	32	0	0	0	0	0	0	0	0
d120a44d843317eee1a22c6836811197	0	0	0	0	0	0	0	0	0	0	0	0	0	0	0	0	0	0	0	0	0	0	0	0	0	0	0	0	0	0	0	0	0	0	0	0	0	0	0	0	32	0	0	0	0	0	0	0
e59c07a0c2603d1651d5017dec1699f8	0	0	0	0	0	0	0	0	0	0	0	0	0	0	0	0	0	0	0	0	0	0	0	0	0	0	0	0	0	0	0	0	0	21	11	0	0	0	0	0	0	0	0	0	0	0	0	0
8ab2da9e5d67c6f229e35353ad3baad9	0	0	0	0	0	0	0	0	0	0	0	0	0	0	0	0	0	0	0	0	0	0	0	0	0	0	0	0	0	0	0	0	0	20	12	0	0	0	0	0	0	0	0	0	0	0	0	0
8d4559e6777db6f1b343d0a4651d8d08	0	0	0	0	0	0	0	0	0	0	0	0	0	0	0	0	0	0	0	0	0	0	0	0	0	0	0	0	0	0	0	0	0	0	32	0	0	0	0	0	0	0	0	0	0	0	0	0
26a101535e693f271535f26e4ed19433	0	0	0	0	0	0	27	0	0	0	0	0	0	0	0	0	0	0	0	0	0	0	0	0	0	0	0	0	0	0	0	0	0	0	5	0	0	0	0	0	0	0	0	0	0	0	0	0
a2860598f7a7433e10226aaa211f2707	0	0	0	19	0	10	0	0	0	0	0	0	0	0	0	0	0	0	0	0	0	0	0	0	0	0	0	0	0	0	0	0	0	0	3	0	0	0	0	0	0	0	0	0	0	0	0	0
a9bc696975163af3821f3865844fd965	0	23	0	0	0	0	0	0	0	0	0	0	0	0	0	0	0	0	0	0	0	0	0	0	0	5	0	0	4	0	0	0	0	0	0	0	0	0	0	0	0	0	0	0	0	0	0	0
94d96a4ae41d217871f0d82a25181aed	0	0	0	0	8	5	7	0	0	0	0	0	0	0	0	0	0	0	0	0	0	0	0	0	0	0	0	0	0	12	0	0	0	0	0	0	0	0	0	0	0	0	0	0	0	0	0	0
6460824aacea36319847ccf74fac84da	0	0	0	0	0	0	25	0	0	0	0	0	0	0	0	0	0	0	0	0	3	4	0	0	0	0	0	0	0	0	0	0	0	0	0	0	0	0	0	0	0	0	0	0	0	0	0	0
a7fb47599e4345ad979ed886a12ded6f	0	0	0	0	0	0	0	0	0	0	0	0	0	0	0	0	0	0	0	0	32	0	0	0	0	0	0	0	0	0	0	0	0	0	0	0	0	0	0	0	0	0	0	0	0	0	0	0
cda85ec92d4b74f801a5292288ac4211	0	0	0	0	0	0	0	0	0	0	0	0	0	0	0	0	0	0	0	0	0	32	0	0	0	0	0	0	0	0	0	0	0	0	0	0	0	0	0	0	0	0	0	0	0	0	0	0
f6334de92babcb9d581a4436b31ad89a	2	0	0	0	0	0	0	0	0	0	0	0	0	18	0	0	12	0	0	0	0	0	0	0	0	0	0	0	0	0	0	0	0	0	0	0	0	0	0	0	0	0	0	0	0	0	0	0
7d327af5692a2bbcb542a57a3a63f955	0	0	0	0	0	0	0	0	0	0	0	0	0	12	20	0	0	0	0	0	0	0	0	0	0	0	0	0	0	0	0	0	0	0	0	0	0	0	0	0	0	0	0	0	0	0	0	0
918b219a46e8fc65c26d8f2b681509f5	0	0	0	0	0	0	0	0	0	0	0	0	0	18	0	0	14	0	0	0	0	0	0	0	0	0	0	0	0	0	0	0	0	0	0	0	0	0	0	0	0	0	0	0	0	0	0	0
c382d5ef2ef224137dc4c559c669d847	0	0	0	0	0	0	32	0	0	0	0	0	0	0	0	0	0	0	0	0	0	0	0	0	0	0	0	0	0	0	0	0	0	0	0	0	0	0	0	0	0	0	0	0	0	0	0	0
1b69e7798103d18c9a36bd813b8d5b90	0	0	0	0	0	0	0	0	0	0	32	0	0	0	0	0	0	0	0	0	0	0	0	0	0	0	0	0	0	0	0	0	0	0	0	0	0	0	0	0	0	0	0	0	0	0	0	0
9169e95670bb36ed062928b6c2d841a2	0	0	0	0	0	0	0	0	0	0	32	0	0	0	0	0	0	0	0	0	0	0	0	0	0	0	0	0	0	0	0	0	0	0	0	0	0	0	0	0	0	0	0	0	0	0	0	0
4c764763a5a2a7f5752a073a586814fc	0	0	0	0	0	0	0	0	0	0	32	0	0	0	0	0	0	0	0	0	0	0	0	0	0	0	0	0	0	0	0	0	0	0	0	0	0	0	0	0	0	0	0	0	0	0	0	0
15716df27c8cd05208da442ad795fb57	0	0	0	0	0	0	0	0	0	0	32	0	0	0	0	0	0	0	0	0	0	0	0	0	0	0	0	0	0	0	0	0	0	0	0	0	0	0	0	0	0	0	0	0	0	0	0	0
821dfa5444661c72ab662f8de0ad06bf	0	0	0	0	32	0	0	0	0	0	0	0	0	0	0	0	0	0	0	0	0	0	0	0	0	0	0	0	0	0	0	0	0	0	0	0	0	0	0	0	0	0	0	0	0	0	0	0
f1b49680a075888bbb197e7f79eaab40	0	0	0	0	32	0	0	0	0	0	0	0	0	0	0	0	0	0	0	0	0	0	0	0	0	0	0	0	0	0	0	0	0	0	0	0	0	0	0	0	0	0	0	0	0	0	0	0
2e5bde2a2707b1aac1bac16796b84ad1	0	0	0	0	0	0	0	0	0	0	0	0	0	0	0	0	0	0	0	0	0	0	0	0	0	0	0	0	0	0	0	0	0	0	0	0	0	0	0	0	0	0	9	0	0	12	10	0
85caaf372eac91bcddb858c6b552f1ad	0	0	0	0	0	0	0	0	0	0	0	3	0	4	0	0	9	0	0	0	0	0	0	0	0	0	0	0	0	0	0	0	0	2	0	0	0	0	0	0	0	0	5	0	0	0	0	8
890e21b157936654d5ad2276d684df2b	0	0	0	0	0	0	0	0	0	0	0	0	0	6	0	0	5	0	0	0	0	0	0	0	0	0	0	0	0	0	0	0	0	0	0	0	0	0	0	0	0	0	3	0	0	11	6	0
926456ff94bd8dd3623860386de92526	0	0	0	0	0	0	0	0	0	0	0	0	5	0	0	0	4	5	4	0	3	0	4	0	0	0	0	0	0	0	0	0	0	0	0	0	0	0	0	0	0	0	6	0	0	0	0	0
e75845e95d8d6e0dd399fa60882d5e47	0	0	0	0	0	0	0	0	0	0	0	0	0	0	0	0	0	0	0	0	0	0	0	0	0	0	0	0	0	0	0	0	0	0	0	0	0	0	0	0	0	0	12	0	0	0	19	0
8a57256d9d6d9e078cdd4b44186b3a61	0	0	0	0	0	0	0	0	0	0	0	0	0	0	0	0	0	0	0	0	0	0	0	0	0	0	0	0	0	0	0	0	0	0	0	0	0	0	0	0	0	0	0	0	31	0	0	0
66e3d6b4c9deb249c192a5431cda2845	0	0	0	0	0	0	0	0	0	0	0	0	0	0	0	0	0	0	0	0	0	0	0	0	0	0	0	0	0	0	0	0	0	0	0	0	0	0	0	0	0	0	0	0	0	0	31	0
9ebf01c8cbd55540e01a1dbb6ce53518	0	0	0	0	0	0	0	0	0	0	6	4	0	8	0	0	0	0	0	0	0	0	0	0	0	0	0	0	0	0	0	0	0	0	9	0	0	0	0	0	0	0	0	0	0	0	4	0
4e92b6a7756266b4a4cef60917da664d	0	0	0	0	0	0	0	0	0	0	0	0	0	0	0	0	0	0	0	0	0	0	0	0	0	0	0	0	0	0	0	0	0	0	0	0	31	0	0	0	0	0	0	0	0	0	0	0
cbb2246bed7e6a7e05fc3be46df2f7d3	0	0	0	0	0	0	0	0	0	0	0	0	0	0	0	0	0	0	0	0	0	0	0	0	0	0	0	0	0	0	0	0	0	0	0	0	0	0	0	31	0	0	0	0	0	0	0	0
7cd280ebb1596174f577e35b9195ad6c	0	0	0	0	0	0	15	0	0	0	0	0	0	0	0	0	0	0	0	0	4	7	0	0	0	0	0	0	0	0	0	0	0	0	0	0	0	0	0	0	5	0	0	0	0	0	0	0
b1c7c7da64e5735a20855734215a126e	0	0	0	0	0	0	0	0	0	0	0	4	0	0	0	0	0	0	0	0	0	0	0	0	0	0	0	0	0	0	0	0	0	8	19	0	0	0	0	0	0	0	0	0	0	0	0	0
5274a7572d617bed61e21ebabe35f0bd	0	0	0	0	0	0	0	0	0	0	0	0	0	8	0	0	0	0	0	0	0	0	0	0	0	0	0	0	0	0	0	0	0	6	17	0	0	0	0	0	0	0	0	0	0	0	0	0
9f24bab6617c0b82f3b7eb6ef31c8399	0	0	0	0	0	0	0	0	0	0	12	0	0	0	0	0	0	0	0	0	0	0	0	0	0	0	0	0	0	0	0	0	0	0	19	0	0	0	0	0	0	0	0	0	0	0	0	0
5eaf906867ee890df5e71eec5f7bb814	0	19	0	0	0	0	0	0	0	0	0	0	0	0	0	0	0	0	0	0	0	0	0	0	0	0	0	0	0	0	0	0	0	0	12	0	0	0	0	0	0	0	0	0	0	0	0	0
e54821adef02b225bfc91f9756855db6	0	0	0	0	0	0	0	0	0	0	0	0	0	0	0	0	0	0	0	0	0	0	0	0	0	0	0	0	0	0	0	0	0	0	31	0	0	0	0	0	0	0	0	0	0	0	0	0
1dd2bafef23f0b7757e6cfbf1a4bce83	0	0	0	0	0	0	5	0	0	0	0	0	0	0	0	0	2	4	2	0	0	0	0	0	6	0	5	4	0	3	0	0	0	0	0	0	0	0	0	0	0	0	0	0	0	0	0	0
1611df1d254f29cd71991a4f77706229	0	0	0	0	0	0	0	0	0	0	0	15	0	0	0	0	0	0	0	0	0	0	0	0	0	16	0	0	0	0	0	0	0	0	0	0	0	0	0	0	0	0	0	0	0	0	0	0
0e8efb40d765c11da52ab1fc2d8a3507	0	0	0	0	0	0	0	0	0	0	0	0	0	0	0	0	0	0	0	0	17	14	0	0	0	0	0	0	0	0	0	0	0	0	0	0	0	0	0	0	0	0	0	0	0	0	0	0
c73ad1f52e6ec327e3e7751d6f8c923e	0	0	0	0	0	0	0	0	0	0	0	0	0	0	0	0	0	0	0	0	18	13	0	0	0	0	0	0	0	0	0	0	0	0	0	0	0	0	0	0	0	0	0	0	0	0	0	0
d27ce0047a37c4c7994202e7218613db	0	0	0	0	0	0	0	0	0	0	0	0	0	0	0	0	0	0	0	0	18	13	0	0	0	0	0	0	0	0	0	0	0	0	0	0	0	0	0	0	0	0	0	0	0	0	0	0
5b1890aa9dc9ebed953811b59ce5551e	0	0	0	0	0	0	0	0	0	0	0	0	0	0	0	0	0	0	0	0	0	31	0	0	0	0	0	0	0	0	0	0	0	0	0	0	0	0	0	0	0	0	0	0	0	0	0	0
d15ca7b77627d96178b26d460c8444c2	0	0	0	0	17	0	0	0	0	0	0	0	14	0	0	0	0	0	0	0	0	0	0	0	0	0	0	0	0	0	0	0	0	0	0	0	0	0	0	0	0	0	0	0	0	0	0	0
a49e29a6a9086d16e4a7178f3aff8096	0	0	0	0	0	0	0	0	0	0	0	0	0	12	8	0	11	0	0	0	0	0	0	0	0	0	0	0	0	0	0	0	0	0	0	0	0	0	0	0	0	0	0	0	0	0	0	0
5ff6efdbcaa5270588a3064eff119b4a	0	0	0	0	0	0	0	0	0	0	0	0	0	9	9	0	13	0	0	0	0	0	0	0	0	0	0	0	0	0	0	0	0	0	0	0	0	0	0	0	0	0	0	0	0	0	0	0
9f1321ba0bc9a025ab85dcacb9a5f999	0	0	0	0	0	0	0	0	0	0	0	0	0	0	0	31	0	0	0	0	0	0	0	0	0	0	0	0	0	0	0	0	0	0	0	0	0	0	0	0	0	0	0	0	0	0	0	0
0094ed497cd0bf44a38823401c8034ea	0	0	0	0	0	0	0	0	0	0	31	0	0	0	0	0	0	0	0	0	0	0	0	0	0	0	0	0	0	0	0	0	0	0	0	0	0	0	0	0	0	0	0	0	0	0	0	0
913694349228edf538acaed297c2cb8e	0	0	0	0	0	0	0	0	0	0	31	0	0	0	0	0	0	0	0	0	0	0	0	0	0	0	0	0	0	0	0	0	0	0	0	0	0	0	0	0	0	0	0	0	0	0	0	0
eb268b8fcd89e149c30e8d792330f526	0	0	0	31	0	0	0	0	0	0	0	0	0	0	0	0	0	0	0	0	0	0	0	0	0	0	0	0	0	0	0	0	0	0	0	0	0	0	0	0	0	0	0	0	0	0	0	0
f0935fe45a01bafc80c6f22ac7048b56	0	0	0	31	0	0	0	0	0	0	0	0	0	0	0	0	0	0	0	0	0	0	0	0	0	0	0	0	0	0	0	0	0	0	0	0	0	0	0	0	0	0	0	0	0	0	0	0
849c910aab5faec35aa0385c70b9aeb4	0	0	0	0	0	31	0	0	0	0	0	0	0	0	0	0	0	0	0	0	0	0	0	0	0	0	0	0	0	0	0	0	0	0	0	0	0	0	0	0	0	0	0	0	0	0	0	0
928beca6d75297495e5473aeaba76f7b	0	0	0	0	0	0	0	0	0	0	0	0	0	0	0	0	0	0	0	0	0	0	0	0	0	0	0	0	0	0	0	0	0	0	0	0	0	0	0	0	0	0	30	0	0	0	0	0
14a59c8fb2fa5fe9d3c257ba26971db7	0	0	0	0	0	0	0	0	0	0	0	0	0	0	0	0	0	0	0	0	0	0	0	0	0	0	0	0	0	0	0	0	0	0	0	0	0	0	0	0	0	0	14	0	0	0	11	5
bee99fc4a85844951e6c16252c65e0a0	0	0	0	0	0	0	0	0	0	0	0	0	0	0	0	0	0	0	0	0	0	0	0	0	0	0	0	0	0	0	0	0	0	9	0	0	0	0	0	0	8	0	13	0	0	0	0	0
01fcebd22229de027b7c673dbf330e66	0	0	0	0	0	0	0	0	0	0	0	0	0	0	0	0	0	0	0	0	0	0	0	0	0	0	0	0	0	0	0	0	0	0	0	0	0	0	0	0	0	0	0	0	0	26	4	0
45cefe008946ce974b3bd48a3e74511d	0	0	0	0	0	0	0	0	0	0	0	0	0	0	0	0	0	0	0	0	0	0	0	0	0	0	0	0	0	0	0	0	0	0	0	0	0	0	0	0	0	0	0	0	0	18	12	0
84806c6049fe5d06e937dab852bbc42a	0	0	0	0	0	0	0	0	0	0	0	0	0	0	0	0	0	0	0	0	0	0	0	0	0	0	0	0	0	0	0	0	0	0	0	0	0	0	0	0	0	0	0	0	0	20	10	0
4c4f42ed64b10c9e098b94629d48ffdb	0	0	0	0	0	0	0	0	0	0	0	0	0	0	0	0	0	8	0	0	0	0	0	0	0	0	0	0	0	0	0	0	0	0	0	0	0	0	0	0	0	0	0	0	0	0	22	0
59a1898b0e4efb1cd858c74b07182416	0	0	0	0	0	0	0	0	0	0	0	6	0	0	0	0	0	0	0	0	0	0	0	0	0	0	0	0	13	0	0	0	0	0	0	0	0	0	0	0	0	0	0	0	0	0	4	7
efe8884858ce64fc20034ffcdef6adac	0	0	0	0	0	0	0	0	0	0	0	0	0	10	0	0	11	0	0	0	0	0	0	0	0	0	0	0	0	0	0	0	0	0	0	0	0	0	0	0	0	0	0	0	0	0	9	0
42aa55eeab83a290203176e739c265ac	0	0	0	0	0	0	0	0	0	0	0	0	0	0	0	0	0	0	0	0	0	0	0	0	0	0	0	0	0	0	0	0	0	0	0	0	0	0	0	0	0	0	0	0	0	0	0	30
ec6554f61798132bfa3555329202eeee	0	0	0	0	0	0	0	0	0	0	0	0	0	0	0	0	0	0	0	0	0	0	0	0	0	0	0	0	0	0	0	0	0	0	0	0	0	0	0	0	0	0	0	0	0	0	0	30
878fd5ad92e2f7bea2881e6df1f9bdda	0	0	0	0	3	3	0	0	0	0	0	0	0	0	0	0	0	0	5	0	0	0	3	0	3	0	0	0	0	0	0	0	3	0	0	0	6	0	0	0	4	0	0	0	0	0	0	0
2e5fa303795495a368f4529715f626ac	14	0	6	0	0	0	0	0	0	0	0	0	0	0	0	0	0	0	0	0	0	0	0	0	0	0	6	0	0	0	0	0	0	0	0	0	0	0	0	4	0	0	0	0	0	0	0	0
eb5f6ddb94af793146d269835dd4d53e	0	0	0	0	0	0	0	0	0	0	0	0	0	0	0	0	0	0	0	0	0	0	0	0	0	0	0	0	0	0	0	0	0	0	0	0	0	0	0	0	30	0	0	0	0	0	0	0
9daf9a374d49e9bc75d7219b8741c43f	0	0	0	0	5	0	7	0	0	0	0	0	0	0	0	0	0	0	0	0	0	0	0	0	0	0	0	0	0	0	0	0	0	0	0	0	0	0	0	0	18	0	0	0	0	0	0	0
4e7a968dff82060ab09dd3498de6fe56	0	0	0	0	0	0	0	0	0	0	0	0	0	0	0	0	0	0	0	0	0	0	0	0	0	0	0	0	0	0	0	0	0	0	0	0	0	0	0	0	30	0	0	0	0	0	0	0
c3eb8e8917548d5635a99ee1a14ebf54	0	0	0	0	0	0	0	0	0	0	0	0	0	0	0	0	0	0	0	0	0	0	0	0	0	0	0	0	0	0	0	0	0	8	0	18	0	0	0	0	0	4	0	0	0	0	0	0
1a70c9f84e3f7062bd624d0974f6c74c	0	0	0	0	0	0	0	0	0	0	0	0	0	0	0	0	7	0	0	0	0	0	0	0	0	0	0	0	0	0	0	0	0	0	23	0	0	0	0	0	0	0	0	0	0	0	0	0
2f7c504d370ffcbdff5dc329c0b23c3e	0	0	0	0	0	0	0	0	0	0	17	0	0	0	0	0	0	0	0	0	0	0	0	0	0	0	0	0	0	0	0	0	0	0	13	0	0	0	0	0	0	0	0	0	0	0	0	0
675e9e8db066c8122f1cb164e416f4f7	0	0	0	0	0	0	0	0	0	0	0	5	0	2	9	0	0	0	0	0	0	0	0	0	0	9	0	0	5	0	0	0	0	0	0	0	0	0	0	0	0	0	0	0	0	0	0	0
669ecfa5b98c2b91ed7379d9e4f902fa	0	0	0	0	0	0	0	0	0	0	0	0	0	0	0	0	0	0	0	0	0	0	0	0	0	0	0	0	0	30	0	0	0	0	0	0	0	0	0	0	0	0	0	0	0	0	0	0
cf7de9c8f8e8513c7d8862998e28696b	0	0	0	0	0	0	0	0	0	0	17	0	13	0	0	0	0	0	0	0	0	0	0	0	0	0	0	0	0	0	0	0	0	0	0	0	0	0	0	0	0	0	0	0	0	0	0	0
93ec7f0eea59a89a4960c0d072c50247	0	0	0	0	0	0	5	0	0	0	0	0	0	13	5	0	7	0	0	0	0	0	0	0	0	0	0	0	0	0	0	0	0	0	0	0	0	0	0	0	0	0	0	0	0	0	0	0
51f39c11c9ea325b235644dc1412d6fd	0	0	0	0	0	0	0	0	0	0	0	0	0	30	0	0	0	0	0	0	0	0	0	0	0	0	0	0	0	0	0	0	0	0	0	0	0	0	0	0	0	0	0	0	0	0	0	0
37926c3e7bf09d5ba450317955de6264	0	0	0	0	0	0	15	0	0	0	15	0	0	0	0	0	0	0	0	0	0	0	0	0	0	0	0	0	0	0	0	0	0	0	0	0	0	0	0	0	0	0	0	0	0	0	0	0
9a4272480561971fc28919cc6bdd73ad	0	0	0	0	0	0	0	0	0	0	30	0	0	0	0	0	0	0	0	0	0	0	0	0	0	0	0	0	0	0	0	0	0	0	0	0	0	0	0	0	0	0	0	0	0	0	0	0
3cbbcae0daa361816f362e19049afdeb	0	0	0	30	0	0	0	0	0	0	0	0	0	0	0	0	0	0	0	0	0	0	0	0	0	0	0	0	0	0	0	0	0	0	0	0	0	0	0	0	0	0	0	0	0	0	0	0
9e8e1c66a14903d38fd4906f54696058	0	0	0	0	0	30	0	0	0	0	0	0	0	0	0	0	0	0	0	0	0	0	0	0	0	0	0	0	0	0	0	0	0	0	0	0	0	0	0	0	0	0	0	0	0	0	0	0
9fa545899131066bfe60e11645b38db4	0	0	0	0	0	30	0	0	0	0	0	0	0	0	0	0	0	0	0	0	0	0	0	0	0	0	0	0	0	0	0	0	0	0	0	0	0	0	0	0	0	0	0	0	0	0	0	0
84ac9ecfaed2245eab82ebf94c6811fd	0	0	0	0	0	0	0	0	0	0	0	0	0	0	0	0	0	0	0	0	0	0	0	0	0	0	0	0	0	0	0	0	0	0	0	0	0	0	0	0	0	0	29	0	0	0	0	0
95d2d1d7ee36a723ab50feb1e600bdc2	0	0	0	17	0	0	0	0	0	0	0	0	0	0	0	0	0	0	0	0	0	0	0	0	0	0	0	0	0	0	0	0	0	0	0	0	0	0	0	0	0	0	12	0	0	0	0	0
1c91915bf8882d3fe834114664df0945	0	0	0	0	0	0	0	0	0	0	0	0	0	0	0	0	0	0	0	0	0	0	0	0	0	0	0	0	0	0	0	0	0	0	0	0	0	0	0	0	0	0	16	0	0	0	13	0
61f294991be464d2b8c6150fcbc15e19	0	0	0	0	0	0	0	0	0	0	9	0	0	0	0	0	0	0	0	0	0	0	0	0	0	2	0	0	0	0	0	0	0	0	5	0	0	0	0	0	0	0	7	0	0	0	6	0
ad0140e97b44feba274a4dc4ac374781	0	0	0	2	0	5	0	0	0	0	0	0	6	0	0	0	0	0	0	0	0	0	0	0	0	0	0	0	3	0	0	0	0	0	0	0	6	0	0	0	0	0	7	0	0	0	0	0
4fa08dfe8ebf3affa88153383c67883e	0	0	0	0	0	0	0	0	0	0	0	0	0	0	0	0	0	0	0	0	0	0	0	0	0	0	0	0	0	0	0	0	0	0	0	0	0	0	0	0	0	0	18	0	0	0	11	0
0d9e8b7c5f6a42e0d11ac2aef5d8fcfe	0	0	0	0	0	0	0	0	0	0	0	0	5	0	0	0	0	0	0	0	0	0	0	0	0	0	0	0	0	0	0	0	0	0	0	0	0	0	0	0	18	0	6	0	0	0	0	0
590016f66e421ee890865f5d15e1706c	0	0	0	0	0	0	0	0	0	0	0	0	0	0	0	0	0	0	0	0	0	0	0	0	0	0	0	0	0	0	0	0	0	0	0	0	0	0	0	0	0	0	0	0	29	0	0	0
876e1f6d125c1e6334a407ca531ad37d	0	4	0	0	0	0	0	0	0	0	0	0	0	0	0	0	0	0	0	0	0	0	0	0	0	0	0	0	0	0	0	0	0	0	0	0	8	0	0	0	0	0	0	0	0	17	0	0
221320fe90286817eb56b18b70e30a02	0	0	0	0	0	0	0	0	0	0	0	0	0	0	0	0	0	0	0	0	0	0	0	0	0	0	0	0	0	0	0	0	0	0	0	0	0	0	0	0	0	0	0	0	0	0	19	10
9ed253ee2869ecbe6a929e9feb9c30d5	0	0	0	0	0	0	0	0	0	0	4	0	0	0	0	0	0	0	0	0	0	0	0	0	0	0	0	0	0	0	0	0	0	0	0	0	0	0	0	0	0	0	0	0	0	0	14	11
6a93f2ead322c0242eec6c70c2026edd	0	0	0	0	0	15	0	0	0	0	0	0	0	4	0	0	8	0	0	0	0	0	0	0	0	0	0	0	0	0	0	0	0	0	0	0	0	0	2	0	0	0	0	0	0	0	0	0
edd7938999f939512d65fbacb25fdcb4	0	0	0	0	0	0	0	0	0	0	0	0	0	13	0	0	3	0	0	0	0	0	0	0	0	0	0	0	0	0	0	0	0	0	0	0	0	0	0	13	0	0	0	0	0	0	0	0
a9e0ce3e1fd6c1f27a183ac3804078db	0	0	0	0	0	0	0	0	0	0	0	0	0	0	0	0	0	0	0	0	12	10	0	0	0	0	0	0	0	0	0	0	0	7	0	0	0	0	0	0	0	0	0	0	0	0	0	0
9c93e4fa743f98dec8fd1936ab3ac153	0	0	0	0	0	0	0	0	0	0	0	0	0	0	0	0	0	0	11	0	0	0	0	0	0	0	0	13	0	0	0	0	0	5	0	0	0	0	0	0	0	0	0	0	0	0	0	0
19bc0b145411d56ecf89cccbf858073b	0	0	0	0	0	0	0	0	0	0	0	0	0	0	0	0	0	0	0	0	0	0	0	0	0	0	0	0	0	0	0	0	0	29	0	0	0	0	0	0	0	0	0	0	0	0	0	0
428c123166e9a9143896ef5ff5342ad8	0	0	0	0	0	0	0	0	0	0	14	0	0	0	0	0	0	0	0	0	0	0	0	0	6	0	0	0	9	0	0	0	0	0	0	0	0	0	0	0	0	0	0	0	0	0	0	0
084479ba0fd233bf2469a3ac9d463503	0	0	0	0	0	0	0	0	0	0	0	0	0	0	0	0	0	0	0	0	0	0	0	0	0	29	0	0	0	0	0	0	0	0	0	0	0	0	0	0	0	0	0	0	0	0	0	0
90ba9c1fff588618bcf59499d91bd47b	0	0	0	0	0	0	0	0	0	0	3	0	0	0	0	9	0	4	7	0	6	0	0	0	0	0	0	0	0	0	0	0	0	0	0	0	0	0	0	0	0	0	0	0	0	0	0	0
5b4aece23debe68422c6a4b3f3569837	0	0	0	0	0	0	0	0	0	0	0	0	0	0	0	0	0	0	0	0	18	11	0	0	0	0	0	0	0	0	0	0	0	0	0	0	0	0	0	0	0	0	0	0	0	0	0	0
b45bddbc8456e09cb30d12a03d09cc1e	0	0	0	0	0	0	0	0	0	0	0	0	0	0	0	0	0	0	0	0	29	0	0	0	0	0	0	0	0	0	0	0	0	0	0	0	0	0	0	0	0	0	0	0	0	0	0	0
4fd22aa7053a4712c5bf3ae6ccc3335c	0	0	0	0	0	0	0	0	0	0	0	0	0	0	0	0	0	0	0	0	29	0	0	0	0	0	0	0	0	0	0	0	0	0	0	0	0	0	0	0	0	0	0	0	0	0	0	0
418a740f4006b7a946dc8ff7fada9654	0	0	0	0	0	0	0	0	0	0	0	0	0	5	0	0	10	0	0	0	0	14	0	0	0	0	0	0	0	0	0	0	0	0	0	0	0	0	0	0	0	0	0	0	0	0	0	0
69c59fd04bcb0a75ecafed167036c865	0	0	0	0	0	0	0	0	0	0	0	0	0	12	0	0	17	0	0	0	0	0	0	0	0	0	0	0	0	0	0	0	0	0	0	0	0	0	0	0	0	0	0	0	0	0	0	0
28108b8f6b5c1ef1646eaf42441ced32	0	0	0	0	0	0	0	0	0	0	0	0	0	0	29	0	0	0	0	0	0	0	0	0	0	0	0	0	0	0	0	0	0	0	0	0	0	0	0	0	0	0	0	0	0	0	0	0
cab60fcf4298e6178b2a84e53f5a0b68	0	0	0	0	0	0	0	0	0	0	0	0	0	0	0	0	29	0	0	0	0	0	0	0	0	0	0	0	0	0	0	0	0	0	0	0	0	0	0	0	0	0	0	0	0	0	0	0
ac7ca8a18d43310452d67913967e629b	0	0	0	0	0	0	0	0	0	0	0	0	0	0	0	0	29	0	0	0	0	0	0	0	0	0	0	0	0	0	0	0	0	0	0	0	0	0	0	0	0	0	0	0	0	0	0	0
89b3bfdb50cff6aad436469f7eaaca81	0	0	0	0	0	0	29	0	0	0	0	0	0	0	0	0	0	0	0	0	0	0	0	0	0	0	0	0	0	0	0	0	0	0	0	0	0	0	0	0	0	0	0	0	0	0	0	0
729a48a7fe49c43dce3e81f4d4976db1	0	0	0	0	0	0	0	0	0	0	29	0	0	0	0	0	0	0	0	0	0	0	0	0	0	0	0	0	0	0	0	0	0	0	0	0	0	0	0	0	0	0	0	0	0	0	0	0
5e1dfb6d86f15f8ef7e26dc272f049cf	0	0	0	0	0	0	0	0	0	0	29	0	0	0	0	0	0	0	0	0	0	0	0	0	0	0	0	0	0	0	0	0	0	0	0	0	0	0	0	0	0	0	0	0	0	0	0	0
20764229256f9db7b706696af846cc30	0	0	0	0	0	0	0	0	0	0	29	0	0	0	0	0	0	0	0	0	0	0	0	0	0	0	0	0	0	0	0	0	0	0	0	0	0	0	0	0	0	0	0	0	0	0	0	0
a3bbbfb3d508779f0eefe022f360439b	0	0	0	29	0	0	0	0	0	0	0	0	0	0	0	0	0	0	0	0	0	0	0	0	0	0	0	0	0	0	0	0	0	0	0	0	0	0	0	0	0	0	0	0	0	0	0	0
1d8aa4f67fe021a6be1105b03b4d5909	0	0	0	0	0	29	0	0	0	0	0	0	0	0	0	0	0	0	0	0	0	0	0	0	0	0	0	0	0	0	0	0	0	0	0	0	0	0	0	0	0	0	0	0	0	0	0	0
9e58d2b1a960251ee69a302011039b8c	0	0	0	0	0	0	0	0	0	0	0	7	0	0	0	0	0	0	0	0	0	0	0	0	0	8	0	0	0	0	0	0	0	0	0	0	0	0	0	0	0	0	13	0	0	0	0	0
0b598cdc2034cd9a7429a9be820676eb	0	0	0	0	0	0	0	0	0	0	0	0	0	0	0	0	0	0	0	0	0	0	0	0	0	0	0	0	0	0	0	0	0	0	0	0	0	0	0	0	0	0	0	28	0	0	0	0
de0cd3d89992326928db2c02864f776c	0	0	0	0	0	0	0	0	0	0	0	0	0	0	0	0	0	0	0	0	0	0	0	0	0	0	0	0	0	0	0	3	0	0	0	0	0	0	0	0	0	0	0	0	25	0	0	0
a0521d7025b481d7f41d6da0d82e5c79	0	0	0	0	0	0	0	0	0	0	0	0	0	0	0	0	0	0	0	0	0	0	0	0	0	0	0	0	15	0	0	0	0	0	0	0	0	0	0	0	0	0	0	0	13	0	0	0
29ea9816cf33e55a7b3f6ed2bcf4cbf3	0	0	0	0	0	0	0	0	0	0	0	0	0	0	0	0	0	0	0	0	0	0	0	0	0	0	0	0	0	0	0	0	0	0	0	0	0	0	0	0	0	0	0	0	28	0	0	0
f84935633c22e6775dcad282b106729a	0	0	0	0	0	0	0	0	0	0	0	3	0	0	0	0	0	0	0	0	0	0	0	0	0	0	0	0	0	0	0	0	0	5	7	0	0	0	0	0	0	0	0	0	0	0	10	3
06bcbb99389f22e3caab6743dcdd66ed	0	0	0	0	0	0	0	0	0	0	0	0	0	0	2	0	0	0	0	0	0	0	0	0	0	6	0	0	0	0	0	0	0	0	0	0	0	0	0	0	0	0	0	0	0	0	7	13
9f59d607fb258fe284848ed0f8a25782	0	0	0	0	0	0	0	0	0	0	0	0	0	0	0	0	0	0	0	0	0	0	15	0	0	0	0	0	0	0	3	0	0	0	0	0	0	0	8	0	0	0	0	0	0	0	2	0
fd0e4dec5ab64ed6615834f4c13c7ca8	0	0	0	0	0	0	0	0	0	0	0	0	0	0	0	0	0	0	0	0	0	0	0	0	0	0	0	0	0	0	0	0	0	0	10	0	0	18	0	0	0	0	0	0	0	0	0	0
0c696ec7bc96e63a687a52564d5c287d	0	0	0	0	0	0	0	0	0	0	0	0	0	0	0	6	0	0	0	0	0	0	0	0	0	0	0	0	0	12	0	3	0	0	0	0	0	0	0	7	0	0	0	0	0	0	0	0
045ae7421c8fac0256324470b7e46e9b	0	0	0	0	0	0	0	0	0	0	0	0	0	0	0	0	0	0	0	0	0	0	0	0	0	0	0	0	0	0	0	0	0	0	0	0	0	0	0	19	0	9	0	0	0	0	0	0
4c3956858e4560b72ad93cd6b3a92e7c	0	0	0	0	8	0	7	0	0	0	0	0	0	0	0	0	0	0	0	0	0	0	0	0	0	0	0	0	0	7	0	0	0	0	0	0	0	0	0	0	6	0	0	0	0	0	0	0
139a072b913e2c8dd4248c4115a77324	0	0	0	0	6	0	8	0	0	0	0	0	0	0	0	0	0	0	0	0	0	0	0	0	0	0	0	0	0	5	0	0	0	0	0	0	0	0	0	0	9	0	0	0	0	0	0	0
eabd189fce2113de4bcb8b5c1281f3f6	0	0	0	0	0	0	0	0	0	0	0	0	0	0	0	0	0	0	0	0	0	0	0	0	0	0	0	0	0	0	0	0	0	16	12	0	0	0	0	0	0	0	0	0	0	0	0	0
6e1261e2385e068e407b280a1098733e	0	0	0	0	0	0	0	0	0	0	6	0	0	0	0	0	0	0	0	0	0	0	0	0	0	0	0	0	0	0	0	0	0	4	18	0	0	0	0	0	0	0	0	0	0	0	0	0
cfcfe3e3e955d25024604b2c737fa362	0	0	0	0	0	0	0	0	0	0	0	0	0	0	0	0	0	0	0	0	0	0	0	0	0	0	0	0	0	0	0	0	0	28	0	0	0	0	0	0	0	0	0	0	0	0	0	0
ed84f3048b32b1629e4ca73af144bac9	0	0	0	0	0	0	0	0	0	0	0	0	0	0	0	0	0	0	0	0	0	0	0	0	0	0	0	0	0	0	0	0	0	28	0	0	0	0	0	0	0	0	0	0	0	0	0	0
6b7c00c45b9e5b012a2947f1f6032aae	0	0	0	0	0	0	0	0	0	0	0	0	0	0	0	0	0	0	0	0	0	0	0	0	0	0	0	0	0	0	0	0	0	0	28	0	0	0	0	0	0	0	0	0	0	0	0	0
14e0d9ae875a83ffafa6c346ac7f5126	0	8	0	0	0	0	0	0	0	0	0	0	0	0	11	0	0	0	0	0	0	0	0	0	0	0	0	0	0	0	0	0	0	0	9	0	0	0	0	0	0	0	0	0	0	0	0	0
90cecd98df35ca4d09a0972c37838365	0	0	0	0	0	0	0	0	0	0	0	16	0	0	0	0	0	0	0	0	0	0	0	0	0	12	0	0	0	0	0	0	0	0	0	0	0	0	0	0	0	0	0	0	0	0	0	0
31020d67fdb75bb83c095866313cc7be	0	0	0	0	0	0	0	0	0	0	0	0	0	0	0	0	11	0	0	0	0	0	0	0	0	17	0	0	0	0	0	0	0	0	0	0	0	0	0	0	0	0	0	0	0	0	0	0
02754ce2493d93426aecc0e76a9a366c	0	0	0	0	0	0	0	0	0	0	0	0	0	0	0	0	0	0	0	0	28	0	0	0	0	0	0	0	0	0	0	0	0	0	0	0	0	0	0	0	0	0	0	0	0	0	0	0
ea8f0b7a2f9ba318798ae9700bb92124	0	0	0	0	0	0	0	0	0	0	0	0	0	0	0	0	0	2	0	0	13	13	0	0	0	0	0	0	0	0	0	0	0	0	0	0	0	0	0	0	0	0	0	0	0	0	0	0
1a3491bd2052a009210f6aba49ac7b4e	0	0	0	0	0	0	0	0	0	0	10	5	0	0	0	0	0	0	0	0	5	8	0	0	0	0	0	0	0	0	0	0	0	0	0	0	0	0	0	0	0	0	0	0	0	0	0	0
bdd08515f710165e7ad1d86be4326d5d	0	0	0	0	0	0	0	0	0	0	0	0	0	0	0	0	0	0	0	0	15	13	0	0	0	0	0	0	0	0	0	0	0	0	0	0	0	0	0	0	0	0	0	0	0	0	0	0
d901b0978e0cdaec0ec33a8d339ac9b9	0	0	0	0	0	0	0	0	0	0	0	0	0	0	0	0	0	0	0	0	14	14	0	0	0	0	0	0	0	0	0	0	0	0	0	0	0	0	0	0	0	0	0	0	0	0	0	0
8aeca4d6ab0baaecf38f4d10a55b0eb9	0	0	0	0	0	0	0	0	0	0	0	0	0	0	0	0	0	0	0	0	0	28	0	0	0	0	0	0	0	0	0	0	0	0	0	0	0	0	0	0	0	0	0	0	0	0	0	0
ab3fd2caaf62949e1f19d5a9ba8a7de3	0	0	0	9	0	8	0	0	0	0	3	0	8	0	0	0	0	0	0	0	0	0	0	0	0	0	0	0	0	0	0	0	0	0	0	0	0	0	0	0	0	0	0	0	0	0	0	0
929383a5d6a877ce710bddf99ad617ef	0	0	0	0	0	0	0	0	0	0	0	0	0	11	0	0	17	0	0	0	0	0	0	0	0	0	0	0	0	0	0	0	0	0	0	0	0	0	0	0	0	0	0	0	0	0	0	0
53f6529cbe1d09aa01d5f3369b814ea5	0	0	0	0	0	0	0	0	0	0	0	0	0	14	0	0	14	0	0	0	0	0	0	0	0	0	0	0	0	0	0	0	0	0	0	0	0	0	0	0	0	0	0	0	0	0	0	0
8d2d37dbc231cbe65c061852aa70bc76	0	0	0	0	0	0	0	0	0	0	0	0	0	28	0	0	0	0	0	0	0	0	0	0	0	0	0	0	0	0	0	0	0	0	0	0	0	0	0	0	0	0	0	0	0	0	0	0
b2b4080030ebdff2b34cd6c9a13a6261	0	0	0	0	0	0	0	0	0	0	0	0	0	28	0	0	0	0	0	0	0	0	0	0	0	0	0	0	0	0	0	0	0	0	0	0	0	0	0	0	0	0	0	0	0	0	0	0
115d5295c34e0444fe1a1d0fe26f0220	0	0	0	0	0	0	0	0	0	0	0	0	0	13	0	0	15	0	0	0	0	0	0	0	0	0	0	0	0	0	0	0	0	0	0	0	0	0	0	0	0	0	0	0	0	0	0	0
bb7027b6bd11a1038914a1744b301c68	0	0	0	0	0	0	0	0	0	0	0	4	0	0	24	0	0	0	0	0	0	0	0	0	0	0	0	0	0	0	0	0	0	0	0	0	0	0	0	0	0	0	0	0	0	0	0	0
dfadcb9bf8749c963321226e858716bc	0	0	0	0	0	0	28	0	0	0	0	0	0	0	0	0	0	0	0	0	0	0	0	0	0	0	0	0	0	0	0	0	0	0	0	0	0	0	0	0	0	0	0	0	0	0	0	0
f3b02c7e068e1d4cfafec8341d1dc3eb	0	0	0	0	0	0	0	0	0	0	28	0	0	0	0	0	0	0	0	0	0	0	0	0	0	0	0	0	0	0	0	0	0	0	0	0	0	0	0	0	0	0	0	0	0	0	0	0
df956b68cf7e083d87f1ffe727427c2d	0	0	0	0	0	0	0	0	0	0	28	0	0	0	0	0	0	0	0	0	0	0	0	0	0	0	0	0	0	0	0	0	0	0	0	0	0	0	0	0	0	0	0	0	0	0	0	0
d549796de5e7dbdafc68bc9723f1bee0	0	0	0	28	0	0	0	0	0	0	0	0	0	0	0	0	0	0	0	0	0	0	0	0	0	0	0	0	0	0	0	0	0	0	0	0	0	0	0	0	0	0	0	0	0	0	0	0
5809c15976c599adbbea647077c66355	0	0	0	28	0	0	0	0	0	0	0	0	0	0	0	0	0	0	0	0	0	0	0	0	0	0	0	0	0	0	0	0	0	0	0	0	0	0	0	0	0	0	0	0	0	0	0	0
34f97b33b404d504011327af0c61642c	0	0	0	0	0	0	0	0	0	0	0	0	0	0	0	0	0	0	0	0	0	0	0	0	0	0	0	0	7	0	0	0	0	0	0	0	0	0	0	0	0	0	13	0	0	0	5	2
5805bb5c4166dd99b3d6be058bc00cca	0	0	0	0	0	0	0	0	0	0	8	0	0	0	0	0	0	0	0	0	0	0	0	0	0	0	0	0	0	0	0	0	0	0	0	0	0	0	0	0	0	0	11	0	0	0	8	0
1a870c68c0a6a030866e101a60e2504e	0	0	0	7	0	5	0	0	0	0	6	0	0	0	0	0	0	0	0	0	0	0	0	0	0	0	0	0	0	0	0	0	0	0	0	0	0	0	0	0	0	0	9	0	0	0	0	0
df956e4ca412f4cfabd976f080e0931f	0	0	0	0	0	0	0	0	0	0	0	0	0	0	0	0	0	0	0	0	0	0	0	0	0	0	0	0	0	0	0	0	0	0	0	0	0	0	0	0	0	0	11	0	0	0	16	0
7295701fc6cb4041d9912f2b9ffb4a55	0	0	0	0	0	0	0	0	0	0	0	0	0	0	0	0	0	0	0	0	0	0	0	0	0	0	0	0	0	0	0	0	0	0	14	0	0	0	0	0	0	0	13	0	0	0	0	0
f0131bbfadfabcf36cd283f230409748	0	0	0	0	0	0	0	0	0	0	0	0	0	0	0	0	0	0	0	0	0	0	0	0	0	0	0	0	0	11	0	0	0	0	0	0	0	0	0	0	0	0	0	0	16	0	0	0
1a16246236740abaa50b8fe9947f8b07	0	0	0	0	0	0	0	0	0	0	0	0	0	0	0	0	0	0	0	0	0	0	0	0	0	5	0	0	0	0	0	0	0	0	0	0	0	0	0	0	0	0	0	0	0	11	6	5
b05f5459e068b529b2c41e659efdef34	0	0	0	0	0	0	0	0	0	0	0	0	4	8	0	0	0	0	0	0	0	0	0	0	0	0	0	0	0	0	0	0	0	0	0	0	0	0	0	0	0	0	0	0	0	7	4	4
21990967b96aebd3c6d84db16a81b2d0	0	0	0	0	0	0	0	0	0	0	10	0	0	0	0	0	4	0	0	0	0	0	0	0	0	0	0	0	0	0	0	0	0	0	0	0	0	0	0	0	0	0	0	0	0	13	0	0
9b72766bd657758d7f325f43e888669b	0	0	0	0	0	0	0	0	0	0	0	0	0	0	0	0	0	0	0	0	0	0	0	0	0	0	0	0	0	0	0	0	0	0	0	0	0	0	0	0	0	0	0	0	0	9	18	0
a7579339873d04d5066287dbf0494e6d	0	0	0	0	0	0	0	0	0	0	0	0	0	0	0	0	0	0	0	0	6	10	0	0	0	0	0	0	0	0	0	0	0	0	0	0	0	0	0	0	0	0	0	0	0	0	11	0
69b227025ee7d3cf9c779cb63904f296	0	0	0	0	0	0	0	0	0	0	0	0	0	0	0	0	0	0	0	0	0	0	0	0	0	0	0	0	0	0	0	0	0	0	13	0	0	0	0	0	0	0	0	0	0	0	7	7
3acb2d64bff439a63d8271cc700daf1e	0	0	0	0	0	0	0	0	0	0	4	0	0	0	0	0	0	0	0	0	0	0	0	0	0	0	0	0	0	0	0	0	0	9	12	0	0	0	0	0	0	0	0	0	0	0	2	0
20ba619f4fa7dff20c0c0e4f7fe69be8	0	0	0	0	0	6	0	0	0	0	0	0	0	0	0	0	0	0	0	0	0	0	0	0	0	0	0	0	0	0	0	0	0	0	0	0	0	0	0	0	4	0	0	0	0	0	0	17
627a0af08debe21de3964f5be4a2b8c8	0	0	0	0	0	0	0	0	0	0	0	0	0	0	25	0	0	0	0	0	0	0	0	0	0	0	0	0	0	0	0	0	0	0	0	0	2	0	0	0	0	0	0	0	0	0	0	0
3309b77ef0dfafcfd3a9eeef2edd7230	0	0	0	0	0	0	0	0	0	0	0	0	0	0	0	0	0	0	0	0	0	0	0	0	0	0	0	0	0	0	0	0	0	0	0	0	0	0	0	27	0	0	0	0	0	0	0	0
7937b304c852e0cd43e9bf83a4b4b73c	0	0	0	0	0	0	0	0	0	0	0	0	0	0	0	0	0	0	0	0	0	0	0	0	0	0	0	0	0	0	0	0	0	0	0	0	0	0	0	27	0	0	0	0	0	0	0	0
cd46e37b31ac5986edd51988fd1e2a0d	0	0	0	0	0	0	0	0	0	0	0	11	0	0	0	0	0	0	0	0	0	0	0	0	0	14	0	0	0	0	0	0	0	0	0	0	0	0	0	0	0	2	0	0	0	0	0	0
dafe19adc81559fda06da93cb5548bea	0	0	0	0	0	0	0	0	0	0	0	0	0	0	0	0	0	0	0	0	0	0	0	0	0	0	0	0	0	0	0	0	0	0	0	0	0	0	0	0	0	27	0	0	0	0	0	0
b192a1c1a4b81890e2c0ed8e3cd43e08	0	0	0	0	0	0	0	0	0	0	0	0	0	0	0	0	7	0	0	0	0	0	0	0	0	0	0	0	0	0	0	0	0	13	7	0	0	0	0	0	0	0	0	0	0	0	0	0
e8b44d929086bf2d3496e766f7786b63	0	0	0	0	0	0	7	0	0	0	0	0	0	0	0	0	0	0	0	0	0	0	0	0	0	0	0	0	0	0	0	0	0	7	13	0	0	0	0	0	0	0	0	0	0	0	0	0
530ef4fd55fa18163494925875cc639a	0	0	0	0	0	0	0	0	0	0	0	0	0	0	0	0	0	0	0	0	0	0	0	0	0	0	0	0	0	0	0	0	0	14	13	0	0	0	0	0	0	0	0	0	0	0	0	0
0dd1af194aa66a27e2af099a456996b8	0	0	0	0	0	0	0	0	0	0	0	0	0	0	0	0	0	0	0	0	0	0	0	0	0	0	0	0	0	0	0	0	0	0	27	0	0	0	0	0	0	0	0	0	0	0	0	0
274718b46990b9bf588a19c3476904d0	0	10	0	0	0	0	0	0	0	0	0	0	0	0	0	0	0	0	0	0	0	0	0	0	0	0	0	0	0	0	0	0	0	0	17	0	0	0	0	0	0	0	0	0	0	0	0	0
1987ff52be8eb164df2820beea81b4b1	0	0	0	0	0	0	0	0	0	0	0	14	0	0	0	0	0	0	0	0	0	0	0	0	0	13	0	0	0	0	0	0	0	0	0	0	0	0	0	0	0	0	0	0	0	0	0	0
16767fd6bf3a5486cdb8e79233260c95	0	0	0	0	0	0	0	0	0	0	0	0	0	0	0	0	0	0	0	0	0	0	0	0	0	0	3	0	24	0	0	0	0	0	0	0	0	0	0	0	0	0	0	0	0	0	0	0
8b52c97f860c1069e29861ba0bc0aa0f	0	0	0	0	0	0	9	0	0	0	0	0	0	0	0	0	0	0	0	0	0	0	0	0	0	0	0	0	0	18	0	0	0	0	0	0	0	0	0	0	0	0	0	0	0	0	0	0
538e07c0af93d9f142b9370f60200242	0	0	0	0	0	0	0	0	0	0	0	0	0	0	0	0	0	0	0	0	13	14	0	0	0	0	0	0	0	0	0	0	0	0	0	0	0	0	0	0	0	0	0	0	0	0	0	0
91696ff7011811bd8913f4d669a71e02	0	0	0	0	0	0	0	0	0	0	0	0	0	0	0	0	0	0	0	0	27	0	0	0	0	0	0	0	0	0	0	0	0	0	0	0	0	0	0	0	0	0	0	0	0	0	0	0
c3604239a03e9c35d96c1390f2245f74	0	0	0	0	0	0	0	0	0	0	0	0	0	0	0	0	0	0	0	0	27	0	0	0	0	0	0	0	0	0	0	0	0	0	0	0	0	0	0	0	0	0	0	0	0	0	0	0
14fc7b68a09216cb1b2d57f645753a90	0	0	0	0	0	0	0	0	0	0	0	0	0	0	0	0	0	0	0	0	9	18	0	0	0	0	0	0	0	0	0	0	0	0	0	0	0	0	0	0	0	0	0	0	0	0	0	0
faf10338e73c12ed5f3ca4299a14ad07	0	0	0	0	0	0	0	0	0	0	0	0	0	3	0	0	0	0	0	0	9	15	0	0	0	0	0	0	0	0	0	0	0	0	0	0	0	0	0	0	0	0	0	0	0	0	0	0
d76fb990768c49e8239454f2e949152b	0	0	0	0	0	0	0	0	0	0	0	0	0	0	0	0	0	0	0	0	0	12	0	15	0	0	0	0	0	0	0	0	0	0	0	0	0	0	0	0	0	0	0	0	0	0	0	0
6913ffaa1942b3934b8c0fe6107222ff	0	0	0	0	0	0	0	0	0	0	0	0	0	0	0	0	0	0	0	0	0	0	0	27	0	0	0	0	0	0	0	0	0	0	0	0	0	0	0	0	0	0	0	0	0	0	0	0
70542cedf5a4dd3b7603ce63b8a71431	0	0	0	0	0	0	0	0	0	0	0	6	0	9	0	0	12	0	0	0	0	0	0	0	0	0	0	0	0	0	0	0	0	0	0	0	0	0	0	0	0	0	0	0	0	0	0	0
1f8c8fcfecfd789f01e6cbe40a28b939	0	0	0	0	0	0	0	0	0	0	0	0	0	8	0	0	19	0	0	0	0	0	0	0	0	0	0	0	0	0	0	0	0	0	0	0	0	0	0	0	0	0	0	0	0	0	0	0
75e6e3facf968f505f1b981ecdcf357e	0	0	0	0	0	0	0	0	0	0	0	0	0	8	0	0	19	0	0	0	0	0	0	0	0	0	0	0	0	0	0	0	0	0	0	0	0	0	0	0	0	0	0	0	0	0	0	0
bb3c22890ca9f7ffa62bf65b36299050	0	0	0	0	0	0	0	0	0	0	0	0	0	0	0	0	27	0	0	0	0	0	0	0	0	0	0	0	0	0	0	0	0	0	0	0	0	0	0	0	0	0	0	0	0	0	0	0
43b4ef556c21d6bd9b2261c4afa0ed62	0	0	0	0	0	0	0	0	0	0	27	0	0	0	0	0	0	0	0	0	0	0	0	0	0	0	0	0	0	0	0	0	0	0	0	0	0	0	0	0	0	0	0	0	0	0	0	0
965c468c35fe0aaa5eac6f1d102c2f5f	0	0	0	0	0	0	0	0	0	0	27	0	0	0	0	0	0	0	0	0	0	0	0	0	0	0	0	0	0	0	0	0	0	0	0	0	0	0	0	0	0	0	0	0	0	0	0	0
f5568abdbf4900027440bfc38d94545d	0	0	0	0	0	0	0	0	0	0	27	0	0	0	0	0	0	0	0	0	0	0	0	0	0	0	0	0	0	0	0	0	0	0	0	0	0	0	0	0	0	0	0	0	0	0	0	0
e6d88e3f9de795ae3ef7b70c3984ba76	0	0	0	0	0	0	0	0	0	0	27	0	0	0	0	0	0	0	0	0	0	0	0	0	0	0	0	0	0	0	0	0	0	0	0	0	0	0	0	0	0	0	0	0	0	0	0	0
50dabbe9dade140f64353ad187fa0c73	0	0	0	27	0	0	0	0	0	0	0	0	0	0	0	0	0	0	0	0	0	0	0	0	0	0	0	0	0	0	0	0	0	0	0	0	0	0	0	0	0	0	0	0	0	0	0	0
21b04aaabca0f92a5ba0a0b2eaa31aea	0	0	0	18	0	9	0	0	0	0	0	0	0	0	0	0	0	0	0	0	0	0	0	0	0	0	0	0	0	0	0	0	0	0	0	0	0	0	0	0	0	0	0	0	0	0	0	0
d08842fb3b52d4beb019634fb1b726d5	0	0	0	0	0	27	0	0	0	0	0	0	0	0	0	0	0	0	0	0	0	0	0	0	0	0	0	0	0	0	0	0	0	0	0	0	0	0	0	0	0	0	0	0	0	0	0	0
b36173d8d6b6ec133ab9374feeb60973	0	0	0	4	0	5	0	0	0	0	8	0	0	0	0	0	0	0	0	0	0	0	0	0	0	0	0	0	0	0	0	0	0	0	0	0	0	0	0	0	0	0	9	0	0	0	0	0
34c4149c4c5cb2f9553a562308a8b3b8	0	0	0	0	0	0	0	0	0	0	0	0	0	6	0	0	0	0	0	0	0	0	0	0	0	0	0	0	0	0	0	0	0	0	0	0	0	0	0	0	0	0	12	0	0	0	8	0
9a5b6f7b7f3801dc2c79eb5a621d92f7	0	0	0	0	0	0	0	0	0	0	0	0	0	0	0	0	0	0	0	0	0	0	0	0	0	0	0	0	0	0	0	0	0	0	0	0	0	0	0	0	0	0	0	0	26	0	0	0
4aa6049159cd4eae8252a0856f551033	0	0	0	0	0	0	0	0	0	0	0	0	0	0	0	0	0	0	0	0	0	0	0	0	0	0	0	0	0	0	0	0	0	0	0	0	0	0	0	0	0	0	0	0	0	0	26	0
1949cb1938c7a3574c2a0815b12a2fe0	0	0	0	0	0	0	0	0	0	0	0	0	0	0	0	0	0	0	0	0	0	0	0	0	0	0	0	0	0	0	0	0	0	0	8	0	0	0	0	8	0	0	0	0	0	0	10	0
9fab61373156946b078ba26e24054575	0	0	0	0	0	0	0	0	0	0	0	0	0	0	0	0	0	0	0	0	3	8	0	0	0	0	0	0	0	0	0	0	0	0	0	0	0	0	0	0	0	0	0	0	0	0	5	10
1491622cf10c53a3d2b120abd3ae7c0a	0	0	0	0	0	5	0	0	0	0	0	0	0	0	0	0	0	0	0	0	5	0	0	0	0	0	0	0	0	0	0	0	14	0	0	0	0	0	0	0	0	0	0	0	0	0	2	0
debc33e7811554cfb6fb6cf98c8c1ecd	0	0	0	0	0	0	0	0	0	0	0	0	0	0	0	0	0	0	0	0	0	0	0	0	0	0	0	0	0	0	0	6	0	0	0	0	0	0	0	0	0	0	0	0	0	0	0	20
c8ea44a6a9bd234246cb2ae0f51fe5bc	0	0	0	0	0	0	0	0	0	0	0	0	0	0	0	0	0	0	0	0	0	0	0	0	0	0	0	0	0	0	0	0	0	0	0	0	0	0	0	0	0	0	0	0	0	0	0	26
932be8d06d0467a2dcb700375eb5ff0c	0	0	0	0	0	0	0	0	0	0	0	0	0	0	0	0	0	0	0	0	0	0	0	0	0	0	0	0	0	0	0	0	0	0	0	0	0	0	0	0	26	0	0	0	0	0	0	0
a2d939bebe9b7c17dbb5b91856d07508	0	0	0	0	0	0	7	0	0	0	0	0	0	0	0	0	0	0	0	0	0	0	0	0	0	0	0	0	0	10	0	0	0	0	0	0	0	0	0	0	9	0	0	0	0	0	0	0
4308d51163179c10e61c67837e9a53f8	0	0	0	0	0	0	0	0	0	0	0	0	0	0	0	0	0	0	4	0	10	0	0	2	0	0	0	0	0	0	0	0	0	10	0	0	0	0	0	0	0	0	0	0	0	0	0	0
e918012d82fe7276ff96a3489bbcbb05	0	0	0	0	0	0	0	0	0	0	0	0	0	0	0	0	0	0	0	0	0	0	0	0	0	0	0	0	0	0	0	0	0	0	26	0	0	0	0	0	0	0	0	0	0	0	0	0
103d5a684b3239313e129ba40759a28d	0	9	0	0	0	0	0	0	0	0	0	0	0	0	0	0	0	0	0	0	0	0	0	0	0	0	0	0	0	0	0	0	0	0	17	0	0	0	0	0	0	0	0	0	0	0	0	0
fca4a6c23c3f92d4fdb8ab789f7685fe	0	16	0	0	0	0	0	0	0	0	0	0	0	0	0	0	0	0	0	0	0	0	0	0	0	0	0	0	0	0	0	0	0	0	10	0	0	0	0	0	0	0	0	0	0	0	0	0
c131cda46f8601b749ded9d6b408970a	0	0	0	0	2	0	0	0	0	0	0	0	0	0	0	0	0	0	0	0	0	0	7	4	6	2	0	0	5	0	0	0	0	0	0	0	0	0	0	0	0	0	0	0	0	0	0	0
aa27fa6e5a1e7fe2ddf2df21e91f3771	0	0	0	0	0	0	0	0	0	0	0	16	0	0	0	0	0	0	0	0	0	0	0	0	0	10	0	0	0	0	0	0	0	0	0	0	0	0	0	0	0	0	0	0	0	0	0	0
1efde410edd39beee529f6383ee220a6	0	0	0	0	0	0	0	0	0	0	0	11	0	0	0	0	0	0	0	0	0	0	0	0	0	15	0	0	0	0	0	0	0	0	0	0	0	0	0	0	0	0	0	0	0	0	0	0
4dbe3bdab41aeec79e52c78c1281615d	0	0	0	0	0	14	0	0	0	0	8	0	0	0	0	0	0	0	0	0	0	0	0	0	0	0	4	0	0	0	0	0	0	0	0	0	0	0	0	0	0	0	0	0	0	0	0	0
677588d3d1fa128a837d1ac1846b1b56	0	0	0	0	0	0	0	0	0	0	0	0	0	0	0	0	0	0	0	0	0	0	0	0	0	0	26	0	0	0	0	0	0	0	0	0	0	0	0	0	0	0	0	0	0	0	0	0
3d88cd540b001396b20a66045bfa49e0	0	0	0	0	0	0	0	0	0	0	0	0	0	0	0	0	0	0	0	0	14	12	0	0	0	0	0	0	0	0	0	0	0	0	0	0	0	0	0	0	0	0	0	0	0	0	0	0
dfd812733c49e422bdb0dd1c300af75a	0	0	0	0	0	0	0	0	0	0	0	0	0	0	0	0	5	0	0	0	10	11	0	0	0	0	0	0	0	0	0	0	0	0	0	0	0	0	0	0	0	0	0	0	0	0	0	0
2e118c6f1f4e9dca950184e36176c1a1	0	0	0	0	0	0	0	0	0	0	0	0	0	0	0	0	7	0	0	0	9	10	0	0	0	0	0	0	0	0	0	0	0	0	0	0	0	0	0	0	0	0	0	0	0	0	0	0
d609d14ee3a867727de43b869aca6cfc	0	0	0	0	0	0	0	0	0	0	0	0	26	0	0	0	0	0	0	0	0	0	0	0	0	0	0	0	0	0	0	0	0	0	0	0	0	0	0	0	0	0	0	0	0	0	0	0
c26c6b1017d6f1f52c44fc3c30d45752	0	0	0	0	0	0	0	0	0	0	0	0	0	11	0	0	15	0	0	0	0	0	0	0	0	0	0	0	0	0	0	0	0	0	0	0	0	0	0	0	0	0	0	0	0	0	0	0
2f3b069434ff42420cf6bae5f84349de	0	0	0	0	0	0	0	0	0	0	0	0	0	11	0	0	15	0	0	0	0	0	0	0	0	0	0	0	0	0	0	0	0	0	0	0	0	0	0	0	0	0	0	0	0	0	0	0
b526567c42579f2227da4e08ed9edc69	0	0	0	0	0	0	0	0	0	0	0	0	0	16	0	0	10	0	0	0	0	0	0	0	0	0	0	0	0	0	0	0	0	0	0	0	0	0	0	0	0	0	0	0	0	0	0	0
3aecb3050333c70857c36f953499c0f2	0	0	0	0	0	0	0	0	0	0	0	0	0	26	0	0	0	0	0	0	0	0	0	0	0	0	0	0	0	0	0	0	0	0	0	0	0	0	0	0	0	0	0	0	0	0	0	0
6286931ed354d7d2c25482dcf51ffb40	0	0	0	0	0	0	0	0	0	0	0	0	0	0	0	0	26	0	0	0	0	0	0	0	0	0	0	0	0	0	0	0	0	0	0	0	0	0	0	0	0	0	0	0	0	0	0	0
63322084ab11528be7f7e9a498579092	0	0	0	0	0	0	0	0	0	0	26	0	0	0	0	0	0	0	0	0	0	0	0	0	0	0	0	0	0	0	0	0	0	0	0	0	0	0	0	0	0	0	0	0	0	0	0	0
4b6f0043de2c210d326ee04261ba4c1a	8	0	0	0	0	0	0	0	0	0	18	0	0	0	0	0	0	0	0	0	0	0	0	0	0	0	0	0	0	0	0	0	0	0	0	0	0	0	0	0	0	0	0	0	0	0	0	0
a620d6488b2d9394e6b506fa694d51f5	0	0	0	0	0	0	0	0	0	0	26	0	0	0	0	0	0	0	0	0	0	0	0	0	0	0	0	0	0	0	0	0	0	0	0	0	0	0	0	0	0	0	0	0	0	0	0	0
97f61eb2b3a0b8ece3f4de73400b107c	0	0	0	0	0	0	0	0	0	0	26	0	0	0	0	0	0	0	0	0	0	0	0	0	0	0	0	0	0	0	0	0	0	0	0	0	0	0	0	0	0	0	0	0	0	0	0	0
5305c29e525d55f8ea1a60076968ce4b	0	0	0	0	0	0	0	0	0	0	0	26	0	0	0	0	0	0	0	0	0	0	0	0	0	0	0	0	0	0	0	0	0	0	0	0	0	0	0	0	0	0	0	0	0	0	0	0
13269a9fc1ba4e09e8a8d4b92aa0b717	0	0	0	0	0	0	0	0	0	0	0	0	0	0	0	0	0	0	0	0	7	6	0	0	0	4	0	0	0	0	0	0	0	0	0	0	0	0	0	0	0	0	8	0	0	0	0	0
202a516c59f34e6fe346a1002663554c	0	0	0	0	0	0	0	0	0	0	0	5	0	0	0	0	0	0	0	0	5	2	0	0	0	0	0	0	0	0	0	0	0	0	0	0	0	0	0	0	0	0	5	0	0	0	0	8
5bda8412e76ac3d4b033510a1c50627d	0	0	0	0	0	0	0	0	0	0	0	0	0	0	0	0	0	0	0	0	0	0	0	0	0	0	0	0	0	0	0	0	0	0	0	0	0	0	0	0	0	0	9	0	0	0	16	0
740a3c8c8bafbffdad62ea2b8dc32e86	0	0	0	0	0	0	0	0	0	0	0	0	0	0	0	0	0	0	0	0	0	0	0	0	0	0	0	0	0	0	0	0	0	13	7	0	0	0	0	0	0	0	5	0	0	0	0	0
046f100d5ebb298660e47c87aed0306a	0	0	0	0	0	0	0	0	0	0	0	0	0	0	0	0	0	0	0	0	0	0	0	0	0	0	0	0	0	0	0	0	0	0	0	0	0	0	0	0	0	0	0	15	0	10	0	0
3aa8d43094f6e2f92703fa389ac32fe4	0	0	0	0	0	0	0	0	0	0	0	0	0	0	0	0	0	0	0	0	0	0	0	0	0	0	0	0	0	0	0	0	0	0	0	0	0	0	0	0	0	0	0	0	25	0	0	0
68c73b85997d5126a238704a2fea6aec	0	0	0	0	0	0	0	0	0	0	0	0	0	0	0	0	0	0	0	0	0	0	0	0	0	0	0	0	0	0	0	0	0	0	0	0	0	0	0	0	0	0	0	0	0	0	18	7
f38ca70c35a0b4a0019284c2c2af776a	0	0	0	0	0	0	0	0	0	0	0	0	0	0	0	0	0	0	0	0	0	0	0	0	0	0	0	0	0	0	0	0	0	0	0	0	0	0	0	0	0	0	0	0	0	0	0	25
6bc78df0c09b8ae38d15ee2d196a938d	0	0	0	0	0	0	0	0	0	0	0	0	0	0	0	0	0	0	0	0	9	11	0	0	0	0	0	0	0	0	0	0	0	0	0	0	0	0	0	0	0	0	0	0	0	0	0	5
157464a58e2eb0cc1354a482732182f3	0	0	0	0	0	0	0	0	0	0	0	0	0	0	0	0	0	0	0	0	0	0	0	0	0	0	0	0	0	0	0	0	0	0	0	0	0	0	0	0	0	0	0	0	0	0	0	25
1b6a6dc29299be0ad1b1800a60b70ab8	0	0	0	0	0	0	7	0	0	0	0	0	0	0	0	0	0	0	0	0	0	0	0	0	0	0	0	0	0	7	0	0	0	0	0	0	0	0	0	0	11	0	0	0	0	0	0	0
6a442a300eaa81acc7d20c0af28e030b	0	0	0	0	0	0	0	0	0	0	0	0	0	0	0	0	0	0	0	0	0	0	0	0	0	0	0	0	0	0	0	0	0	25	0	0	0	0	0	0	0	0	0	0	0	0	0	0
cfcb9525e834992de425a4f759566bd9	0	0	0	0	0	0	0	0	0	0	0	0	0	0	0	0	0	0	0	0	0	0	0	0	0	0	0	0	0	0	0	0	0	0	25	0	0	0	0	0	0	0	0	0	0	0	0	0
925019e0eb9ad1a32f12fb1d6ca997a3	0	0	0	0	0	0	0	0	0	0	0	8	0	0	0	0	0	0	0	0	0	0	0	0	0	17	0	0	0	0	0	0	0	0	0	0	0	0	0	0	0	0	0	0	0	0	0	0
9e4b7d31ec1fd06fb65a19c3b93abfcf	0	0	0	0	0	0	0	0	0	0	0	14	0	0	0	0	0	0	0	0	0	0	0	0	0	11	0	0	0	0	0	0	0	0	0	0	0	0	0	0	0	0	0	0	0	0	0	0
d6bf1ad6cff22863c309db1ab446a1ce	0	0	0	0	0	0	0	0	0	0	0	0	0	0	0	0	0	0	0	0	13	12	0	0	0	0	0	0	0	0	0	0	0	0	0	0	0	0	0	0	0	0	0	0	0	0	0	0
b3d2ba2be13bd1bc2e6b42a170f42865	0	0	0	0	0	0	0	0	0	0	0	0	0	0	0	0	0	0	0	0	25	0	0	0	0	0	0	0	0	0	0	0	0	0	0	0	0	0	0	0	0	0	0	0	0	0	0	0
19b0acd866577616280734e5f0de0fcf	0	0	0	0	0	0	0	0	0	0	0	0	0	17	0	0	0	0	0	0	0	8	0	0	0	0	0	0	0	0	0	0	0	0	0	0	0	0	0	0	0	0	0	0	0	0	0	0
bc7a72e1c9564981551d2e2add5f330a	0	0	0	0	0	0	0	0	0	0	0	0	0	9	6	0	6	0	0	0	0	4	0	0	0	0	0	0	0	0	0	0	0	0	0	0	0	0	0	0	0	0	0	0	0	0	0	0
0df4ae7d16b6ebbe8e064322b35f1cda	0	0	0	0	0	0	0	0	0	0	0	0	0	25	0	0	0	0	0	0	0	0	0	0	0	0	0	0	0	0	0	0	0	0	0	0	0	0	0	0	0	0	0	0	0	0	0	0
5fe8535277e49e475fa24d8455297b6e	0	0	0	0	0	0	0	0	0	0	0	0	0	5	13	0	7	0	0	0	0	0	0	0	0	0	0	0	0	0	0	0	0	0	0	0	0	0	0	0	0	0	0	0	0	0	0	0
[truncated: 3,123 more rows]
