# Supplementary material for: Saccharomyces boulardii (CNCM I-745) improves intestinal damage in sepsis by remodeling intestinal flora structure
Source: Front Cell Infect Microbiol. 2025 Jul 31;15:1602792. doi: 10.3389/fcimb.2025.1602792 (PMC12350329; doi:10.3389/fcimb.2025.1602792)
Supplement: Supplementary file 1 [file DataSheet1.zip › summary/summary/5_Beta_diversity/1_distance_matrices/weighted_unifrac_distance_matrix.xlsx]

## Sheet: Sheet1
	DW4_1	DW4_2	DW4_3	DW4_4	DW4_5	DW4_6	DW0_1	DW0_2	DW0_3	DW0_4	DW0_5	DW0_6	CW4_1	CW4_2	CW4_3	CW4_4	CW4_5	CW4_6	CW0_1	CW0_2	CW0_3	CW0_4	CW0_5	CW0_6	BW4_1	BW4_2	BW4_3	BW4_4	BW4_5	BW4_6	BW0_1	BW0_2	BW0_3	BW0_4	BW0_5	BW0_6	AW4_1	AW4_2	AW4_3	AW4_4	AW4_5	AW4_6	AW0_1	AW0_2	AW0_3	AW0_4	AW0_5	AW0_6
DW4_1	0	0.108142	0.0898338	0.115202	0.0589125	0.409573	0.423223	0.0905616	0.0820065	0.0793438	0.595748	0.426243	0.0266663	0.507502	0.524028	0.0540844	0.501014	0.0346476	0.0482238	0.316582	0.540447	0.544489	0.053145	0.440804	0.0806798	0.425206	0.238343	0.0420153	0.0472574	0.254478	0.0780089	0.0702002	0.196806	0.565685	0.508199	0.722013	0.133526	0.259106	0.213268	0.418244	0.290885	0.488905	0.526178	0.36918	0.187113	0.535234	0.536847	0.766255
DW4_2	0.108142	0	0.037602	0.092394	0.0654939	0.360053	0.378427	0.0790967	0.0599357	0.0624022	0.55418	0.384152	0.117727	0.458175	0.470751	0.101723	0.450278	0.108596	0.108067	0.245209	0.48949	0.494334	0.104778	0.378009	0.105341	0.382477	0.187045	0.0938325	0.115862	0.260415	0.0648135	0.0659047	0.144743	0.520264	0.458722	0.682286	0.139351	0.216863	0.213818	0.371823	0.265977	0.433001	0.483712	0.316555	0.155688	0.489796	0.490864	0.715995
DW4_3	0.0898338	0.037602	0	0.0826017	0.0473671	0.373303	0.390659	0.0647463	0.0510785	0.0547294	0.568908	0.394845	0.0964727	0.477735	0.493546	0.0890665	0.471232	0.0936429	0.0873724	0.258099	0.508605	0.512737	0.0885398	0.392756	0.0866115	0.393787	0.19763	0.0802695	0.0989264	0.252442	0.0629959	0.0572862	0.152549	0.535446	0.478872	0.696327	0.129279	0.223266	0.205059	0.389937	0.264944	0.451615	0.498244	0.332307	0.16481	0.50384	0.5062	0.736282
DW4_4	0.115202	0.092394	0.0826017	0	0.070015	0.378787	0.396594	0.0727961	0.108419	0.102903	0.564973	0.398807	0.120533	0.493134	0.505392	0.0969766	0.485453	0.107907	0.119207	0.293756	0.516802	0.523382	0.109976	0.389347	0.102182	0.396306	0.225558	0.104663	0.123166	0.201781	0.115122	0.108722	0.151741	0.545899	0.472443	0.70223	0.141504	0.251985	0.178142	0.372506	0.239804	0.450328	0.500876	0.349394	0.174766	0.511083	0.521274	0.717056
DW4_5	0.0589125	0.0654939	0.0473671	0.070015	0	0.382528	0.395733	0.0572845	0.0547887	0.0539467	0.576751	0.407046	0.0644473	0.490624	0.50591	0.0578132	0.484009	0.064442	0.0563287	0.287731	0.522094	0.527285	0.0588164	0.417107	0.0593281	0.405867	0.215905	0.0536088	0.0646532	0.236467	0.0614003	0.0539572	0.164844	0.544692	0.487402	0.704379	0.119542	0.240055	0.190978	0.400066	0.269257	0.467866	0.505955	0.350333	0.170281	0.513739	0.515598	0.745014
DW4_6	0.409573	0.360053	0.373303	0.378787	0.382528	0	0.112831	0.394477	0.378268	0.370447	0.450251	0.216813	0.420726	0.228712	0.250372	0.398815	0.22362	0.422942	0.411441	0.339468	0.272922	0.273143	0.413487	0.439869	0.39607	0.217983	0.297376	0.405756	0.398901	0.431712	0.382362	0.384543	0.410133	0.410115	0.303112	0.677925	0.356223	0.30284	0.454716	0.537317	0.398267	0.451953	0.274496	0.338598	0.398849	0.233116	0.277253	0.588233
DW0_1	0.423223	0.378427	0.390659	0.396594	0.395733	0.112831	0	0.410493	0.395592	0.387633	0.462965	0.203537	0.436749	0.220062	0.239246	0.412328	0.215777	0.438567	0.422731	0.365705	0.248104	0.249981	0.429384	0.462401	0.412296	0.204708	0.320401	0.421097	0.410263	0.44602	0.396099	0.39828	0.423551	0.428393	0.318668	0.696068	0.374156	0.331291	0.469294	0.548053	0.416038	0.480826	0.292468	0.36657	0.4117	0.22044	0.292898	0.608056
DW0_2	0.0905616	0.0790967	0.0647463	0.0727961	0.0572845	0.394477	0.410493	0	0.0680382	0.0708954	0.584182	0.402388	0.0911386	0.496302	0.509003	0.0757435	0.488707	0.0740892	0.0891404	0.297965	0.524223	0.528661	0.0745	0.399051	0.0825455	0.400284	0.223629	0.0705423	0.0987592	0.213521	0.0702616	0.0689651	0.147586	0.555507	0.489601	0.701664	0.144792	0.250497	0.183957	0.386801	0.251364	0.449626	0.516573	0.341171	0.150689	0.523079	0.52965	0.731285
DW0_3	0.0820065	0.0599357	0.0510785	0.108419	0.0547887	0.378268	0.395592	0.0680382	0	0.0158762	0.575026	0.401214	0.0894794	0.481092	0.496673	0.097855	0.474878	0.0887569	0.0718937	0.278587	0.514137	0.518116	0.0819592	0.417643	0.089571	0.399937	0.201068	0.0627811	0.0972929	0.267477	0.0381858	0.0373253	0.146716	0.538677	0.482737	0.696079	0.144417	0.223442	0.220264	0.392999	0.284808	0.454681	0.504488	0.335885	0.151898	0.508448	0.510209	0.739761
DW0_4	0.0793438	0.0624022	0.0547294	0.102903	0.0539467	0.370447	0.387633	0.0708954	0.0158762	0	0.565788	0.401817	0.0861562	0.481865	0.497204	0.0927607	0.475646	0.0947894	0.0767792	0.281077	0.512373	0.516709	0.0838149	0.414805	0.0864648	0.400566	0.206265	0.0683396	0.0968623	0.261582	0.0451156	0.0413375	0.146149	0.538329	0.48216	0.694245	0.147722	0.227164	0.224814	0.389947	0.28187	0.457701	0.496309	0.334655	0.143805	0.507129	0.509558	0.740495
DW0_5	0.595748	0.55418	0.568908	0.564973	0.576751	0.450251	0.462965	0.584182	0.575026	0.565788	0	0.48122	0.602389	0.469084	0.456368	0.585847	0.472031	0.606577	0.604254	0.445879	0.440549	0.441115	0.601036	0.416751	0.59111	0.4816	0.485404	0.597569	0.583846	0.563714	0.575622	0.578283	0.549469	0.324251	0.301761	0.487796	0.545585	0.479071	0.622376	0.641914	0.545117	0.437381	0.330417	0.429842	0.548443	0.398249	0.350104	0.564436
DW0_6	0.426243	0.384152	0.394845	0.398807	0.407046	0.216813	0.203537	0.402388	0.401214	0.401817	0.48122	0	0.435515	0.203332	0.221445	0.412498	0.19572	0.427642	0.435751	0.377314	0.279175	0.282806	0.427328	0.471029	0.417361	0.0105046	0.31964	0.41232	0.414643	0.430628	0.400299	0.408615	0.380464	0.458186	0.34069	0.698575	0.363935	0.329415	0.453178	0.568101	0.38274	0.485099	0.329485	0.37914	0.441716	0.246266	0.324945	0.618884
CW4_1	0.0266663	0.117727	0.0964727	0.120533	0.0644473	0.420726	0.436749	0.0911386	0.0894794	0.0861562	0.602389	0.435515	0	0.516626	0.532257	0.0614788	0.510299	0.0291351	0.0564853	0.311958	0.547858	0.552266	0.045931	0.446466	0.0834593	0.434542	0.23785	0.0558459	0.0578448	0.251272	0.0922622	0.0832565	0.205301	0.574099	0.51916	0.728846	0.137022	0.271999	0.212896	0.425191	0.299437	0.4902	0.533825	0.36562	0.187475	0.544126	0.546177	0.775637
CW4_2	0.507502	0.458175	0.477735	0.493134	0.490624	0.228712	0.220062	0.496302	0.481092	0.481865	0.469084	0.203332	0.516626	0	0.0536106	0.495327	0.0162725	0.511038	0.516783	0.391523	0.214016	0.211222	0.509713	0.528167	0.502673	0.20524	0.380465	0.504681	0.501174	0.531342	0.490014	0.491975	0.515623	0.423283	0.308218	0.700336	0.440741	0.377173	0.542734	0.615923	0.482882	0.454245	0.279197	0.382412	0.500542	0.188681	0.269584	0.595633
CW4_3	0.524028	0.470751	0.493546	0.505392	0.50591	0.250372	0.239246	0.509003	0.496673	0.497204	0.456368	0.221445	0.532257	0.0536106	0	0.507989	0.0593987	0.522185	0.531592	0.391613	0.231559	0.229679	0.524939	0.532873	0.518062	0.222337	0.389858	0.515146	0.516808	0.544709	0.505475	0.506843	0.531132	0.411782	0.298071	0.696518	0.449395	0.379414	0.553307	0.62023	0.490701	0.433981	0.267934	0.375157	0.509037	0.18485	0.256411	0.585303
CW4_4	0.0540844	0.101723	0.0890665	0.0969766	0.0578132	0.398815	0.412328	0.0757435	0.097855	0.0927607	0.585847	0.412498	0.0614788	0.495327	0.507989	0	0.488016	0.0571812	0.0518538	0.314973	0.528397	0.533651	0.0442828	0.419479	0.0833639	0.409834	0.240772	0.0587607	0.0484568	0.240862	0.0957689	0.0892624	0.18318	0.56064	0.499952	0.713793	0.12306	0.257088	0.198068	0.402479	0.269174	0.47425	0.514331	0.359261	0.173366	0.528424	0.533185	0.754544
CW4_5	0.501014	0.450278	0.471232	0.485453	0.484009	0.22362	0.215777	0.488707	0.474878	0.475646	0.472031	0.19572	0.510299	0.0162725	0.0593987	0.488016	0	0.503584	0.510138	0.388668	0.210117	0.208758	0.502534	0.52333	0.495774	0.197073	0.374205	0.496881	0.494089	0.523512	0.483009	0.485192	0.507928	0.424701	0.30977	0.700057	0.434617	0.374671	0.535253	0.610631	0.47584	0.455423	0.283387	0.380671	0.495259	0.191315	0.273856	0.594658
CW4_6	0.0346476	0.108596	0.0936429	0.107907	0.064442	0.422942	0.438567	0.0740892	0.0887569	0.0947894	0.606577	0.427642	0.0291351	0.511038	0.522185	0.0571812	0.503584	0	0.0633407	0.304398	0.544026	0.548674	0.0457589	0.427568	0.0816899	0.425311	0.229941	0.0457549	0.0623356	0.239458	0.0962014	0.0904656	0.193252	0.570745	0.509249	0.728448	0.134104	0.264459	0.18821	0.410399	0.285333	0.472478	0.536521	0.359082	0.172905	0.542421	0.542825	0.758014
CW0_1	0.0482238	0.108067	0.0873724	0.119207	0.0563287	0.411441	0.422731	0.0891404	0.0718937	0.0767792	0.604254	0.435751	0.0564853	0.516783	0.531592	0.0518538	0.510138	0.0633407	0	0.324154	0.550501	0.554448	0.045467	0.458102	0.0833949	0.435038	0.243253	0.0470785	0.0410634	0.271037	0.0639265	0.0527661	0.194805	0.569459	0.516924	0.729444	0.124566	0.259952	0.223076	0.432848	0.305324	0.499258	0.539784	0.38291	0.204111	0.54325	0.543699	0.773568
CW0_2	0.316582	0.245209	0.258099	0.293756	0.287731	0.339468	0.365705	0.297965	0.278587	0.281077	0.445879	0.377314	0.311958	0.391523	0.391613	0.314973	0.388668	0.304398	0.324154	0	0.413308	0.415123	0.30311	0.347259	0.300222	0.375858	0.0919886	0.307224	0.329606	0.340523	0.298047	0.298276	0.322796	0.416416	0.38794	0.589326	0.206036	0.155705	0.340751	0.381624	0.296924	0.244348	0.392318	0.133745	0.265185	0.406615	0.398474	0.612707
CW0_3	0.540447	0.48949	0.508605	0.516802	0.522094	0.272922	0.248104	0.524223	0.514137	0.512373	0.440549	0.279175	0.547858	0.214016	0.231559	0.528397	0.210117	0.544026	0.550501	0.413308	0	0.0162463	0.542866	0.535821	0.536846	0.279298	0.423165	0.537854	0.529229	0.552821	0.5188	0.525509	0.532888	0.414666	0.314714	0.69611	0.485452	0.441233	0.571895	0.625191	0.504587	0.482421	0.288559	0.415631	0.509677	0.222236	0.289069	0.60187
CW0_4	0.544489	0.494334	0.512737	0.523382	0.527285	0.273143	0.249981	0.528661	0.518116	0.516709	0.441115	0.282806	0.552266	0.211222	0.229679	0.533651	0.208758	0.548674	0.554448	0.415123	0.0162463	0	0.547795	0.542041	0.541377	0.283432	0.425768	0.542078	0.534263	0.560136	0.522976	0.529355	0.538839	0.412083	0.316011	0.699002	0.489062	0.442146	0.577947	0.629944	0.511413	0.481372	0.28668	0.416818	0.514654	0.222006	0.286408	0.601106
CW0_5	0.053145	0.104778	0.0885398	0.109976	0.0588164	0.413487	0.429384	0.0745	0.0819592	0.0838149	0.601036	0.427328	0.045931	0.509713	0.524939	0.0442828	0.502534	0.0457589	0.045467	0.30311	0.542866	0.547795	0	0.428897	0.0693676	0.426114	0.226194	0.0549282	0.0506832	0.241445	0.0893515	0.0846054	0.186161	0.568313	0.511455	0.722195	0.124506	0.260966	0.197327	0.420256	0.293546	0.481512	0.532017	0.350466	0.170493	0.538775	0.539916	0.767576
CW0_6	0.440804	0.378009	0.392756	0.389347	0.417107	0.439869	0.462401	0.399051	0.417643	0.414805	0.416751	0.471029	0.446466	0.528167	0.532873	0.419479	0.52333	0.427568	0.458102	0.347259	0.535821	0.542041	0.428897	0	0.414692	0.467109	0.337194	0.435477	0.45126	0.383934	0.426158	0.429975	0.40559	0.571531	0.495898	0.392715	0.401365	0.353024	0.416912	0.491433	0.373213	0.456962	0.522121	0.347588	0.361081	0.534226	0.542829	0.71201
BW4_1	0.0806798	0.105341	0.0866115	0.102182	0.0593281	0.39607	0.412296	0.0825455	0.089571	0.0864648	0.59111	0.417361	0.0834593	0.502673	0.518062	0.0833639	0.495774	0.0816899	0.0833949	0.300222	0.536846	0.541377	0.0693676	0.414692	0	0.4162	0.220177	0.0773677	0.0899915	0.228036	0.0916434	0.0832501	0.172019	0.560069	0.501945	0.715929	0.134598	0.253551	0.190284	0.414534	0.28654	0.480341	0.520818	0.35204	0.145652	0.527905	0.529332	0.757776
BW4_2	0.425206	0.382477	0.393787	0.396306	0.405867	0.217983	0.204708	0.400284	0.399937	0.400566	0.4816	0.0105046	0.434542	0.20524	0.222337	0.409834	0.197073	0.425311	0.435038	0.375858	0.279298	0.283432	0.426114	0.467109	0.4162	0	0.318035	0.410033	0.41438	0.427476	0.399223	0.407113	0.377267	0.459893	0.341632	0.696679	0.362477	0.328766	0.450576	0.564685	0.377815	0.483264	0.330711	0.377097	0.438484	0.248465	0.327288	0.618727
BW4_3	0.238343	0.187045	0.19763	0.225558	0.215905	0.297376	0.320401	0.223629	0.201068	0.206265	0.485404	0.31964	0.23785	0.380465	0.389858	0.240772	0.374205	0.229941	0.243253	0.0919886	0.423165	0.425768	0.226194	0.337194	0.220177	0.318035	0	0.231779	0.246836	0.263077	0.219896	0.218335	0.248382	0.449166	0.393555	0.63375	0.126233	0.0858789	0.263055	0.38743	0.234011	0.288984	0.413361	0.154465	0.242387	0.417093	0.419573	0.649462
BW4_4	0.0420153	0.0938325	0.0802695	0.104663	0.0536088	0.405756	0.421097	0.0705423	0.0627811	0.0683396	0.597569	0.41232	0.0558459	0.504681	0.515146	0.0587607	0.496881	0.0457549	0.0470785	0.307224	0.537854	0.542078	0.0549282	0.435477	0.0773677	0.410033	0.231779	0	0.0610631	0.248121	0.0637491	0.0593261	0.171558	0.560416	0.499681	0.715092	0.130364	0.251427	0.203571	0.41049	0.27595	0.47764	0.528243	0.362249	0.179661	0.531504	0.531841	0.747162
BW4_5	0.0472574	0.115862	0.0989264	0.123166	0.0646532	0.398901	0.410263	0.0987592	0.0972929	0.0968623	0.583846	0.414643	0.0578448	0.501174	0.516808	0.0484568	0.494089	0.0623356	0.0410634	0.329606	0.529229	0.534263	0.0506832	0.45126	0.0899915	0.41438	0.246836	0.0610631	0	0.262521	0.0863003	0.0809145	0.201162	0.548458	0.493258	0.714814	0.130254	0.266924	0.223802	0.433745	0.2935	0.500801	0.51541	0.386488	0.205981	0.520982	0.520699	0.75477
BW4_6	0.254478	0.260415	0.252442	0.201781	0.236467	0.431712	0.44602	0.213521	0.267477	0.261582	0.563714	0.430628	0.251272	0.531342	0.544709	0.240862	0.523512	0.239458	0.271037	0.340523	0.552821	0.560136	0.241445	0.383934	0.228036	0.427476	0.263077	0.248121	0.262521	0	0.268841	0.26207	0.266069	0.58484	0.500732	0.70296	0.229358	0.303204	0.212871	0.395615	0.23529	0.480833	0.540643	0.37518	0.271861	0.548735	0.560877	0.699354
BW0_1	0.0780089	0.0648135	0.0629959	0.115122	0.0614003	0.382362	0.396099	0.0702616	0.0381858	0.0451156	0.575622	0.400299	0.0922622	0.490014	0.505475	0.0957689	0.483009	0.0962014	0.0639265	0.298047	0.5188	0.522976	0.0893515	0.426158	0.0916434	0.399223	0.219896	0.0637491	0.0863003	0.268841	0	0.0192168	0.149895	0.543903	0.486884	0.696921	0.15071	0.2376	0.228327	0.407006	0.279408	0.472929	0.508906	0.356279	0.176443	0.510635	0.513035	0.74462
BW0_2	0.0702002	0.0659047	0.0572862	0.108722	0.0539572	0.384543	0.39828	0.0689651	0.0373253	0.0413375	0.578283	0.408615	0.0832565	0.491975	0.506843	0.0892624	0.485192	0.0904656	0.0527661	0.298276	0.525509	0.529355	0.0846054	0.429975	0.0832501	0.407113	0.218335	0.0593261	0.0809145	0.26207	0.0192168	0	0.163415	0.544989	0.490163	0.701756	0.142124	0.237085	0.221945	0.405321	0.282417	0.473691	0.511666	0.356059	0.177832	0.515318	0.516424	0.746012
BW0_3	0.196806	0.144743	0.152549	0.151741	0.164844	0.410133	0.423551	0.147586	0.146716	0.146149	0.549469	0.380464	0.205301	0.515623	0.531132	0.18318	0.507928	0.193252	0.194805	0.322796	0.532888	0.538839	0.186161	0.40559	0.172019	0.377267	0.248382	0.171558	0.201162	0.266069	0.149895	0.163415	0	0.571024	0.493908	0.697417	0.199021	0.274125	0.243851	0.414488	0.283234	0.486736	0.530257	0.369592	0.202301	0.532683	0.545201	0.751577
BW0_4	0.565685	0.520264	0.535446	0.545899	0.544692	0.410115	0.428393	0.555507	0.538677	0.538329	0.324251	0.458186	0.574099	0.423283	0.411782	0.56064	0.424701	0.570745	0.569459	0.416416	0.414666	0.412083	0.568313	0.571531	0.560069	0.459893	0.449166	0.560416	0.548458	0.58484	0.543903	0.544989	0.571024	0	0.231483	0.639371	0.508694	0.443218	0.598068	0.634555	0.555295	0.391671	0.285356	0.399876	0.531181	0.359887	0.285766	0.54489
BW0_5	0.508199	0.458722	0.478872	0.472443	0.487402	0.303112	0.318668	0.489601	0.482737	0.48216	0.301761	0.34069	0.51916	0.308218	0.298071	0.499952	0.30977	0.509249	0.516924	0.38794	0.314714	0.316011	0.511455	0.495898	0.501945	0.341632	0.393555	0.499681	0.493258	0.500732	0.486884	0.490163	0.493908	0.231483	0	0.643373	0.453594	0.386888	0.521269	0.56981	0.472023	0.406981	0.195597	0.357914	0.476391	0.239596	0.204596	0.491138
BW0_6	0.722013	0.682286	0.696327	0.70223	0.704379	0.677925	0.696068	0.701664	0.696079	0.694245	0.487796	0.698575	0.728846	0.700336	0.696518	0.713793	0.700057	0.728448	0.729444	0.589326	0.69611	0.699002	0.722195	0.392715	0.715929	0.696679	0.63375	0.715092	0.714814	0.70296	0.696921	0.701756	0.697417	0.639371	0.643373	0	0.681898	0.63764	0.749026	0.766629	0.688454	0.591645	0.651527	0.591238	0.676809	0.68337	0.657787	0.796859
AW4_1	0.133526	0.139351	0.129279	0.141504	0.119542	0.356223	0.374156	0.144792	0.144417	0.147722	0.545585	0.363935	0.137022	0.440741	0.449395	0.12306	0.434617	0.134104	0.124566	0.206036	0.485452	0.489062	0.124506	0.401365	0.134598	0.362477	0.126233	0.130364	0.130254	0.229358	0.15071	0.142124	0.199021	0.508694	0.453594	0.681898	0	0.149994	0.18381	0.385619	0.217403	0.387028	0.477295	0.266023	0.219163	0.479029	0.480473	0.709441
AW4_2	0.259106	0.216863	0.223266	0.251985	0.240055	0.30284	0.331291	0.250497	0.223442	0.227164	0.479071	0.329415	0.271999	0.377173	0.379414	0.257088	0.374671	0.264459	0.259952	0.155705	0.441233	0.442146	0.260966	0.353024	0.253551	0.328766	0.0858789	0.251427	0.266924	0.303204	0.2376	0.237085	0.274125	0.443218	0.386888	0.63764	0.149994	0	0.297774	0.427961	0.245787	0.247803	0.411682	0.132351	0.289087	0.413146	0.414029	0.653834
AW4_3	0.213268	0.213818	0.205059	0.178142	0.190978	0.454716	0.469294	0.183957	0.220264	0.224814	0.622376	0.453178	0.212896	0.542734	0.553307	0.198068	0.535253	0.18821	0.223076	0.340751	0.571895	0.577947	0.197327	0.416912	0.190284	0.450576	0.263055	0.203571	0.223802	0.212871	0.228327	0.221945	0.243851	0.598068	0.521269	0.749026	0.18381	0.297774	0	0.251891	0.154588	0.456482	0.565769	0.386504	0.23884	0.568535	0.573491	0.650963
AW4_4	0.418244	0.371823	0.389937	0.372506	0.400066	0.537317	0.548053	0.386801	0.392999	0.389947	0.641914	0.568101	0.425191	0.615923	0.62023	0.402479	0.610631	0.410399	0.432848	0.381624	0.625191	0.629944	0.420256	0.491433	0.414534	0.564685	0.38743	0.41049	0.433745	0.395615	0.407006	0.405321	0.414488	0.634555	0.56981	0.766629	0.385619	0.427961	0.251891	0	0.280724	0.475272	0.609446	0.44233	0.35159	0.610549	0.621322	0.640898
AW4_5	0.290885	0.265977	0.264944	0.239804	0.269257	0.398267	0.416038	0.251364	0.284808	0.28187	0.545117	0.38274	0.299437	0.482882	0.490701	0.269174	0.47584	0.285333	0.305324	0.296924	0.504587	0.511413	0.293546	0.373213	0.28654	0.377815	0.234011	0.27595	0.2935	0.23529	0.279408	0.282417	0.283234	0.555295	0.472023	0.688454	0.217403	0.245787	0.154588	0.280724	0	0.404013	0.509813	0.338716	0.301431	0.514052	0.52695	0.602979
AW4_6	0.488905	0.433001	0.451615	0.450328	0.467866	0.451953	0.480826	0.449626	0.454681	0.457701	0.437381	0.485099	0.4902	0.454245	0.433981	0.47425	0.455423	0.472478	0.499258	0.244348	0.482421	0.481372	0.481512	0.456962	0.480341	0.483264	0.288984	0.47764	0.500801	0.480833	0.472929	0.473691	0.486736	0.391671	0.406981	0.591645	0.387028	0.247803	0.456482	0.475272	0.404013	0	0.405367	0.161446	0.420956	0.448155	0.407388	0.590685
AW0_1	0.526178	0.483712	0.498244	0.500876	0.505955	0.274496	0.292468	0.516573	0.504488	0.496309	0.330417	0.329485	0.533825	0.279197	0.267934	0.514331	0.283387	0.536521	0.539784	0.392318	0.288559	0.28668	0.532017	0.522121	0.520818	0.330711	0.413361	0.528243	0.51541	0.540643	0.508906	0.511666	0.530257	0.285356	0.195597	0.651527	0.477295	0.411682	0.565769	0.609446	0.509813	0.405367	0	0.36074	0.491792	0.198898	0.058747	0.497411
AW0_2	0.36918	0.316555	0.332307	0.349394	0.350333	0.338598	0.36657	0.341171	0.335885	0.334655	0.429842	0.37914	0.36562	0.382412	0.375157	0.359261	0.380671	0.359082	0.38291	0.133745	0.415631	0.416818	0.350466	0.347588	0.35204	0.377097	0.154465	0.362249	0.386488	0.37518	0.356279	0.356059	0.369592	0.399876	0.357914	0.591238	0.266023	0.132351	0.386504	0.44233	0.338716	0.161446	0.36074	0	0.302703	0.390793	0.375309	0.613568
AW0_3	0.187113	0.155688	0.16481	0.174766	0.170281	0.398849	0.4117	0.150689	0.151898	0.143805	0.548443	0.441716	0.187475	0.500542	0.509037	0.173366	0.495259	0.172905	0.204111	0.265185	0.509677	0.514654	0.170493	0.361081	0.145652	0.438484	0.242387	0.179661	0.205981	0.271861	0.176443	0.177832	0.202301	0.531181	0.476391	0.676809	0.219163	0.289087	0.23884	0.35159	0.301431	0.420956	0.491792	0.302703	0	0.505956	0.510306	0.713519
AW0_4	0.535234	0.489796	0.50384	0.511083	0.513739	0.233116	0.22044	0.523079	0.508448	0.507129	0.398249	0.246266	0.544126	0.188681	0.18485	0.528424	0.191315	0.542421	0.54325	0.406615	0.222236	0.222006	0.538775	0.534226	0.527905	0.248465	0.417093	0.531504	0.520982	0.548735	0.510635	0.515318	0.532683	0.359887	0.239596	0.68337	0.479029	0.413146	0.568535	0.610549	0.514052	0.448155	0.198898	0.390793	0.505956	0	0.184073	0.531218
AW0_5	0.536847	0.490864	0.5062	0.521274	0.515598	0.277253	0.292898	0.52965	0.510209	0.509558	0.350104	0.324945	0.546177	0.269584	0.256411	0.533185	0.273856	0.542825	0.543699	0.398474	0.289069	0.286408	0.539916	0.542829	0.529332	0.327288	0.419573	0.531841	0.520699	0.560877	0.513035	0.516424	0.545201	0.285766	0.204596	0.657787	0.480473	0.414029	0.573491	0.621322	0.52695	0.407388	0.058747	0.375309	0.510306	0.184073	0	0.494999
AW0_6	0.766255	0.715995	0.736282	0.717056	0.745014	0.588233	0.608056	0.731285	0.739761	0.740495	0.564436	0.618884	0.775637	0.595633	0.585303	0.754544	0.594658	0.758014	0.773568	0.612707	0.60187	0.601106	0.767576	0.71201	0.757776	0.618727	0.649462	0.747162	0.75477	0.699354	0.74462	0.746012	0.751577	0.54489	0.491138	0.796859	0.709441	0.653834	0.650963	0.640898	0.602979	0.590685	0.497411	0.613568	0.713519	0.531218	0.494999	0
