# Supplementary material for: Saccharomyces boulardii (CNCM I-745) improves intestinal damage in sepsis by remodeling intestinal flora structure
Source: Front Cell Infect Microbiol. 2025 Jul 31;15:1602792. doi: 10.3389/fcimb.2025.1602792 (PMC12350329; doi:10.3389/fcimb.2025.1602792)
Supplement: Supplementary file 1 [file DataSheet1.zip › summary/summary/5_Beta_diversity/1_distance_matrices/bray_curtis_distance_matrix.xlsx]

## Sheet: Sheet1
	DW4_1	DW4_2	DW4_3	DW4_4	DW4_5	DW4_6	DW0_1	DW0_2	DW0_3	DW0_4	DW0_5	DW0_6	CW4_1	CW4_2	CW4_3	CW4_4	CW4_5	CW4_6	CW0_1	CW0_2	CW0_3	CW0_4	CW0_5	CW0_6	BW4_1	BW4_2	BW4_3	BW4_4	BW4_5	BW4_6	BW0_1	BW0_2	BW0_3	BW0_4	BW0_5	BW0_6	AW4_1	AW4_2	AW4_3	AW4_4	AW4_5	AW4_6	AW0_1	AW0_2	AW0_3	AW0_4	AW0_5	AW0_6
DW4_1	0	0.594968	0.476484	0.414038	0.405056	0.727628	0.732584	0.4285	0.543005	0.54098	0.893763	0.638974	0.18884	0.780878	0.802583	0.416921	0.770323	0.179358	0.418493	0.898123	0.824693	0.82779	0.445273	0.70273	0.385066	0.6364	0.622248	0.19351	0.367793	0.441151	0.49645	0.479987	0.583532	0.881755	0.787001	0.933194	0.497236	0.604379	0.429215	0.95416	0.50872	0.946607	0.831316	0.8499	0.786048	0.812065	0.839036	0.889736
DW4_2	0.594968	0	0.180192	0.331102	0.29503	0.6709	0.671066	0.358739	0.384494	0.396765	0.89007	0.697965	0.631326	0.754241	0.776303	0.528686	0.747332	0.58925	0.503621	0.817235	0.804012	0.803154	0.569785	0.675641	0.497236	0.692938	0.642357	0.564567	0.553464	0.649266	0.275517	0.308753	0.492018	0.885281	0.792624	0.925832	0.613361	0.556609	0.616268	0.941366	0.610169	0.914538	0.832221	0.795983	0.778519	0.813995	0.838488	0.888664
DW4_3	0.476484	0.180192	0	0.208711	0.169565	0.672377	0.67109	0.246784	0.300605	0.314805	0.890332	0.63478	0.514414	0.770466	0.792004	0.413895	0.760698	0.473506	0.387973	0.822286	0.808753	0.812375	0.456495	0.674235	0.383923	0.633684	0.631921	0.43062	0.439055	0.579339	0.298127	0.297508	0.423282	0.886138	0.800319	0.924712	0.52018	0.511412	0.499714	0.940294	0.5142	0.926403	0.833818	0.793053	0.75143	0.813066	0.84149	0.888259
DW4_4	0.414038	0.331102	0.208711	0	0.115887	0.649886	0.656056	0.217788	0.356857	0.351163	0.883375	0.638449	0.430859	0.779019	0.801082	0.332912	0.771943	0.397527	0.304751	0.860026	0.820904	0.82212	0.377561	0.695321	0.370056	0.637782	0.637258	0.407653	0.350781	0.553774	0.3925	0.391404	0.433718	0.881993	0.792195	0.926213	0.456185	0.520347	0.424259	0.953612	0.493948	0.938912	0.818903	0.815353	0.759435	0.814114	0.837701	0.890832
DW4_5	0.405056	0.29503	0.169565	0.115887	0	0.658415	0.649385	0.18367	0.316854	0.315282	0.886996	0.631135	0.392547	0.775374	0.796174	0.289645	0.766225	0.350186	0.260888	0.856476	0.815258	0.818832	0.340132	0.696631	0.362099	0.628586	0.633613	0.389617	0.303726	0.546626	0.353355	0.353641	0.426165	0.878133	0.788311	0.925307	0.416897	0.51856	0.393929	0.946798	0.484228	0.936481	0.825384	0.804965	0.7571	0.806276	0.833079	0.887997
DW4_6	0.727628	0.6709	0.672377	0.649886	0.658415	0	0.319689	0.60569	0.613671	0.605832	0.853593	0.734895	0.779258	0.675069	0.684718	0.676761	0.665182	0.746116	0.629706	0.926237	0.744449	0.745473	0.677428	0.746974	0.64269	0.730678	0.760531	0.67881	0.660798	0.778138	0.612313	0.612456	0.616911	0.841037	0.729534	0.934027	0.738588	0.685505	0.76096	0.968622	0.755003	0.953493	0.735157	0.885995	0.839393	0.697536	0.733823	0.838678
DW0_1	0.732584	0.671066	0.67109	0.656056	0.649385	0.319689	0	0.611241	0.619842	0.613623	0.856404	0.756886	0.794101	0.636258	0.66299	0.684957	0.627704	0.763986	0.623559	0.925236	0.699824	0.704279	0.689555	0.738969	0.636567	0.750905	0.773397	0.690294	0.665301	0.780854	0.611646	0.613766	0.619389	0.845183	0.74128	0.934766	0.755265	0.704112	0.771205	0.972386	0.757219	0.955089	0.774135	0.882255	0.833079	0.729034	0.773182	0.855642
DW0_2	0.4285	0.358739	0.246784	0.217788	0.18367	0.60569	0.611241	0	0.249142	0.265582	0.893381	0.638378	0.454136	0.775684	0.797651	0.357834	0.768798	0.399647	0.28824	0.882255	0.818045	0.820642	0.336605	0.675641	0.384828	0.638402	0.629658	0.397432	0.376036	0.54858	0.276256	0.281735	0.364314	0.879134	0.783141	0.921352	0.466073	0.519584	0.424902	0.934147	0.50274	0.932717	0.834008	0.809278	0.749619	0.813638	0.837153	0.886853
DW0_3	0.543005	0.384494	0.300605	0.356857	0.316854	0.613671	0.619842	0.249142	0	0.0437673	0.902602	0.650743	0.589989	0.771348	0.794792	0.50679	0.762389	0.539026	0.427404	0.871128	0.825622	0.829839	0.473601	0.714095	0.448013	0.645692	0.631516	0.4138	0.512937	0.600519	0.258792	0.261841	0.256862	0.88397	0.786358	0.928	0.581411	0.540313	0.563233	0.94382	0.56247	0.938125	0.839345	0.796078	0.61734	0.812542	0.839536	0.89169
DW0_4	0.54098	0.396765	0.314805	0.351163	0.315282	0.605832	0.613623	0.265582	0.0437673	0	0.890236	0.653841	0.587225	0.775183	0.795101	0.500357	0.768369	0.550891	0.427452	0.872439	0.828624	0.831888	0.481631	0.713571	0.445726	0.649886	0.638283	0.415205	0.513271	0.597041	0.27342	0.2718	0.256623	0.884232	0.785571	0.925403	0.586176	0.543672	0.572834	0.947965	0.563661	0.939555	0.830697	0.800724	0.600091	0.812613	0.841633	0.890689
DW0_5	0.893763	0.89007	0.890332	0.883375	0.886996	0.853593	0.856404	0.893381	0.902602	0.890236	0	0.837249	0.887592	0.910845	0.915086	0.886162	0.909868	0.895669	0.900005	0.936053	0.821286	0.825002	0.893691	0.711308	0.892857	0.836796	0.898408	0.896741	0.880968	0.89767	0.886925	0.897884	0.852807	0.822262	0.815282	0.754312	0.892976	0.898194	0.896574	0.971028	0.86379	0.963357	0.806252	0.928834	0.903459	0.836486	0.805847	0.860979
DW0_6	0.638974	0.697965	0.63478	0.638449	0.631135	0.734895	0.756886	0.638378	0.650743	0.653841	0.837249	0	0.650934	0.621105	0.656724	0.645573	0.616077	0.640808	0.656199	0.878443	0.77211	0.76725	0.646336	0.806895	0.624369	0.0639712	0.64605	0.616959	0.606595	0.646097	0.672758	0.665396	0.606928	0.814853	0.719265	0.92788	0.605761	0.627323	0.614981	0.953588	0.583794	0.912442	0.700562	0.839512	0.906533	0.679072	0.682955	0.789217
CW4_1	0.18884	0.631326	0.514414	0.430859	0.392547	0.779258	0.794101	0.454136	0.589989	0.587225	0.887592	0.650934	0	0.778972	0.803178	0.347946	0.771872	0.093753	0.37637	0.863814	0.817378	0.819141	0.376704	0.766916	0.484132	0.650267	0.657414	0.283165	0.348899	0.484656	0.56552	0.552011	0.646955	0.885424	0.815282	0.934504	0.434742	0.641952	0.384447	0.957567	0.526923	0.932336	0.833246	0.822334	0.811422	0.837773	0.845826	0.89381
CW4_2	0.780878	0.754241	0.770466	0.779019	0.775374	0.675069	0.636258	0.775684	0.771348	0.775183	0.910845	0.621105	0.778972	0	0.169017	0.752788	0.0807443	0.766535	0.788311	0.875679	0.646717	0.636043	0.775446	0.821238	0.774469	0.619008	0.719003	0.775874	0.769704	0.782045	0.786095	0.786977	0.79646	0.867245	0.788716	0.934075	0.71886	0.722648	0.749214	0.95011	0.709187	0.885733	0.781378	0.83134	0.926237	0.758911	0.772467	0.848399
CW4_3	0.802583	0.776303	0.792004	0.801082	0.796174	0.684718	0.66299	0.797651	0.794792	0.795101	0.915086	0.656724	0.803178	0.169017	0	0.774826	0.18498	0.790432	0.808348	0.861098	0.680049	0.671495	0.800986	0.829339	0.797556	0.65253	0.726055	0.796483	0.794077	0.803965	0.806824	0.806776	0.818855	0.867316	0.78662	0.936553	0.725579	0.728176	0.77099	0.949395	0.707019	0.867388	0.781426	0.818927	0.929	0.763223	0.776732	0.852497
CW4_4	0.416921	0.528686	0.413895	0.332912	0.289645	0.676761	0.684957	0.357834	0.50679	0.500357	0.886162	0.645573	0.347946	0.752788	0.774826	0	0.743186	0.34473	0.156628	0.888569	0.806919	0.813661	0.20142	0.7069	0.422615	0.642214	0.669637	0.433194	0.156533	0.574955	0.49676	0.489993	0.547984	0.889665	0.804084	0.927404	0.305799	0.519847	0.386948	0.930501	0.505313	0.916444	0.831673	0.836796	0.802678	0.821738	0.843443	0.890427
CW4_5	0.770323	0.747332	0.760698	0.771943	0.766225	0.665182	0.627704	0.768798	0.762389	0.768369	0.909868	0.616077	0.771872	0.0807443	0.18498	0.743186	0	0.7571	0.774421	0.870318	0.638068	0.633756	0.764962	0.817617	0.761007	0.609954	0.707781	0.766154	0.759745	0.77373	0.77871	0.777161	0.785095	0.86248	0.783713	0.928571	0.70964	0.718836	0.742447	0.94675	0.699085	0.88571	0.777375	0.828576	0.921019	0.751358	0.768012	0.842967
CW4_6	0.179358	0.58925	0.473506	0.397527	0.350186	0.746116	0.763986	0.399647	0.539026	0.550891	0.895669	0.640808	0.093753	0.766535	0.790432	0.34473	0.7571	0	0.378014	0.847517	0.805084	0.809373	0.371724	0.713047	0.451015	0.637711	0.63995	0.241899	0.349328	0.472958	0.531307	0.523087	0.608358	0.87992	0.793743	0.928905	0.42962	0.60476	0.340012	0.928262	0.509459	0.923139	0.833532	0.805728	0.759911	0.812828	0.837535	0.889045
CW0_1	0.418493	0.503621	0.387973	0.304751	0.260888	0.629706	0.623559	0.28824	0.427404	0.427452	0.900005	0.656199	0.37637	0.788311	0.808348	0.156628	0.774421	0.378014	0	0.928309	0.836105	0.842538	0.207305	0.735895	0.353093	0.653221	0.65882	0.405103	0.143834	0.571309	0.403197	0.379158	0.458996	0.896145	0.809969	0.954231	0.330458	0.543529	0.415682	0.976341	0.53924	0.970933	0.848804	0.886877	0.826789	0.821024	0.850472	0.901553
CW0_2	0.898123	0.817235	0.822286	0.860026	0.856476	0.926237	0.925236	0.882255	0.871128	0.872439	0.936053	0.878443	0.863814	0.875679	0.861098	0.888569	0.870318	0.847517	0.928309	0	0.877085	0.881087	0.858596	0.787906	0.878228	0.873439	0.386448	0.881921	0.925736	0.887925	0.908129	0.928857	0.893357	0.918303	0.905866	0.921614	0.637211	0.588678	0.844968	0.936744	0.771228	0.627061	0.908844	0.403888	0.825741	0.908177	0.915277	0.918398
CW0_3	0.824693	0.804012	0.808753	0.820904	0.815258	0.744449	0.699824	0.818045	0.825622	0.828624	0.821286	0.77211	0.817378	0.646717	0.680049	0.806919	0.638068	0.805084	0.836105	0.877085	0	0.0763843	0.826885	0.769751	0.833699	0.765915	0.824836	0.815758	0.830149	0.831936	0.824574	0.844468	0.844968	0.830268	0.77859	0.882636	0.823358	0.843896	0.795578	0.942724	0.769823	0.923282	0.788478	0.833675	0.887068	0.78855	0.78924	0.850257
CW0_4	0.82779	0.803154	0.812375	0.82212	0.818832	0.745473	0.704279	0.820642	0.829839	0.831888	0.825002	0.76725	0.819141	0.636043	0.671495	0.813661	0.633756	0.809373	0.842538	0.881087	0.0763843	0	0.831602	0.778305	0.838631	0.764843	0.828362	0.819999	0.835438	0.83439	0.82648	0.845421	0.8499	0.831697	0.78083	0.888378	0.827695	0.841323	0.799914	0.945916	0.77678	0.922139	0.791623	0.836653	0.897193	0.795507	0.792052	0.85376
CW0_5	0.445273	0.569785	0.456495	0.377561	0.340132	0.677428	0.689555	0.336605	0.473601	0.481631	0.893691	0.646336	0.376704	0.775446	0.800986	0.20142	0.764962	0.371724	0.207305	0.858596	0.826885	0.831602	0	0.690579	0.472982	0.644263	0.599066	0.433551	0.206566	0.581507	0.528138	0.531211	0.530592	0.881802	0.787692	0.924545	0.325384	0.569642	0.420471	0.94127	0.515677	0.918541	0.83732	0.8068	0.718765	0.816163	0.839726	0.892285
CW0_6	0.70273	0.675641	0.674235	0.695321	0.696631	0.746974	0.738969	0.675641	0.714095	0.713571	0.711308	0.806895	0.766916	0.821238	0.829339	0.7069	0.817617	0.713047	0.735895	0.787906	0.769751	0.778305	0.690579	0	0.712523	0.799319	0.710926	0.711093	0.740708	0.735824	0.727747	0.73337	0.751811	0.875536	0.791814	0.556371	0.720266	0.722577	0.684623	0.874011	0.686291	0.86734	0.814734	0.737039	0.681502	0.793815	0.824716	0.878276
BW4_1	0.385066	0.497236	0.383923	0.370056	0.362099	0.64269	0.636567	0.384828	0.448013	0.445726	0.892857	0.624369	0.484132	0.774469	0.797556	0.422615	0.761007	0.451015	0.353093	0.878228	0.833699	0.838631	0.472982	0.712523	0	0.619961	0.600615	0.407009	0.374392	0.417493	0.411941	0.386448	0.480249	0.888616	0.795888	0.949014	0.54534	0.537144	0.449466	0.968479	0.547651	0.938816	0.824836	0.854451	0.706924	0.8007	0.8291	0.886019
BW4_2	0.6364	0.692938	0.633684	0.637782	0.628586	0.730678	0.750905	0.638402	0.645692	0.649886	0.836796	0.0639712	0.650267	0.619008	0.65253	0.642214	0.609954	0.637711	0.653221	0.873439	0.765915	0.764843	0.644263	0.799319	0.619961	0	0.638449	0.614433	0.60557	0.641761	0.668684	0.660726	0.602568	0.808277	0.714738	0.925307	0.601449	0.623368	0.614124	0.951611	0.57972	0.908725	0.697155	0.834795	0.903722	0.673878	0.677571	0.784571
BW4_3	0.622248	0.642357	0.631921	0.637258	0.633613	0.760531	0.773397	0.629658	0.631516	0.638283	0.898408	0.64605	0.657414	0.719003	0.726055	0.669637	0.707781	0.63995	0.65882	0.386448	0.824836	0.828362	0.599066	0.710926	0.600615	0.638449	0	0.609621	0.642095	0.619103	0.66206	0.658749	0.660869	0.886138	0.799223	0.944868	0.398551	0.335676	0.602783	0.940603	0.546317	0.625941	0.827194	0.40963	0.807086	0.804417	0.8286	0.883232
BW4_4	0.19351	0.564567	0.43062	0.407653	0.389617	0.67881	0.690294	0.397432	0.4138	0.415205	0.896741	0.616959	0.283165	0.775874	0.796483	0.433194	0.766154	0.241899	0.405103	0.881921	0.815758	0.819999	0.433551	0.711093	0.407009	0.614433	0.609621	0	0.381778	0.479796	0.447227	0.437673	0.442914	0.876584	0.776565	0.919875	0.50984	0.590155	0.441032	0.956781	0.473149	0.94351	0.831936	0.817307	0.728486	0.805061	0.831554	0.883756
BW4_5	0.367793	0.553464	0.439055	0.350781	0.303726	0.660798	0.665301	0.376036	0.512937	0.513271	0.880968	0.606595	0.348899	0.769704	0.794077	0.156533	0.759745	0.349328	0.143834	0.925736	0.830149	0.835438	0.206566	0.740708	0.374392	0.60557	0.642095	0.381778	0	0.519847	0.45609	0.427642	0.537334	0.872224	0.782569	0.945797	0.336129	0.548246	0.405628	0.968336	0.527423	0.961951	0.816997	0.884113	0.825932	0.793672	0.815853	0.871247
BW4_6	0.441151	0.649266	0.579339	0.553774	0.546626	0.778138	0.780854	0.54858	0.600519	0.597041	0.89767	0.646097	0.484656	0.782045	0.803965	0.574955	0.77373	0.472958	0.571309	0.887925	0.831936	0.83439	0.581507	0.735824	0.417493	0.641761	0.619103	0.479796	0.519847	0	0.565401	0.536405	0.64898	0.886686	0.815329	0.949562	0.647479	0.656771	0.494711	0.944368	0.587701	0.93946	0.825026	0.834318	0.799914	0.827885	0.842371	0.890332
BW0_1	0.49645	0.275517	0.298127	0.3925	0.353355	0.612313	0.611646	0.276256	0.258792	0.27342	0.886925	0.672758	0.56552	0.786095	0.806824	0.49676	0.77871	0.531307	0.403197	0.908129	0.824574	0.82648	0.528138	0.727747	0.411941	0.668684	0.66206	0.447227	0.45609	0.565401	0	0.0669017	0.349018	0.879491	0.785166	0.92221	0.620485	0.573311	0.576551	0.9711	0.599138	0.956733	0.837987	0.868484	0.817211	0.813137	0.837582	0.892309
BW0_2	0.479987	0.308753	0.297508	0.391404	0.353641	0.612456	0.613766	0.281735	0.261841	0.2718	0.897884	0.665396	0.552011	0.786977	0.806776	0.489993	0.777161	0.523087	0.379158	0.928857	0.844468	0.845421	0.531211	0.73337	0.386448	0.660726	0.658749	0.437673	0.427642	0.536405	0.0669017	0	0.378419	0.89381	0.806133	0.949728	0.606905	0.55568	0.567474	0.973625	0.60314	0.96674	0.841561	0.885638	0.833699	0.817926	0.845492	0.894739
BW0_3	0.583532	0.492018	0.423282	0.433718	0.426165	0.616911	0.619389	0.364314	0.256862	0.256623	0.852807	0.606928	0.646955	0.79646	0.818855	0.547984	0.785095	0.608358	0.458996	0.893357	0.844968	0.8499	0.530592	0.751811	0.480249	0.602568	0.660869	0.442914	0.537334	0.64898	0.349018	0.378419	0	0.872677	0.771896	0.912346	0.608858	0.565067	0.624226	0.964167	0.585104	0.949609	0.832627	0.830387	0.706328	0.804203	0.831578	0.883136
BW0_4	0.881755	0.885281	0.886138	0.881993	0.878133	0.841037	0.845183	0.879134	0.88397	0.884232	0.822262	0.814853	0.885424	0.867245	0.867316	0.889665	0.86248	0.87992	0.896145	0.918303	0.830268	0.831697	0.881802	0.875536	0.888616	0.808277	0.886138	0.876584	0.872224	0.886686	0.879491	0.89381	0.872677	0	0.504432	0.918946	0.884947	0.895526	0.874631	0.966501	0.870533	0.94999	0.737039	0.894835	0.892809	0.74969	0.717764	0.791027
BW0_5	0.787001	0.792624	0.800319	0.792195	0.788311	0.729534	0.74128	0.783141	0.786358	0.785571	0.815282	0.719265	0.815282	0.788716	0.78662	0.804084	0.783713	0.793743	0.809969	0.905866	0.77859	0.78083	0.787692	0.791814	0.795888	0.714738	0.799223	0.776565	0.782569	0.815329	0.785166	0.806133	0.771896	0.504432	0	0.909654	0.805799	0.816902	0.785333	0.959902	0.777209	0.944654	0.635757	0.866268	0.842157	0.637091	0.623702	0.753931
BW0_6	0.933194	0.925832	0.924712	0.926213	0.925307	0.934027	0.934766	0.921352	0.928	0.925403	0.754312	0.92788	0.934504	0.934075	0.936553	0.927404	0.928571	0.928905	0.954231	0.921614	0.882636	0.888378	0.924545	0.556371	0.949014	0.925307	0.944868	0.919875	0.945797	0.949562	0.92221	0.949728	0.912346	0.918946	0.909654	0	0.936696	0.949967	0.936291	0.967145	0.887973	0.952135	0.925784	0.918136	0.925403	0.929453	0.928571	0.931931
AW4_1	0.497236	0.613361	0.52018	0.456185	0.416897	0.738588	0.755265	0.466073	0.581411	0.586176	0.892976	0.605761	0.434742	0.71886	0.725579	0.305799	0.70964	0.42962	0.330458	0.637211	0.823358	0.827695	0.325384	0.720266	0.54534	0.601449	0.398551	0.50984	0.336129	0.647479	0.620485	0.606905	0.608858	0.884947	0.805799	0.936696	0	0.351806	0.456971	0.944129	0.43884	0.75872	0.835033	0.595897	0.834056	0.813685	0.839726	0.886472
AW4_2	0.604379	0.556609	0.511412	0.520347	0.51856	0.685505	0.704112	0.519584	0.540313	0.543672	0.898194	0.627323	0.641952	0.722648	0.728176	0.519847	0.718836	0.60476	0.543529	0.588678	0.843896	0.841323	0.569642	0.722577	0.537144	0.623368	0.335676	0.590155	0.548246	0.656771	0.573311	0.55568	0.565067	0.895526	0.816902	0.949967	0.351806	0	0.605165	0.94644	0.515582	0.503741	0.838464	0.402483	0.844754	0.817283	0.840751	0.890427
AW4_3	0.429215	0.616268	0.499714	0.424259	0.393929	0.76096	0.771205	0.424902	0.563233	0.572834	0.896574	0.614981	0.384447	0.749214	0.77099	0.386948	0.742447	0.340012	0.415682	0.844968	0.795578	0.799914	0.420471	0.684623	0.449466	0.614124	0.602783	0.441032	0.405628	0.494711	0.576551	0.567474	0.624226	0.874631	0.785333	0.936291	0.456971	0.605165	0	0.775374	0.392786	0.82455	0.823358	0.806299	0.757791	0.79746	0.822596	0.880111
AW4_4	0.95416	0.941366	0.940294	0.953612	0.946798	0.968622	0.972386	0.934147	0.94382	0.947965	0.971028	0.953588	0.957567	0.95011	0.949395	0.930501	0.94675	0.928262	0.976341	0.936744	0.942724	0.945916	0.94127	0.874011	0.968479	0.951611	0.940603	0.956781	0.968336	0.944368	0.9711	0.973625	0.964167	0.966501	0.959902	0.967145	0.944129	0.94644	0.775374	0	0.779686	0.846398	0.958329	0.915992	0.914038	0.961403	0.962666	0.941485
AW4_5	0.50872	0.610169	0.5142	0.493948	0.484228	0.755003	0.757219	0.50274	0.56247	0.563661	0.86379	0.583794	0.526923	0.709187	0.707019	0.505313	0.699085	0.509459	0.53924	0.771228	0.769823	0.77678	0.515677	0.686291	0.547651	0.57972	0.546317	0.473149	0.527423	0.587701	0.599138	0.60314	0.585104	0.870533	0.777209	0.887973	0.43884	0.515582	0.392786	0.779686	0	0.734323	0.815901	0.709902	0.805585	0.789788	0.817759	0.874797
AW4_6	0.946607	0.914538	0.926403	0.938912	0.936481	0.953493	0.955089	0.932717	0.938125	0.939555	0.963357	0.912442	0.932336	0.885733	0.867388	0.916444	0.88571	0.923139	0.970933	0.627061	0.923282	0.922139	0.918541	0.86734	0.938816	0.908725	0.625941	0.94351	0.961951	0.93946	0.956733	0.96674	0.949609	0.94999	0.944654	0.952135	0.75872	0.503741	0.82455	0.846398	0.734323	0	0.941675	0.384637	0.909606	0.93965	0.944534	0.949585
AW0_1	0.831316	0.832221	0.833818	0.818903	0.825384	0.735157	0.774135	0.834008	0.839345	0.830697	0.806252	0.700562	0.833246	0.781378	0.781426	0.831673	0.777375	0.833532	0.848804	0.908844	0.788478	0.791623	0.83732	0.814734	0.824836	0.697155	0.827194	0.831936	0.816997	0.825026	0.837987	0.841561	0.832627	0.737039	0.635757	0.925784	0.835033	0.838464	0.823358	0.958329	0.815901	0.941675	0	0.86765	0.87768	0.520704	0.202897	0.552082
AW0_2	0.8499	0.795983	0.793053	0.815353	0.804965	0.885995	0.882255	0.809278	0.796078	0.800724	0.928834	0.839512	0.822334	0.83134	0.818927	0.836796	0.828576	0.805728	0.886877	0.403888	0.833675	0.836653	0.8068	0.737039	0.854451	0.834795	0.40963	0.817307	0.884113	0.834318	0.868484	0.885638	0.830387	0.894835	0.866268	0.918136	0.595897	0.402483	0.806299	0.915992	0.709902	0.384637	0.86765	0	0.747594	0.869151	0.875203	0.900148
AW0_3	0.786048	0.778519	0.75143	0.759435	0.7571	0.839393	0.833079	0.749619	0.61734	0.600091	0.903459	0.906533	0.811422	0.926237	0.929	0.802678	0.921019	0.759911	0.826789	0.825741	0.887068	0.897193	0.718765	0.681502	0.706924	0.903722	0.807086	0.728486	0.825932	0.799914	0.817211	0.833699	0.706328	0.892809	0.842157	0.925403	0.834056	0.844754	0.757791	0.914038	0.805585	0.909606	0.87768	0.747594	0	0.861146	0.879086	0.896431
AW0_4	0.812065	0.813995	0.813066	0.814114	0.806276	0.697536	0.729034	0.813638	0.812542	0.812613	0.836486	0.679072	0.837773	0.758911	0.763223	0.821738	0.751358	0.812828	0.821024	0.908177	0.78855	0.795507	0.816163	0.793815	0.8007	0.673878	0.804417	0.805061	0.793672	0.827885	0.813137	0.817926	0.804203	0.74969	0.637091	0.929453	0.813685	0.817283	0.79746	0.961403	0.789788	0.93965	0.520704	0.869151	0.861146	0	0.466835	0.710021
AW0_5	0.839036	0.838488	0.84149	0.837701	0.833079	0.733823	0.773182	0.837153	0.839536	0.841633	0.805847	0.682955	0.845826	0.772467	0.776732	0.843443	0.768012	0.837535	0.850472	0.915277	0.78924	0.792052	0.839726	0.824716	0.8291	0.677571	0.8286	0.831554	0.815853	0.842371	0.837582	0.845492	0.831578	0.717764	0.623702	0.928571	0.839726	0.840751	0.822596	0.962666	0.817759	0.944534	0.202897	0.875203	0.879086	0.466835	0	0.52952
AW0_6	0.889736	0.888664	0.888259	0.890832	0.887997	0.838678	0.855642	0.886853	0.89169	0.890689	0.860979	0.789217	0.89381	0.848399	0.852497	0.890427	0.842967	0.889045	0.901553	0.918398	0.850257	0.85376	0.892285	0.878276	0.886019	0.784571	0.883232	0.883756	0.871247	0.890332	0.892309	0.894739	0.883136	0.791027	0.753931	0.931931	0.886472	0.890427	0.880111	0.941485	0.874797	0.949585	0.552082	0.900148	0.896431	0.710021	0.52952	0
