# Supplementary material for: Saccharomyces boulardii (CNCM I-745) improves intestinal damage in sepsis by remodeling intestinal flora structure
Source: Front Cell Infect Microbiol. 2025 Jul 31;15:1602792. doi: 10.3389/fcimb.2025.1602792 (PMC12350329; doi:10.3389/fcimb.2025.1602792)
Supplement: Supplementary file 1 [file DataSheet1.zip › summary/summary/5_Beta_diversity/1_distance_matrices/unweighted_unifrac_distance_matrix.xlsx]

## Sheet: Sheet1
	DW4_1	DW4_2	DW4_3	DW4_4	DW4_5	DW4_6	DW0_1	DW0_2	DW0_3	DW0_4	DW0_5	DW0_6	CW4_1	CW4_2	CW4_3	CW4_4	CW4_5	CW4_6	CW0_1	CW0_2	CW0_3	CW0_4	CW0_5	CW0_6	BW4_1	BW4_2	BW4_3	BW4_4	BW4_5	BW4_6	BW0_1	BW0_2	BW0_3	BW0_4	BW0_5	BW0_6	AW4_1	AW4_2	AW4_3	AW4_4	AW4_5	AW4_6	AW0_1	AW0_2	AW0_3	AW0_4	AW0_5	AW0_6
DW4_1	0	0.460917	0.410676	0.600444	0.525003	0.620659	0.713401	0.457955	0.475707	0.553552	0.693581	0.714157	0.464078	0.742752	0.642586	0.464852	0.705374	0.508027	0.466383	0.455809	0.68492	0.715746	0.506	0.433633	0.46964	0.691136	0.458151	0.459207	0.477179	0.576588	0.509851	0.46074	0.456496	0.695751	0.731291	0.538923	0.490359	0.564259	0.460571	0.496265	0.574057	0.496638	0.684828	0.468135	0.40487	0.605726	0.693696	0.665212
DW4_2	0.460917	0	0.492779	0.583719	0.536398	0.594264	0.703575	0.540397	0.594678	0.578821	0.678419	0.709098	0.51447	0.723433	0.617893	0.539856	0.706577	0.548867	0.560752	0.547518	0.693466	0.717542	0.52539	0.510343	0.518474	0.669818	0.512796	0.541888	0.521182	0.566718	0.583469	0.561672	0.525982	0.691711	0.675053	0.608106	0.53332	0.63246	0.536959	0.56372	0.567182	0.526877	0.652079	0.555519	0.514766	0.633501	0.699444	0.69021
DW4_3	0.410676	0.492779	0	0.581168	0.537278	0.632502	0.711013	0.522346	0.491178	0.53714	0.692554	0.713292	0.515419	0.731155	0.66408	0.482919	0.719776	0.522641	0.52656	0.433032	0.700738	0.718745	0.546387	0.490084	0.532304	0.691666	0.472908	0.497177	0.526821	0.590033	0.539011	0.489923	0.502874	0.677626	0.729167	0.584364	0.520297	0.584779	0.488533	0.501511	0.571568	0.480604	0.675983	0.494361	0.453485	0.633758	0.707748	0.689779
DW4_4	0.600444	0.583719	0.581168	0	0.565118	0.489269	0.734389	0.640254	0.671477	0.660949	0.639633	0.743123	0.576784	0.739942	0.714984	0.638195	0.708465	0.632493	0.639693	0.688102	0.676729	0.724362	0.581474	0.621171	0.603013	0.70945	0.613439	0.633586	0.589005	0.581777	0.715401	0.659576	0.633364	0.718792	0.716704	0.65798	0.617244	0.730249	0.619748	0.646562	0.619468	0.654917	0.601676	0.66629	0.604747	0.656396	0.706094	0.693797
DW4_5	0.525003	0.536398	0.537278	0.565118	0	0.575915	0.639052	0.525624	0.608287	0.625631	0.670138	0.663009	0.564749	0.704292	0.632186	0.529544	0.682324	0.584909	0.549464	0.580818	0.664176	0.684717	0.52178	0.511448	0.524474	0.636622	0.539215	0.523784	0.494031	0.526262	0.590377	0.539381	0.520887	0.647083	0.695022	0.538494	0.531374	0.638489	0.497641	0.536413	0.449783	0.542182	0.633382	0.561496	0.488574	0.547453	0.639434	0.638375
DW4_6	0.620659	0.594264	0.632502	0.489269	0.575915	0	0.630164	0.632623	0.672963	0.683412	0.538787	0.618829	0.593819	0.62976	0.606328	0.627813	0.601422	0.640222	0.651133	0.704581	0.576406	0.606596	0.585	0.584131	0.576213	0.601232	0.612153	0.641788	0.587955	0.605005	0.703287	0.675374	0.603953	0.603236	0.623795	0.560324	0.608235	0.736176	0.591476	0.607826	0.585898	0.611057	0.490238	0.684393	0.612217	0.53493	0.58889	0.582508
DW0_1	0.713401	0.703575	0.711013	0.734389	0.639052	0.630164	0	0.754394	0.78051	0.770667	0.684775	0.654302	0.711469	0.674414	0.645865	0.693627	0.678116	0.712641	0.731073	0.768949	0.660382	0.675428	0.697453	0.707037	0.683784	0.643673	0.708732	0.739948	0.689808	0.679594	0.749895	0.736725	0.699071	0.631338	0.678263	0.623557	0.680472	0.777852	0.665818	0.659391	0.606053	0.66747	0.636877	0.74936	0.702867	0.60361	0.641734	0.651736
DW0_2	0.457955	0.540397	0.522346	0.640254	0.525624	0.632623	0.754394	0	0.439404	0.50442	0.723707	0.71238	0.529789	0.755221	0.646249	0.484418	0.727871	0.522725	0.484146	0.428729	0.713196	0.714777	0.503262	0.446266	0.537628	0.711166	0.520925	0.406814	0.510229	0.601092	0.433726	0.47167	0.432536	0.704286	0.773035	0.535441	0.533463	0.46337	0.511343	0.561711	0.60635	0.528826	0.727272	0.454085	0.46879	0.625417	0.725076	0.701597
DW0_3	0.475707	0.594678	0.491178	0.671477	0.608287	0.672963	0.78051	0.439404	0	0.429797	0.771483	0.768959	0.531139	0.793001	0.705041	0.502104	0.763413	0.530527	0.504246	0.392538	0.745966	0.769251	0.535833	0.483994	0.53137	0.756242	0.509015	0.401542	0.571788	0.649772	0.456255	0.470227	0.473373	0.744058	0.805367	0.592601	0.579617	0.470465	0.537323	0.582032	0.678496	0.580857	0.759098	0.486458	0.483685	0.677145	0.760526	0.74561
DW0_4	0.553552	0.578821	0.53714	0.660949	0.625631	0.683412	0.770667	0.50442	0.429797	0	0.753959	0.778254	0.481291	0.788364	0.709206	0.51629	0.796485	0.576174	0.533277	0.379202	0.779955	0.788639	0.583931	0.561951	0.582483	0.780943	0.563981	0.509287	0.619421	0.667826	0.44176	0.4859	0.567306	0.768649	0.812923	0.615578	0.582989	0.443191	0.593204	0.592394	0.647784	0.602725	0.747652	0.448915	0.540752	0.712434	0.783669	0.776207
DW0_5	0.693581	0.678419	0.692554	0.639633	0.670138	0.538787	0.684775	0.723707	0.771483	0.753959	0	0.586938	0.667656	0.621116	0.651291	0.71055	0.611106	0.705543	0.743836	0.778524	0.57294	0.588403	0.687308	0.69151	0.680657	0.588564	0.686623	0.728692	0.6642	0.678938	0.768726	0.73841	0.686512	0.554244	0.562553	0.642609	0.698595	0.807383	0.651448	0.671147	0.668944	0.68095	0.492375	0.752782	0.6904	0.56368	0.528132	0.551386
DW0_6	0.714157	0.709098	0.713292	0.743123	0.663009	0.618829	0.654302	0.71238	0.768959	0.778254	0.586938	0	0.739685	0.527395	0.547793	0.700052	0.547854	0.705394	0.748417	0.771271	0.568487	0.547981	0.712961	0.692722	0.696935	0.33515	0.668903	0.724659	0.648456	0.712209	0.728778	0.746535	0.678862	0.459152	0.552666	0.603929	0.697353	0.771933	0.63862	0.67209	0.65913	0.654192	0.541381	0.747217	0.698676	0.476746	0.44793	0.475484
CW4_1	0.464078	0.51447	0.515419	0.576784	0.564749	0.593819	0.711469	0.529789	0.531139	0.481291	0.667656	0.739685	0	0.738619	0.679273	0.475758	0.72503	0.553882	0.50455	0.517012	0.707973	0.731937	0.526077	0.503417	0.51725	0.737015	0.534048	0.532581	0.550546	0.595147	0.536592	0.500371	0.56037	0.729174	0.754287	0.563192	0.541711	0.572479	0.52154	0.514761	0.566679	0.545834	0.681148	0.494886	0.487491	0.641628	0.717828	0.696512
CW4_2	0.742752	0.723433	0.731155	0.739942	0.704292	0.62976	0.674414	0.755221	0.793001	0.788364	0.621116	0.527395	0.738619	0	0.484928	0.706009	0.395754	0.710595	0.780012	0.79527	0.577769	0.510964	0.728905	0.713337	0.741534	0.538575	0.71382	0.769143	0.704904	0.733891	0.782679	0.778089	0.723477	0.568721	0.597545	0.645183	0.723157	0.802742	0.64487	0.669746	0.66099	0.645014	0.579809	0.753057	0.70441	0.571319	0.533527	0.539042
CW4_3	0.642586	0.617893	0.66408	0.714984	0.632186	0.606328	0.645865	0.646249	0.705041	0.709206	0.651291	0.547793	0.679273	0.484928	0	0.634536	0.526151	0.618572	0.697845	0.712682	0.635186	0.595147	0.64803	0.609975	0.645347	0.555242	0.64279	0.671563	0.605251	0.682549	0.662555	0.688087	0.618642	0.581536	0.646677	0.543381	0.635564	0.70809	0.566606	0.604391	0.616844	0.544648	0.631806	0.669008	0.61047	0.523781	0.588585	0.586197
CW4_4	0.464852	0.539856	0.482919	0.638195	0.529544	0.627813	0.693627	0.484418	0.502104	0.51629	0.71055	0.700052	0.475758	0.706009	0.634536	0	0.699094	0.480956	0.468834	0.450734	0.684636	0.703789	0.491635	0.43867	0.490536	0.697354	0.518216	0.47536	0.517025	0.605787	0.502693	0.443491	0.511535	0.68242	0.74851	0.527999	0.462137	0.522561	0.470887	0.434177	0.530957	0.476005	0.706355	0.442528	0.457854	0.619658	0.69687	0.682941
CW4_5	0.705374	0.706577	0.719776	0.708465	0.682324	0.601422	0.678116	0.727871	0.763413	0.796485	0.611106	0.547854	0.72503	0.395754	0.526151	0.699094	0	0.691012	0.743422	0.784076	0.535179	0.556573	0.681761	0.690621	0.695638	0.538617	0.683933	0.73919	0.682703	0.699351	0.78116	0.754206	0.692778	0.575329	0.581598	0.629762	0.700467	0.809896	0.635723	0.664027	0.652935	0.656018	0.556132	0.757847	0.695729	0.546477	0.527592	0.535302
CW4_6	0.508027	0.548867	0.522641	0.632493	0.584909	0.640222	0.712641	0.522725	0.530527	0.576174	0.705543	0.705394	0.553882	0.710595	0.618572	0.480956	0.691012	0	0.48947	0.500463	0.659776	0.692245	0.517558	0.490129	0.550867	0.680201	0.491224	0.486892	0.520933	0.62987	0.557063	0.572197	0.550894	0.653249	0.730959	0.555276	0.542678	0.5709	0.518231	0.569459	0.585054	0.496311	0.678088	0.537461	0.529515	0.630628	0.702455	0.682904
CW0_1	0.466383	0.560752	0.52656	0.639693	0.549464	0.651133	0.731073	0.484146	0.504246	0.533277	0.743836	0.748417	0.50455	0.780012	0.697845	0.468834	0.743422	0.48947	0	0.40502	0.707953	0.746382	0.496566	0.431517	0.47372	0.729237	0.502823	0.428951	0.506973	0.611483	0.531129	0.492637	0.514185	0.719394	0.78668	0.56429	0.522279	0.511124	0.570007	0.570436	0.595956	0.569667	0.726055	0.462543	0.500739	0.656667	0.739483	0.724612
CW0_2	0.455809	0.547518	0.433032	0.688102	0.580818	0.704581	0.768949	0.428729	0.392538	0.379202	0.778524	0.771271	0.517012	0.79527	0.712682	0.450734	0.784076	0.500463	0.40502	0	0.755443	0.775773	0.540525	0.487804	0.515452	0.764977	0.476756	0.384841	0.554625	0.667885	0.389885	0.401466	0.493023	0.750668	0.810411	0.574291	0.547131	0.398991	0.547945	0.53899	0.636173	0.541592	0.763718	0.363673	0.4496	0.695684	0.772349	0.762834
CW0_3	0.68492	0.693466	0.700738	0.676729	0.664176	0.576406	0.660382	0.713196	0.745966	0.779955	0.57294	0.568487	0.707973	0.577769	0.635186	0.684636	0.535179	0.659776	0.707953	0.755443	0	0.330395	0.676106	0.667141	0.667891	0.565085	0.658578	0.714166	0.6314	0.687872	0.763009	0.729769	0.662451	0.540429	0.574155	0.588285	0.676825	0.795396	0.619395	0.660413	0.665655	0.668379	0.528873	0.746423	0.688834	0.534034	0.511333	0.529974
CW0_4	0.715746	0.717542	0.718745	0.724362	0.684717	0.606596	0.675428	0.714777	0.769251	0.788639	0.588403	0.547981	0.731937	0.510964	0.595147	0.703789	0.556573	0.692245	0.746382	0.775773	0.330395	0	0.706762	0.676982	0.704794	0.569146	0.685252	0.732599	0.672947	0.730587	0.759604	0.755933	0.688253	0.536335	0.590731	0.600395	0.694356	0.783336	0.621111	0.661134	0.684971	0.659533	0.565557	0.7514	0.7004	0.541681	0.506019	0.525655
CW0_5	0.506	0.52539	0.546387	0.581474	0.52178	0.585	0.697453	0.503262	0.535833	0.583931	0.687308	0.712961	0.526077	0.728905	0.64803	0.491635	0.681761	0.517558	0.496566	0.540525	0.676106	0.706762	0	0.437379	0.455337	0.672819	0.483021	0.507194	0.469915	0.558617	0.52462	0.547509	0.486961	0.681198	0.726588	0.547383	0.487585	0.598265	0.506303	0.551241	0.549625	0.546696	0.671015	0.544532	0.477684	0.611606	0.68715	0.685806
CW0_6	0.433633	0.510343	0.490084	0.621171	0.511448	0.584131	0.707037	0.446266	0.483994	0.561951	0.69151	0.692722	0.503417	0.713337	0.609975	0.43867	0.690621	0.490129	0.431517	0.487804	0.667141	0.676982	0.437379	0	0.434162	0.674087	0.462531	0.40642	0.446023	0.577139	0.48995	0.502426	0.492423	0.688415	0.737202	0.510852	0.502269	0.546758	0.477826	0.488221	0.559856	0.453314	0.679681	0.459453	0.422777	0.588999	0.678053	0.664709
BW4_1	0.46964	0.518474	0.532304	0.603013	0.524474	0.576213	0.683784	0.537628	0.53137	0.582483	0.680657	0.696935	0.51725	0.741534	0.645347	0.490536	0.695638	0.550867	0.47372	0.515452	0.667891	0.704794	0.455337	0.434162	0	0.659528	0.478083	0.424762	0.459745	0.567166	0.502914	0.488431	0.428086	0.671167	0.709915	0.508661	0.491047	0.589503	0.525692	0.535254	0.563017	0.546643	0.664717	0.51238	0.490059	0.582472	0.669271	0.664411
BW4_2	0.691136	0.669818	0.691666	0.70945	0.636622	0.601232	0.643673	0.711166	0.756242	0.780943	0.588564	0.33515	0.737015	0.538575	0.555242	0.697354	0.538617	0.680201	0.729237	0.764977	0.565085	0.569146	0.672819	0.674087	0.659528	0	0.640112	0.707057	0.601668	0.684644	0.735448	0.740145	0.636274	0.459146	0.531437	0.586171	0.670627	0.775296	0.638578	0.671137	0.638958	0.63273	0.528188	0.753406	0.69253	0.473762	0.458931	0.500589
BW4_3	0.458151	0.512796	0.472908	0.613439	0.539215	0.612153	0.708732	0.520925	0.509015	0.563981	0.686623	0.668903	0.534048	0.71382	0.64279	0.518216	0.683933	0.491224	0.502823	0.476756	0.658578	0.685252	0.483021	0.462531	0.478083	0.640112	0	0.423364	0.43417	0.570497	0.498377	0.521022	0.453355	0.652049	0.718689	0.529248	0.482416	0.560949	0.485645	0.544037	0.59545	0.488969	0.659223	0.505874	0.476667	0.59825	0.681049	0.668763
BW4_4	0.459207	0.541888	0.497177	0.633586	0.523784	0.641788	0.739948	0.406814	0.401542	0.509287	0.728692	0.724659	0.532581	0.769143	0.671563	0.47536	0.73919	0.486892	0.428951	0.384841	0.714166	0.732599	0.507194	0.40642	0.424762	0.707057	0.423364	0	0.468478	0.607134	0.403207	0.419271	0.399943	0.695263	0.770168	0.511875	0.512985	0.502677	0.493035	0.550649	0.628791	0.529817	0.728583	0.429479	0.439646	0.617256	0.716538	0.706198
BW4_5	0.477179	0.521182	0.526821	0.589005	0.494031	0.587955	0.689808	0.510229	0.571788	0.619421	0.6642	0.648456	0.550546	0.704904	0.605251	0.517025	0.682703	0.520933	0.506973	0.554625	0.6314	0.672947	0.469915	0.446023	0.459745	0.601668	0.43417	0.468478	0	0.580183	0.564821	0.563976	0.459166	0.630896	0.692883	0.497995	0.475612	0.62863	0.50936	0.54262	0.56661	0.530341	0.638951	0.557545	0.493908	0.53999	0.626518	0.630145
BW4_6	0.576588	0.566718	0.590033	0.581777	0.526262	0.605005	0.679594	0.601092	0.649772	0.667826	0.678938	0.712209	0.595147	0.733891	0.682549	0.605787	0.699351	0.62987	0.611483	0.667885	0.687872	0.730587	0.558617	0.577139	0.567166	0.684644	0.570497	0.607134	0.580183	0	0.651686	0.624344	0.571096	0.702953	0.718436	0.610305	0.56546	0.714278	0.583383	0.610226	0.550462	0.599268	0.659446	0.632786	0.582671	0.634545	0.703849	0.693394
BW0_1	0.509851	0.583469	0.539011	0.715401	0.590377	0.703287	0.749895	0.433726	0.456255	0.44176	0.768726	0.728778	0.536592	0.782679	0.662555	0.502693	0.78116	0.557063	0.531129	0.389885	0.763009	0.759604	0.52462	0.48995	0.502914	0.735448	0.498377	0.403207	0.564821	0.651686	0	0.448589	0.438725	0.707749	0.795979	0.508815	0.518459	0.415379	0.530948	0.564713	0.634656	0.543253	0.761977	0.467814	0.489327	0.653728	0.748535	0.733334
BW0_2	0.46074	0.561672	0.489923	0.659576	0.539381	0.675374	0.736725	0.47167	0.470227	0.4859	0.73841	0.746535	0.500371	0.778089	0.688087	0.443491	0.754206	0.572197	0.492637	0.401466	0.729769	0.755933	0.547509	0.502426	0.488431	0.740145	0.521022	0.419271	0.563976	0.624344	0.448589	0	0.481457	0.70751	0.776369	0.521395	0.4727	0.491475	0.493838	0.485549	0.595136	0.534926	0.736041	0.442029	0.444744	0.632832	0.727315	0.699924
BW0_3	0.456496	0.525982	0.502874	0.633364	0.520887	0.603953	0.699071	0.432536	0.473373	0.567306	0.686512	0.678862	0.56037	0.723477	0.618642	0.511535	0.692778	0.550894	0.514185	0.493023	0.662451	0.688253	0.486961	0.492423	0.428086	0.636274	0.453355	0.399943	0.459166	0.571096	0.438725	0.481457	0	0.627182	0.713348	0.459274	0.494392	0.581925	0.455197	0.546998	0.600871	0.473595	0.671598	0.509547	0.438605	0.563249	0.664951	0.650962
BW0_4	0.695751	0.691711	0.677626	0.718792	0.647083	0.603236	0.631338	0.704286	0.744058	0.768649	0.554244	0.459152	0.729174	0.568721	0.581536	0.68242	0.575329	0.653249	0.719394	0.750668	0.540429	0.536335	0.681198	0.688415	0.671167	0.459146	0.652049	0.695263	0.630896	0.702953	0.707749	0.70751	0.627182	0	0.43136	0.543581	0.66407	0.766703	0.612472	0.649378	0.652251	0.613723	0.498288	0.735259	0.673679	0.449848	0.40524	0.456283
BW0_5	0.731291	0.675053	0.729167	0.716704	0.695022	0.623795	0.678263	0.773035	0.805367	0.812923	0.562553	0.552666	0.754287	0.597545	0.646677	0.74851	0.581598	0.730959	0.78668	0.810411	0.574155	0.590731	0.726588	0.737202	0.709915	0.531437	0.718689	0.770168	0.692883	0.718436	0.795979	0.776369	0.713348	0.43136	0	0.65529	0.727768	0.821987	0.695147	0.71771	0.690598	0.71244	0.517927	0.79271	0.732601	0.556918	0.488926	0.524108
BW0_6	0.538923	0.608106	0.584364	0.65798	0.538494	0.560324	0.623557	0.535441	0.592601	0.615578	0.642609	0.603929	0.563192	0.645183	0.543381	0.527999	0.629762	0.555276	0.56429	0.574291	0.588285	0.600395	0.547383	0.510852	0.508661	0.586171	0.529248	0.511875	0.497995	0.610305	0.508815	0.521395	0.459274	0.543581	0.65529	0	0.508922	0.624332	0.490356	0.515653	0.561094	0.499983	0.606714	0.576521	0.501476	0.465417	0.579786	0.574224
AW4_1	0.490359	0.53332	0.520297	0.617244	0.531374	0.608235	0.680472	0.533463	0.579617	0.582989	0.698595	0.697353	0.541711	0.723157	0.635564	0.462137	0.700467	0.542678	0.522279	0.547131	0.676825	0.694356	0.487585	0.502269	0.491047	0.670627	0.482416	0.512985	0.475612	0.56546	0.518459	0.4727	0.494392	0.66407	0.727768	0.508922	0	0.563468	0.496885	0.511571	0.553339	0.514355	0.677403	0.550449	0.492231	0.598147	0.686779	0.664127
AW4_2	0.564259	0.63246	0.584779	0.730249	0.638489	0.736176	0.777852	0.46337	0.470465	0.443191	0.807383	0.771933	0.572479	0.802742	0.70809	0.522561	0.809896	0.5709	0.511124	0.398991	0.795396	0.783336	0.598265	0.546758	0.589503	0.775296	0.560949	0.502677	0.62863	0.714278	0.415379	0.491475	0.581925	0.766703	0.821987	0.624332	0.563468	0	0.602878	0.59195	0.650567	0.57608	0.794545	0.464553	0.554344	0.705973	0.793245	0.776508
AW4_3	0.460571	0.536959	0.488533	0.619748	0.497641	0.591476	0.665818	0.511343	0.537323	0.593204	0.651448	0.63862	0.52154	0.64487	0.566606	0.470887	0.635723	0.518231	0.570007	0.547945	0.619395	0.621111	0.506303	0.477826	0.525692	0.638578	0.485645	0.493035	0.50936	0.583383	0.530948	0.493838	0.455197	0.612472	0.695147	0.490356	0.496885	0.602878	0	0.396186	0.524195	0.391385	0.640819	0.464596	0.390856	0.541248	0.607828	0.591355
AW4_4	0.496265	0.56372	0.501511	0.646562	0.536413	0.607826	0.659391	0.561711	0.582032	0.592394	0.671147	0.67209	0.514761	0.669746	0.604391	0.434177	0.664027	0.569459	0.570436	0.53899	0.660413	0.661134	0.551241	0.488221	0.535254	0.671137	0.544037	0.550649	0.54262	0.610226	0.564713	0.485549	0.546998	0.649378	0.71771	0.515653	0.511571	0.59195	0.396186	0	0.532006	0.401868	0.656201	0.47348	0.420462	0.565359	0.64377	0.61664
AW4_5	0.574057	0.567182	0.571568	0.619468	0.449783	0.585898	0.606053	0.60635	0.678496	0.647784	0.668944	0.65913	0.566679	0.66099	0.616844	0.530957	0.652935	0.585054	0.595956	0.636173	0.665655	0.684971	0.549625	0.559856	0.563017	0.638958	0.59545	0.628791	0.56661	0.550462	0.634656	0.595136	0.600871	0.652251	0.690598	0.561094	0.553339	0.650567	0.524195	0.532006	0	0.528289	0.625341	0.592043	0.546852	0.580558	0.656641	0.643987
AW4_6	0.496638	0.526877	0.480604	0.654917	0.542182	0.611057	0.66747	0.528826	0.580857	0.602725	0.68095	0.654192	0.545834	0.645014	0.544648	0.476005	0.656018	0.496311	0.569667	0.541592	0.668379	0.659533	0.546696	0.453314	0.546643	0.63273	0.488969	0.529817	0.530341	0.599268	0.543253	0.534926	0.473595	0.613723	0.71244	0.499983	0.514355	0.57608	0.391385	0.401868	0.528289	0	0.664161	0.452701	0.408352	0.557377	0.654146	0.617652
AW0_1	0.684828	0.652079	0.675983	0.601676	0.633382	0.490238	0.636877	0.727272	0.759098	0.747652	0.492375	0.541381	0.681148	0.579809	0.631806	0.706355	0.556132	0.678088	0.726055	0.763718	0.528873	0.565557	0.671015	0.679681	0.664717	0.528188	0.659223	0.728583	0.638951	0.659446	0.761977	0.736041	0.671598	0.498288	0.517927	0.606714	0.677403	0.794545	0.640819	0.656201	0.625341	0.664161	0	0.745269	0.690782	0.467429	0.394889	0.429886
AW0_2	0.468135	0.555519	0.494361	0.66629	0.561496	0.684393	0.74936	0.454085	0.486458	0.448915	0.752782	0.747217	0.494886	0.753057	0.669008	0.442528	0.757847	0.537461	0.462543	0.363673	0.746423	0.7514	0.544532	0.459453	0.51238	0.753406	0.505874	0.429479	0.557545	0.632786	0.467814	0.442029	0.509547	0.735259	0.79271	0.576521	0.550449	0.464553	0.464596	0.47348	0.592043	0.452701	0.745269	0	0.376182	0.665925	0.740053	0.720062
AW0_3	0.40487	0.514766	0.453485	0.604747	0.488574	0.612217	0.702867	0.46879	0.483685	0.540752	0.6904	0.698676	0.487491	0.70441	0.61047	0.457854	0.695729	0.529515	0.500739	0.4496	0.688834	0.7004	0.477684	0.422777	0.490059	0.69253	0.476667	0.439646	0.493908	0.582671	0.489327	0.444744	0.438605	0.673679	0.732601	0.501476	0.492231	0.554344	0.390856	0.420462	0.546852	0.408352	0.690782	0.376182	0	0.585127	0.676989	0.6474
AW0_4	0.605726	0.633501	0.633758	0.656396	0.547453	0.53493	0.60361	0.625417	0.677145	0.712434	0.56368	0.476746	0.641628	0.571319	0.523781	0.619658	0.546477	0.630628	0.656667	0.695684	0.534034	0.541681	0.611606	0.588999	0.582472	0.473762	0.59825	0.617256	0.53999	0.634545	0.653728	0.632832	0.563249	0.449848	0.556918	0.465417	0.598147	0.705973	0.541248	0.565359	0.580558	0.557377	0.467429	0.665925	0.585127	0	0.361485	0.397106
AW0_5	0.693696	0.699444	0.707748	0.706094	0.639434	0.58889	0.641734	0.725076	0.760526	0.783669	0.528132	0.44793	0.717828	0.533527	0.588585	0.69687	0.527592	0.702455	0.739483	0.772349	0.511333	0.506019	0.68715	0.678053	0.669271	0.458931	0.681049	0.716538	0.626518	0.703849	0.748535	0.727315	0.664951	0.40524	0.488926	0.579786	0.686779	0.793245	0.607828	0.64377	0.656641	0.654146	0.394889	0.740053	0.676989	0.361485	0	0.31606
AW0_6	0.665212	0.69021	0.689779	0.693797	0.638375	0.582508	0.651736	0.701597	0.74561	0.776207	0.551386	0.475484	0.696512	0.539042	0.586197	0.682941	0.535302	0.682904	0.724612	0.762834	0.529974	0.525655	0.685806	0.664709	0.664411	0.500589	0.668763	0.706198	0.630145	0.693394	0.733334	0.699924	0.650962	0.456283	0.524108	0.574224	0.664127	0.776508	0.591355	0.61664	0.643987	0.617652	0.429886	0.720062	0.6474	0.397106	0.31606	0
