# Supplementary material for: Saccharomyces boulardii (CNCM I-745) improves intestinal damage in sepsis by remodeling intestinal flora structure
Source: Front Cell Infect Microbiol. 2025 Jul 31;15:1602792. doi: 10.3389/fcimb.2025.1602792 (PMC12350329; doi:10.3389/fcimb.2025.1602792)
Supplement: Supplementary file 1 [file DataSheet1.zip › summary/summary/5_Beta_diversity/1_distance_matrices/jaccard_distance_matrix.xlsx]

## Sheet: Sheet1
	DW4_1	DW4_2	DW4_3	DW4_4	DW4_5	DW4_6	DW0_1	DW0_2	DW0_3	DW0_4	DW0_5	DW0_6	CW4_1	CW4_2	CW4_3	CW4_4	CW4_5	CW4_6	CW0_1	CW0_2	CW0_3	CW0_4	CW0_5	CW0_6	BW4_1	BW4_2	BW4_3	BW4_4	BW4_5	BW4_6	BW0_1	BW0_2	BW0_3	BW0_4	BW0_5	BW0_6	AW4_1	AW4_2	AW4_3	AW4_4	AW4_5	AW4_6	AW0_1	AW0_2	AW0_3	AW0_4	AW0_5	AW0_6
DW4_1	0	0.80678	0.73991	0.859008	0.81295	0.915401	0.920455	0.801047	0.81768	0.860465	0.954433	0.945985	0.84252	0.967175	0.958904	0.821577	0.940211	0.813492	0.787736	0.791908	0.947103	0.961443	0.806818	0.818182	0.766393	0.935199	0.801556	0.792553	0.811258	0.877612	0.869318	0.828431	0.82716	0.958165	0.96146	0.909091	0.863813	0.915254	0.842623	0.854938	0.877984	0.891447	0.947497	0.781991	0.789272	0.927536	0.952851	0.946237
DW4_2	0.80678	0	0.813149	0.868481	0.836795	0.923372	0.928144	0.867704	0.887097	0.897436	0.945602	0.94197	0.858974	0.948718	0.940695	0.891026	0.939627	0.882353	0.856631	0.846809	0.949708	0.955763	0.864458	0.868339	0.847619	0.924658	0.825397	0.834677	0.852861	0.896725	0.90795	0.90146	0.891374	0.950943	0.924752	0.930748	0.883281	0.919149	0.881402	0.903797	0.905192	0.89779	0.933025	0.856631	0.864865	0.925926	0.947205	0.93985
DW4_3	0.73991	0.813149	0	0.855615	0.811111	0.927948	0.928736	0.804348	0.835227	0.845679	0.947368	0.937407	0.831967	0.961905	0.955607	0.854167	0.949531	0.849206	0.790244	0.787879	0.943806	0.955752	0.845283	0.825911	0.803279	0.934328	0.759336	0.775281	0.817568	0.887879	0.869048	0.838384	0.864198	0.949036	0.960041	0.917526	0.876984	0.884146	0.853333	0.872274	0.884097	0.888136	0.941687	0.819048	0.819231	0.92161	0.94772	0.944142
DW4_4	0.859008	0.868481	0.855615	0	0.858852	0.810662	0.916376	0.900585	0.912651	0.889968	0.917391	0.956783	0.854545	0.957404	0.962134	0.903308	0.945838	0.887781	0.89011	0.901235	0.93959	0.950855	0.873171	0.898765	0.865823	0.939024	0.868159	0.870091	0.885463	0.903564	0.91875	0.903409	0.909091	0.954494	0.95353	0.919725	0.913366	0.940625	0.896247	0.923077	0.912214	0.922049	0.894852	0.902174	0.887019	0.932584	0.949476	0.946833
DW4_5	0.81295	0.836795	0.811111	0.858852	0	0.900204	0.860619	0.855319	0.89083	0.907407	0.947929	0.929775	0.875421	0.952218	0.940171	0.863158	0.934537	0.862416	0.826087	0.852535	0.943305	0.953349	0.832237	0.846939	0.820069	0.911555	0.84	0.823789	0.819527	0.834734	0.883178	0.884	0.871528	0.937173	0.951724	0.919881	0.882155	0.930876	0.857558	0.870879	0.815857	0.891176	0.928741	0.844358	0.866242	0.910156	0.932403	0.927083
DW4_6	0.915401	0.923372	0.927948	0.810662	0.900204	0	0.761302	0.918719	0.923858	0.923077	0.887605	0.903529	0.894737	0.89126	0.89	0.914286	0.875883	0.907725	0.916473	0.936548	0.876477	0.887114	0.88535	0.895879	0.896328	0.887962	0.911765	0.918317	0.892996	0.92674	0.937662	0.925837	0.902439	0.878995	0.895255	0.868644	0.896703	0.936508	0.89391	0.922078	0.895288	0.903808	0.84855	0.93379	0.928717	0.878274	0.880884	0.878104
DW0_1	0.920455	0.928144	0.928736	0.916376	0.860619	0.761302	0	0.913386	0.936	0.953297	0.91954	0.891198	0.91629	0.87434	0.871479	0.904206	0.866805	0.90991	0.916667	0.9437	0.876788	0.888889	0.898678	0.902494	0.892938	0.879012	0.921225	0.921466	0.892057	0.875752	0.936288	0.929293	0.888889	0.884615	0.902904	0.873894	0.893271	0.946927	0.899796	0.911937	0.835249	0.896406	0.875403	0.924574	0.917927	0.871589	0.882353	0.882353
DW0_2	0.801047	0.867704	0.804348	0.900585	0.855319	0.918719	0.913386	0	0.745902	0.846154	0.961792	0.947452	0.840796	0.951407	0.93531	0.81383	0.942284	0.80402	0.819277	0.77686	0.942701	0.946939	0.801887	0.80402	0.846154	0.9408	0.845794	0.788321	0.844961	0.898601	0.8	0.805369	0.808511	0.945104	0.962284	0.880851	0.867647	0.830357	0.832	0.872727	0.886154	0.85	0.954308	0.759494	0.819444	0.92723	0.950704	0.941435
DW0_3	0.81768	0.887097	0.835227	0.912651	0.89083	0.923858	0.936	0.745902	0	0.75	0.97344	0.964744	0.846561	0.965296	0.953168	0.850829	0.947903	0.81383	0.839744	0.801802	0.953168	0.961696	0.816832	0.838542	0.834197	0.951378	0.822335	0.811024	0.903101	0.897059	0.828571	0.852113	0.825843	0.959641	0.968444	0.917031	0.86911	0.828283	0.855372	0.886792	0.929012	0.889362	0.95894	0.785235	0.846154	0.942584	0.96222	0.955752
DW0_4	0.860465	0.897436	0.845679	0.889968	0.907407	0.923077	0.953297	0.846154	0.75	0	0.954294	0.968801	0.787879	0.971242	0.95977	0.855422	0.968153	0.88587	0.852113	0.763441	0.968011	0.969402	0.883838	0.879781	0.868852	0.960331	0.867725	0.823009	0.904959	0.923664	0.820225	0.867188	0.876471	0.968037	0.97351	0.925234	0.881356	0.833333	0.888412	0.913725	0.93871	0.905405	0.949384	0.818841	0.867347	0.947891	0.967626	0.963964
DW0_5	0.954433	0.945602	0.947368	0.917391	0.947929	0.887605	0.91954	0.961792	0.97344	0.954294	0	0.878284	0.918885	0.911565	0.932702	0.960543	0.913883	0.954933	0.967089	0.973262	0.893735	0.893651	0.952038	0.956204	0.943489	0.877408	0.930949	0.953395	0.921269	0.951794	0.960219	0.954128	0.938365	0.853575	0.867668	0.934861	0.959658	0.975443	0.941995	0.957399	0.946352	0.952047	0.824648	0.969697	0.953349	0.883938	0.832691	0.860899
DW0_6	0.945985	0.94197	0.937407	0.956783	0.929775	0.903529	0.891198	0.947452	0.964744	0.968801	0.878284	0	0.959885	0.848246	0.86879	0.953216	0.854202	0.945166	0.970105	0.962783	0.893543	0.88173	0.952314	0.943642	0.926794	0.509677	0.913363	0.937097	0.861871	0.932629	0.948333	0.95969	0.910334	0.799601	0.812398	0.910663	0.950725	0.970297	0.917241	0.943421	0.929912	0.924476	0.791783	0.952888	0.955307	0.788265	0.754937	0.784
CW4_1	0.84252	0.858974	0.831967	0.854545	0.875421	0.894737	0.91629	0.840796	0.846561	0.787879	0.918885	0.959885	0	0.946429	0.944954	0.829268	0.944186	0.816406	0.834821	0.842391	0.948686	0.959057	0.848375	0.852273	0.844697	0.946377	0.848708	0.850746	0.889908	0.898551	0.872222	0.859155	0.896947	0.955585	0.961616	0.917492	0.878788	0.88	0.85209	0.883929	0.893782	0.874587	0.918851	0.808219	0.848921	0.930328	0.951913	0.94086
CW4_2	0.967175	0.948718	0.961905	0.957404	0.952218	0.89126	0.87434	0.951407	0.965296	0.971242	0.911565	0.848246	0.946429	0	0.710591	0.930318	0.613173	0.930288	0.969623	0.965071	0.873717	0.850927	0.941589	0.935407	0.950588	0.855401	0.947307	0.967172	0.928974	0.953463	0.968668	0.974042	0.943305	0.883702	0.883126	0.902878	0.936145	0.968379	0.901048	0.92514	0.925847	0.895238	0.857704	0.941323	0.946574	0.859053	0.838467	0.858921
CW4_3	0.958904	0.940695	0.955607	0.962134	0.940171	0.89	0.871479	0.93531	0.953168	0.95977	0.932702	0.86879	0.944954	0.710591	0	0.923445	0.72619	0.918605	0.96577	0.961219	0.915584	0.908397	0.940529	0.926097	0.93379	0.871827	0.941964	0.954787	0.908524	0.951644	0.957143	0.966837	0.913253	0.901639	0.913242	0.873563	0.909524	0.947059	0.883871	0.912955	0.923218	0.869663	0.881393	0.937186	0.945295	0.858097	0.876754	0.87574
CW4_4	0.821577	0.891026	0.854167	0.903308	0.863158	0.914286	0.904206	0.81383	0.850829	0.855422	0.960543	0.953216	0.829268	0.930318	0.923445	0	0.918072	0.779167	0.78744	0.819767	0.930412	0.949303	0.825095	0.789256	0.85214	0.939349	0.864662	0.848958	0.850163	0.911765	0.871345	0.846535	0.865854	0.957823	0.966497	0.907216	0.837398	0.872727	0.811644	0.803279	0.860656	0.830389	0.947109	0.810427	0.825758	0.931106	0.952539	0.947226
CW4_5	0.940211	0.939627	0.949531	0.945838	0.934537	0.875883	0.866805	0.942284	0.947903	0.968153	0.913883	0.854202	0.944186	0.613173	0.72619	0.918072	0	0.914388	0.945521	0.952926	0.853755	0.869735	0.912178	0.928404	0.919717	0.842424	0.920375	0.952677	0.915273	0.936627	0.96301	0.954657	0.924641	0.883159	0.884196	0.899061	0.920143	0.966667	0.896119	0.911602	0.909569	0.892899	0.850467	0.944242	0.939567	0.858871	0.84292	0.857843
CW4_6	0.813492	0.882353	0.849206	0.887781	0.862416	0.907725	0.90991	0.80402	0.81383	0.88587	0.954933	0.945166	0.816406	0.930288	0.918605	0.779167	0.914388	0	0.768519	0.808743	0.912484	0.931646	0.791045	0.801556	0.838951	0.921944	0.834559	0.837438	0.842767	0.909348	0.875676	0.892857	0.873563	0.930137	0.949135	0.89	0.828794	0.877095	0.789298	0.834356	0.86911	0.802768	0.944242	0.779817	0.822464	0.917864	0.947598	0.93984
CW0_1	0.787736	0.856631	0.790244	0.89011	0.826087	0.916473	0.916667	0.819277	0.839744	0.852113	0.967089	0.970105	0.834821	0.969623	0.96577	0.78744	0.945521	0.768519	0	0.742857	0.925033	0.955729	0.7897	0.779817	0.803571	0.948171	0.814655	0.779874	0.823105	0.897106	0.855172	0.849162	0.859729	0.953258	0.967708	0.901887	0.84375	0.903448	0.86121	0.888158	0.869565	0.918149	0.953283	0.802139	0.835391	0.92936	0.959368	0.958391
CW0_2	0.791908	0.846809	0.787879	0.901235	0.852535	0.936548	0.9437	0.77686	0.801802	0.763441	0.973262	0.962783	0.842391	0.965071	0.961219	0.819767	0.952926	0.808743	0.742857	0	0.951389	0.96	0.83	0.782123	0.810811	0.954397	0.77957	0.719298	0.855967	0.899254	0.795918	0.820896	0.866667	0.964018	0.973885	0.895455	0.834254	0.831579	0.847458	0.880309	0.900322	0.852018	0.964191	0.676692	0.825	0.944444	0.966903	0.964654
CW0_3	0.947103	0.949708	0.943806	0.93959	0.943305	0.876477	0.876788	0.942701	0.953168	0.968011	0.893735	0.893543	0.948686	0.873717	0.915584	0.930412	0.853755	0.912484	0.925033	0.951389	0	0.532412	0.915617	0.919437	0.926489	0.882923	0.923077	0.948299	0.91226	0.947489	0.960948	0.957503	0.931877	0.867698	0.873745	0.874515	0.925641	0.969274	0.907655	0.941109	0.930464	0.932285	0.868167	0.954427	0.939729	0.895119	0.855945	0.873836
CW0_4	0.961443	0.955763	0.955752	0.950855	0.953349	0.887114	0.888889	0.946939	0.961696	0.969402	0.893651	0.88173	0.959057	0.850927	0.908397	0.949303	0.869735	0.931646	0.955729	0.96	0.532412	0	0.931677	0.928934	0.95297	0.883803	0.940373	0.958165	0.935218	0.958145	0.966667	0.971129	0.942675	0.864655	0.869597	0.884467	0.943182	0.97067	0.90887	0.943483	0.943231	0.929612	0.873499	0.951634	0.953827	0.899586	0.851455	0.877534
CW0_5	0.806818	0.864458	0.845283	0.873171	0.832237	0.88535	0.898678	0.801887	0.816832	0.883838	0.952038	0.952314	0.848375	0.941589	0.940529	0.825095	0.912178	0.791045	0.7897	0.83	0.915617	0.931677	0	0.744186	0.788104	0.926829	0.806452	0.82243	0.811146	0.895317	0.862944	0.852174	0.851852	0.94716	0.960357	0.892063	0.847273	0.892857	0.82243	0.871795	0.862944	0.872274	0.942789	0.815126	0.828179	0.924752	0.946237	0.942484
CW0_6	0.818182	0.868339	0.825911	0.898765	0.846939	0.895879	0.902494	0.80402	0.838542	0.879781	0.956204	0.943642	0.852273	0.935407	0.926097	0.789256	0.928404	0.801556	0.779817	0.782123	0.919437	0.928934	0.744186	0	0.79845	0.92511	0.830258	0.795918	0.812903	0.9	0.844444	0.824645	0.869231	0.944595	0.958669	0.875	0.837838	0.877095	0.820847	0.830769	0.851064	0.823129	0.939099	0.751174	0.773585	0.920082	0.945295	0.944075
BW4_1	0.766393	0.847619	0.803279	0.865823	0.820069	0.896328	0.892938	0.846154	0.834197	0.868852	0.943489	0.926794	0.844697	0.950588	0.93379	0.85214	0.919717	0.838951	0.803571	0.810811	0.926489	0.95297	0.788104	0.79845	0	0.901198	0.763566	0.760417	0.774834	0.848214	0.826816	0.820755	0.791837	0.936141	0.939549	0.887043	0.825581	0.896739	0.848101	0.883041	0.872727	0.877419	0.911471	0.844828	0.827957	0.911523	0.931416	0.931452
BW4_2	0.935199	0.924658	0.934328	0.939024	0.911555	0.887962	0.879012	0.9408	0.951378	0.960331	0.877408	0.509677	0.946377	0.855401	0.871827	0.939349	0.842424	0.921944	0.948171	0.954397	0.882923	0.883803	0.926829	0.92511	0.901198	0	0.892377	0.919804	0.845481	0.928477	0.941374	0.946708	0.888545	0.77665	0.796862	0.893275	0.935389	0.968647	0.914365	0.930851	0.927318	0.907801	0.780603	0.949772	0.946554	0.779204	0.754039	0.781782
BW4_3	0.801556	0.825397	0.759336	0.868159	0.84	0.911765	0.921225	0.845794	0.822335	0.867725	0.930949	0.913363	0.848708	0.947307	0.941964	0.864662	0.920375	0.834559	0.814655	0.77957	0.923077	0.940373	0.806452	0.830258	0.763566	0.892377	0	0.74359	0.779935	0.847953	0.845745	0.831818	0.830116	0.92517	0.9389	0.882353	0.812261	0.894737	0.836991	0.875723	0.900249	0.876582	0.926829	0.819742	0.848276	0.910569	0.936612	0.930667
BW4_4	0.792553	0.834677	0.775281	0.870091	0.823789	0.918317	0.921466	0.788321	0.811024	0.823009	0.953395	0.937097	0.850746	0.967172	0.954787	0.848958	0.952677	0.837438	0.779874	0.719298	0.948299	0.958165	0.82243	0.795918	0.760417	0.919804	0.74359	0	0.806452	0.886121	0.740741	0.769231	0.786885	0.940209	0.954298	0.879828	0.831633	0.878261	0.835341	0.888087	0.867925	0.872428	0.943122	0.802469	0.83945	0.911483	0.944379	0.942815
BW4_5	0.811258	0.852861	0.817568	0.885463	0.819527	0.892996	0.892057	0.844961	0.903101	0.904959	0.921269	0.861871	0.889908	0.928974	0.908524	0.850163	0.915273	0.842767	0.823105	0.855967	0.91226	0.935218	0.811146	0.812903	0.774834	0.845481	0.779935	0.806452	0	0.88191	0.869198	0.88	0.835526	0.912031	0.923153	0.877143	0.835484	0.930328	0.856369	0.880407	0.87156	0.899729	0.894299	0.871972	0.82622	0.860194	0.908316	0.900773
BW4_6	0.877612	0.896725	0.887879	0.903564	0.834734	0.92674	0.875752	0.898601	0.897059	0.923664	0.951794	0.932629	0.898551	0.953463	0.951644	0.911765	0.936627	0.909348	0.897106	0.899254	0.947489	0.958145	0.895317	0.9	0.848214	0.928477	0.847953	0.886121	0.88191	0	0.899614	0.898305	0.902367	0.948529	0.954802	0.921053	0.907514	0.950943	0.896985	0.911905	0.845805	0.909794	0.939597	0.900641	0.889503	0.925267	0.947422	0.946731
BW0_1	0.869318	0.90795	0.869048	0.91875	0.883178	0.937662	0.936288	0.8	0.828571	0.820225	0.960219	0.948333	0.872222	0.968668	0.957143	0.871345	0.96301	0.875676	0.855172	0.795918	0.960948	0.966667	0.862944	0.844444	0.826816	0.941374	0.845745	0.740741	0.869198	0.899614	0	0.756303	0.732026	0.937598	0.961024	0.879808	0.844828	0.852273	0.86087	0.923077	0.900662	0.896861	0.956698	0.847222	0.891626	0.927136	0.951456	0.95
BW0_2	0.828431	0.90146	0.838384	0.903409	0.884	0.925837	0.929293	0.805369	0.852113	0.867188	0.954128	0.95969	0.859155	0.974042	0.966837	0.846535	0.954657	0.892857	0.849162	0.820896	0.957503	0.971129	0.852174	0.824645	0.820755	0.946708	0.831818	0.769231	0.88	0.898305	0.756303	0	0.806122	0.94898	0.96047	0.894737	0.84689	0.872	0.873134	0.881119	0.889552	0.895753	0.949482	0.849162	0.847826	0.923963	0.952491	0.94228
BW0_3	0.82716	0.891374	0.864198	0.909091	0.871528	0.902439	0.888889	0.808511	0.825843	0.876471	0.938365	0.910334	0.896947	0.943305	0.913253	0.865854	0.924641	0.873563	0.859729	0.866667	0.931877	0.942675	0.851852	0.869231	0.791837	0.888545	0.830116	0.786885	0.835526	0.902367	0.732026	0.806122	0	0.901146	0.926238	0.835766	0.82377	0.9	0.847682	0.900901	0.882353	0.878378	0.919294	0.864865	0.877256	0.882353	0.91055	0.91049
BW0_4	0.958165	0.950943	0.949036	0.954494	0.937173	0.878995	0.884615	0.945104	0.959641	0.968037	0.853575	0.799601	0.955585	0.883702	0.901639	0.957823	0.883159	0.930137	0.953258	0.964018	0.867698	0.864655	0.94716	0.944595	0.936141	0.77665	0.92517	0.940209	0.912031	0.948529	0.937598	0.94898	0.901146	0	0.579245	0.894376	0.939726	0.970992	0.926735	0.949507	0.937793	0.920949	0.775956	0.957687	0.95	0.817967	0.735035	0.781521
BW0_5	0.96146	0.924752	0.960041	0.95353	0.951724	0.895255	0.902904	0.962284	0.968444	0.97351	0.867668	0.812398	0.961616	0.883126	0.913242	0.966497	0.884196	0.949135	0.967708	0.973885	0.873745	0.869597	0.960357	0.958669	0.939549	0.796862	0.9389	0.954298	0.923153	0.954802	0.961024	0.96047	0.926238	0.579245	0	0.917093	0.955193	0.974529	0.941577	0.956563	0.951043	0.946903	0.787234	0.969854	0.958333	0.851376	0.752585	0.806604
BW0_6	0.909091	0.930748	0.917526	0.919725	0.919881	0.868644	0.873894	0.880851	0.917031	0.925234	0.934861	0.910663	0.917492	0.902878	0.873563	0.907216	0.899061	0.89	0.901887	0.895455	0.874515	0.884467	0.892063	0.875	0.887043	0.893275	0.882353	0.879828	0.877143	0.921053	0.879808	0.894737	0.835766	0.894376	0.917093	0	0.864111	0.913462	0.875	0.92	0.896135	0.861963	0.905983	0.901887	0.90625	0.861856	0.909592	0.916556
AW4_1	0.863813	0.883281	0.876984	0.913366	0.882155	0.896703	0.893271	0.867647	0.86911	0.881356	0.959658	0.950725	0.878788	0.936145	0.909524	0.837398	0.920143	0.828794	0.84375	0.834254	0.925641	0.943182	0.847273	0.837838	0.825581	0.935389	0.812261	0.831633	0.835484	0.907514	0.844828	0.84689	0.82377	0.939726	0.955193	0.864111	0	0.845238	0.800676	0.873112	0.869681	0.831034	0.945055	0.833333	0.839416	0.921162	0.950658	0.943548
AW4_2	0.915254	0.919149	0.884146	0.940625	0.930876	0.936508	0.946927	0.830357	0.828283	0.833333	0.975443	0.970297	0.88	0.968379	0.947059	0.872727	0.966667	0.877095	0.903448	0.831579	0.969274	0.97067	0.892857	0.877095	0.896739	0.968647	0.894737	0.878261	0.930328	0.950943	0.852273	0.872	0.9	0.970992	0.974529	0.913462	0.845238	0	0.900862	0.912351	0.927393	0.877934	0.97035	0.830882	0.893401	0.952618	0.977327	0.971514
AW4_3	0.842623	0.881402	0.853333	0.896247	0.857558	0.89391	0.899796	0.832	0.855372	0.888412	0.941995	0.917241	0.85209	0.901048	0.883871	0.811644	0.896119	0.789298	0.86121	0.847458	0.907655	0.90887	0.82243	0.820847	0.848101	0.914365	0.836991	0.835341	0.856369	0.896985	0.86087	0.873134	0.847682	0.926735	0.941577	0.875	0.800676	0.900862	0	0.745665	0.834532	0.726115	0.926914	0.78327	0.785256	0.901701	0.913554	0.912709
AW4_4	0.854938	0.903797	0.872274	0.923077	0.870879	0.922078	0.911937	0.872727	0.886792	0.913725	0.957399	0.943421	0.883929	0.92514	0.912955	0.803279	0.911602	0.834356	0.888158	0.880309	0.941109	0.943483	0.871795	0.830769	0.883041	0.930851	0.875723	0.888087	0.880407	0.911905	0.923077	0.881119	0.900901	0.949507	0.956563	0.92	0.873112	0.912351	0.745665	0	0.833333	0.733333	0.942825	0.818182	0.79697	0.922662	0.936345	0.913317
AW4_5	0.877984	0.905192	0.884097	0.912214	0.815857	0.895288	0.835249	0.886154	0.929012	0.93871	0.946352	0.929912	0.893782	0.925847	0.923218	0.860656	0.909569	0.86911	0.869565	0.900322	0.930464	0.943231	0.862944	0.851064	0.872727	0.927318	0.900249	0.867925	0.87156	0.845805	0.900662	0.889552	0.882353	0.937793	0.951043	0.896135	0.869681	0.927393	0.834532	0.833333	0	0.813131	0.931257	0.872832	0.851662	0.911371	0.9375	0.931235
AW4_6	0.891447	0.89779	0.888136	0.922049	0.891176	0.903808	0.896406	0.85	0.889362	0.905405	0.952047	0.924476	0.874587	0.895238	0.869663	0.830389	0.892899	0.802768	0.918149	0.852018	0.932285	0.929612	0.872274	0.823129	0.877419	0.907801	0.876582	0.872428	0.899729	0.909794	0.896861	0.895753	0.878378	0.920949	0.946903	0.861963	0.831034	0.877934	0.726115	0.733333	0.813131	0	0.936842	0.793651	0.821429	0.911368	0.932907	0.923575
AW0_1	0.947497	0.933025	0.941687	0.894852	0.928741	0.84855	0.875403	0.954308	0.95894	0.949384	0.824648	0.791783	0.918851	0.857704	0.881393	0.947109	0.850467	0.944242	0.953283	0.964191	0.868167	0.873499	0.942789	0.939099	0.911471	0.780603	0.926829	0.943122	0.894299	0.939597	0.956698	0.949482	0.919294	0.775956	0.787234	0.905983	0.945055	0.97035	0.926914	0.942825	0.931257	0.936842	0	0.958543	0.949112	0.719154	0.548479	0.614913
AW0_2	0.781991	0.856631	0.819048	0.902174	0.844358	0.93379	0.924574	0.759494	0.785235	0.818841	0.969697	0.952888	0.808219	0.941323	0.937186	0.810427	0.944242	0.779817	0.802139	0.676692	0.954427	0.951634	0.815126	0.751174	0.844828	0.949772	0.819742	0.802469	0.871972	0.900641	0.847222	0.849162	0.864865	0.957687	0.969854	0.901887	0.833333	0.830882	0.78327	0.818182	0.872832	0.793651	0.958543	0	0.719457	0.931718	0.955832	0.94965
AW0_3	0.789272	0.864865	0.819231	0.887019	0.866242	0.928717	0.917927	0.819444	0.846154	0.867347	0.953349	0.955307	0.848921	0.946574	0.945295	0.825758	0.939567	0.822464	0.835391	0.825	0.939729	0.953827	0.828179	0.773585	0.827957	0.946554	0.848276	0.83945	0.82622	0.889503	0.891626	0.847826	0.877256	0.95	0.958333	0.90625	0.839416	0.893401	0.785256	0.79697	0.851662	0.821429	0.949112	0.719457	0	0.933333	0.949679	0.929987
AW0_4	0.927536	0.925926	0.92161	0.932584	0.910156	0.878274	0.871589	0.92723	0.942584	0.947891	0.883938	0.788265	0.930328	0.859053	0.858097	0.931106	0.858871	0.917864	0.92936	0.944444	0.895119	0.899586	0.924752	0.920082	0.911523	0.779204	0.910569	0.911483	0.860194	0.925267	0.927136	0.923963	0.882353	0.817967	0.851376	0.861856	0.921162	0.952618	0.901701	0.922662	0.911371	0.911368	0.719154	0.931718	0.933333	0	0.675252	0.715736
AW0_5	0.952851	0.947205	0.94772	0.949476	0.932403	0.880884	0.882353	0.950704	0.96222	0.967626	0.832691	0.754937	0.951913	0.838467	0.876754	0.952539	0.84292	0.947598	0.959368	0.966903	0.855945	0.851455	0.946237	0.945295	0.931416	0.754039	0.936612	0.944379	0.908316	0.947422	0.951456	0.952491	0.91055	0.735035	0.752585	0.909592	0.950658	0.977327	0.913554	0.936345	0.9375	0.932907	0.548479	0.955832	0.949679	0.675252	0	0.539315
AW0_6	0.946237	0.93985	0.944142	0.946833	0.927083	0.878104	0.882353	0.941435	0.955752	0.963964	0.860899	0.784	0.94086	0.858921	0.87574	0.947226	0.857843	0.93984	0.958391	0.964654	0.873836	0.877534	0.942484	0.944075	0.931452	0.781782	0.930667	0.942815	0.900773	0.946731	0.95	0.94228	0.91049	0.781521	0.806604	0.916556	0.943548	0.971514	0.912709	0.913317	0.931235	0.923575	0.614913	0.94965	0.929987	0.715736	0.539315	0
